# Supplementary material for: Two-State Co-Expression Network Analysis to Identify Genes Related to Salt Tolerance in Thai Rice
Source: Genes (Basel). 2018 Nov 29;9(12):594. doi: 10.3390/genes9120594 (PMC6316690; doi:10.3390/genes9120594)
Supplement: Supplementary file 1 [file genes-09-00594-s001.zip]

Archive with 6 entries (6 files):
- Supplement/FigureS1_GOclassification-08112018.pdf
- Supplement/TableS1_DifferentiallyExpressedGenes_Seedling_Selected.xlsx
- Supplement/TableS2_DifferentiallyExpressedGenes_Booting_Selected.xlsx
- Supplement/TableS3_GO_Seedling_Selected.xlsx
- Supplement/TableS4_GO_Booting_Selected.xlsx
- Supplement/TableS5_All_Candidate.xlsx
