# Supplementary material for: Two-State Co-Expression Network Analysis to Identify Genes Related to Salt Tolerance in Thai Rice
Source: Genes (Basel). 2018 Nov 29;9(12):594. doi: 10.3390/genes9120594 (PMC6316690; doi:10.3390/genes9120594)
Supplement: Supplementary file 1 [file genes-09-00594-s001.zip › Supplement/TableS1_DifferentiallyExpressedGenes_Seedling_Selected.xlsx]

## Sheet: KDSeedingData
Locus_ID	SET0DKD_S1	SET0DKD_S2	SET0DKD_S3	SET2DKD_S1	SET2DKD_S2	SET2DKD_S3	baseMean	baseMeanA	baseMeanB	foldChange	log2FoldChange	p-value	adjusted p-value
LOC_Os08g34390	120	111	177	18	39	53	512.393	995.36	29.4266	0.0295638	-5.08002	6.00238e-112	1.6159e-107
LOC_Os06g12370	851	857	882	261	325	323	1030.92	1820.22	241.618	0.132742	-2.91331	8.82859e-67	1.18837e-62
LOC_Os02g15930	50	35	55	59	137	60	424.565	784.937	64.192	0.0817798	-3.61211	4.6371e-64	4.16118e-60
LOC_Os04g01740	0	2	254	21	25	25	552.347	1085.79	18.8992	0.0174059	-5.84428	5.5206e-50	3.7155e-46
LOC_Os06g46740	151	97	133	98	137	45	362.963	654.97	70.9555	0.108334	-3.20644	1.6942e-48	9.12193e-45
LOC_Os10g32810	1651	1333	1595	1924	3593	3085	5423.96	8600.86	2247.06	0.261259	-1.93645	8.16247e-42	3.66237e-38
LOC_Os03g60580	267	329	310	469	564	476	1220.18	2041.85	398.519	0.195175	-2.35716	7.09269e-41	2.46296e-37
LOC_Os10g36180	13	6	10	7	6	30	131.332	250.343	12.3218	0.0492196	-4.34462	7.31906e-41	2.46296e-37
LOC_Os12g05210	25	50	37	56	79	45	233.365	420.23	46.4989	0.110651	-3.17591	1.93847e-37	5.79839e-34
LOC_Os03g11910	648	469	543	275	487	338	846.6	1408.63	284.572	0.20202	-2.30743	9.19465e-37	2.47529e-33
LOC_Os07g10840	1768	1537	1793	1017	1716	1151	3841.57	6678.56	1004.57	0.150418	-2.73295	1.09001e-31	2.66765e-28
LOC_Os06g45710	386	247	294	188	379	204	680.871	1165.56	196.182	0.168315	-2.57076	2.37854e-26	5.33606e-23
LOC_Os11g26570	0	0	0	2	17	7	74.3468	142.401	6.29306	0.0441926	-4.50005	4.69374e-26	9.72001e-23
LOC_Os12g29400	37	33	59	72	78	61	224.623	393.521	55.7253	0.141607	-2.82004	5.70545e-26	1.09712e-22
LOC_Os01g09540	4231	2459	3345	964	1122	597	1407.27	2118.05	696.495	0.328839	-1.60455	7.34685e-25	1.31856e-21
LOC_Os02g01590	520	754	721	6079	7599	7274	15485.3	25411.8	5558.9	0.218753	-2.19263	2.94973e-23	4.96311e-20
LOC_Os11g26790	9	1	9	16	107	3	243.949	459.654	28.245	0.0614484	-4.02448	1.18423e-21	1.87534e-18
LOC_Os10g40040	9	3	8	8	2	16	65.4418	123.333	7.55041	0.0612196	-4.02986	1.70389e-21	2.54835e-18
LOC_Os04g01780	1052	580	843	372	554	414	707.345	1064.99	349.702	0.328362	-1.60664	2.43112e-20	3.44464e-17
LOC_Os05g39250	67	25	81	22	53	43	161.242	291.937	30.5473	0.104637	-3.25654	5.79048e-20	7.79427e-17
LOC_Os05g46480	11	4	31	9	131	12	211.961	389.899	34.0237	0.0872631	-3.51849	1.31823e-19	1.68991e-16
LOC_Os03g22634	54	122	66	711	957	754	410.358	185.171	635.545	3.4322	1.77913	1.9412e-19	2.37541e-16
LOC_Os11g26780	31	4	14	17	49	19	199.318	377.603	21.0332	0.055702	-4.16613	4.13184e-19	4.83623e-16
LOC_Os12g19470	51174	89551	65987	140951	148405	114734	71437.6	36104.3	106771	2.95729	1.56428	8.47115e-18	9.12207e-15
LOC_Os03g58230	1601	1883	1430	1542	1814	1674	893.52	452.554	1334.49	2.94879	1.56012	8.20795e-18	9.12207e-15
LOC_Os07g49310	135	428	239	1159	1136	880	507.716	174.459	840.973	4.82048	2.26918	2.42635e-17	2.36084e-14
LOC_Os04g02050	2078	2973	2621	5247	5963	5979	2783.29	985.1	4581.48	4.65078	2.21747	2.45546e-17	2.36084e-14
LOC_Os09g27050	1099	902	990	484	859	609	927.324	1349.15	505.493	0.374674	-1.41629	2.41372e-17	2.36084e-14
LOC_Os08g34240	515	741	544	1228	1775	1351	1930.99	2723.72	1138.26	0.417907	-1.25874	2.81106e-17	2.60953e-14
LOC_Os01g52110	11525	4328	5331	5812	8539	5014	8086.23	11171	5001.46	0.447718	-1.15934	2.92875e-17	2.62817e-14
LOC_Os01g10320	10	29	29	62	65	52	140.443	233.52	47.3669	0.202839	-2.30159	9.57262e-17	8.31305e-14
LOC_Os03g51920	2153	2093	2100	3097	3950	2968	6189.48	9752.16	2626.79	0.269354	-1.89242	1.18873e-16	1.00006e-13
LOC_Os03g21040	1825	2180	1959	804	964	730	1145.78	1634.87	656.699	0.401684	-1.31587	1.40755e-16	1.14826e-13
LOC_Os03g15960	413	209	616	402	471	367	1390.21	2453.81	326.616	0.133106	-2.90936	2.3822e-16	1.88621e-13
LOC_Os07g43950	319	216	265	208	344	238	432.028	659.295	204.761	0.310575	-1.68698	2.64763e-16	2.03648e-13
LOC_Os04g05010	1393	1446	1479	1168	1240	753	1480	2132.56	827.453	0.38801	-1.36584	9.59142e-16	7.17252e-13
LOC_Os07g22930	4228	6731	4952	13310	17977	15166	8767.6	5308.44	12226.8	2.30327	1.20368	9.98637e-16	7.26603e-13
LOC_Os01g50400	9	9	14	3	6	2	38.1241	73.5055	2.74279	0.0373141	-4.74413	1.27294e-15	9.01811e-13
LOC_Os03g48030	1096	741	870	2369	2555	2141	1253.19	634.992	1871.38	2.94709	1.55929	3.12578e-15	2.15767e-12
LOC_Os12g13910	173	181	146	112	152	205	268.643	410.97	126.316	0.307361	-1.70199	3.27775e-15	2.20601e-12
LOC_Os09g29840	4391	3387	3419	2334	3464	1821	3160.46	4362.93	1957.99	0.448778	-1.15592	4.08949e-15	2.6852e-12
LOC_Os06g30370	68	8	19	75	70	29	204.168	363.068	45.2685	0.124683	-3.00366	1.65536e-14	1.06105e-11
LOC_Os06g15990	11221	7688	8723	1213	2246	1274	1952.3	2693.83	1210.76	0.449457	-1.15375	2.25671e-14	1.41286e-11
LOC_Os05g44340	394	477	559	494	749	779	1362.1	2188.04	536.167	0.245044	-2.02889	2.35577e-14	1.44136e-11
LOC_Os01g01620	783	424	519	444	562	366	629.383	900.989	357.778	0.397095	-1.33244	3.37181e-14	2.01717e-11
LOC_Os01g47190	992	761	770	164	238	143	289.385	437.811	140.959	0.321963	-1.63504	3.63785e-14	2.12901e-11
LOC_Os02g03740	855	1257	992	2087	2800	2162	1335.62	823.061	1848.18	2.2455	1.16703	7.53206e-14	4.31427e-11
LOC_Os07g49110	5529	6338	4650	9611	14256	10120	6556.38	4263.29	8849.47	2.07574	1.05362	9.84419e-14	5.52115e-11
LOC_Os10g21268	37	53	23	225	239	201	104.795	33.3363	176.254	5.28714	2.40249	1.25519e-13	6.7582e-11
LOC_Os12g33080	1675	2687	2252	3636	5019	4134	2384.99	1409.66	3360.31	2.38378	1.25325	1.23531e-13	6.7582e-11
LOC_Os09g26920	25	34	29	27	46	84	136.367	229.894	42.8398	0.186346	-2.42395	1.46055e-13	7.70968e-11
LOC_Os11g32500	1936	3001	2525	3224	4053	3419	2056.79	1292.54	2821.04	2.18256	1.12602	1.55497e-13	8.05024e-11
LOC_Os08g10080	557	586	455	728	812	701	406.731	219.729	593.733	2.70212	1.43409	1.6883e-13	8.57561e-11
LOC_Os01g09640	1015	721	904	602	753	680	991.612	1444.76	538.461	0.372699	-1.42392	1.84269e-13	9.18647e-11
LOC_Os03g12510	231	237	88	264	401	366	158.96	46.3649	271.556	5.85692	2.55014	1.87862e-13	9.19531e-11
LOC_Os03g53910	878	752	770	554	963	504	861.325	1206.42	516.226	0.427898	-1.22466	3.58395e-13	1.72292e-10
LOC_Os12g41090	396	246	271	287	377	250	147.989	57.7621	238.217	4.1241	2.04408	5.66894e-13	2.63889e-10
LOC_Os05g51670	1261	564	967	888	978	784	1134.12	1568.03	700.201	0.446548	-1.16311	5.70188e-13	2.63889e-10
LOC_Os03g04130	482	243	364	110	140	128	210.597	321.166	100.029	0.311455	-1.68291	5.78339e-13	2.63889e-10
LOC_Os06g12310	653	1219	1227	2202	2838	2374	1433.09	912.91	1953.27	2.13961	1.09734	6.48386e-13	2.9092e-10
LOC_Os08g35620	2718	2966	2537	2661	4092	3120	3940.48	5304.37	2576.6	0.485751	-1.04171	8.15422e-13	3.59868e-10
LOC_Os11g02440	344	411	343	887	935	840	493.127	278.626	707.628	2.5397	1.34466	9.57503e-13	4.15757e-10
LOC_Os10g38080	416	326	356	383	409	253	473.438	673.208	273.668	0.406513	-1.29863	1.14311e-12	4.88471e-10
LOC_Os03g16040	29	33	173	47	55	44	132.567	226.634	38.5007	0.16988	-2.55741	1.27139e-12	5.34798e-10
LOC_Os03g57690	1046	971	912	460	1098	740	954.049	1319.4	588.7	0.446189	-1.16427	1.35236e-12	5.60105e-10
LOC_Os05g04000	2327	3934	3073	4641	6566	4920	3166.72	2117.7	4215.75	1.99072	0.993288	1.4696e-12	5.99442e-10
LOC_Os01g66100	490	427	498	557	810	521	792.785	1095.85	489.724	0.446892	-1.162	1.70955e-12	6.86906e-10
LOC_Os03g31550	1490	883	1089	828	1417	911	1363.51	1912.76	814.258	0.425698	-1.2321	1.86607e-12	7.38773e-10
LOC_Os08g29600	153	164	157	342	388	354	492.162	696.587	287.737	0.413067	-1.27555	2.0285e-12	7.80131e-10
LOC_Os09g21120	14	15	8	29	29	47	116.842	205.006	28.679	0.139894	-2.8376	2.01331e-12	7.80131e-10
LOC_Os01g64870	1344	659	776	572	910	602	913.278	1286.9	539.657	0.419346	-1.25379	2.5482e-12	1e-09
LOC_Os05g05930	0	0	3	3	2	3	28.5241	54.8539	2.19437	0.040004	-4.64371	2.50707e-12	1e-09
LOC_Os09g38620	481	465	536	607	845	676	890.329	1222.42	558.236	0.456663	-1.1308	3.20755e-12	1.18288e-09
LOC_Os02g44940	255	265	270	795	832	708	432.674	245.892	619.455	2.51922	1.33298	3.92424e-12	1.42763e-09
LOC_Os05g50230	528	480	630	283	367	342	462.021	661.431	262.611	0.397035	-1.33266	4.08622e-12	1.46674e-09
LOC_Os01g46970	16	34	20	71	62	61	124.404	196.768	52.0393	0.26447	-1.91882	4.41723e-12	1.56469e-09
LOC_Os10g42190	173	95	141	107	223	143	291.764	462.234	121.295	0.262409	-1.93011	4.90885e-12	1.71625e-09
LOC_Os01g09430	3459	2328	2277	555	839	594	840.722	1164.18	517.262	0.444314	-1.17035	5.57513e-12	1.92421e-09
LOC_Os04g28420	174	408	356	1286	2072	1649	3072.7	4837.66	1307.73	0.270322	-1.88725	6.20752e-12	2.11535e-09
LOC_Os02g02410	2499	1536	2388	2875	3877	2730	3703.72	4931.93	2475.51	0.501936	-0.994425	6.65817e-12	2.22129e-09
LOC_Os01g01610	161	110	124	119	149	102	203.13	309.539	96.7204	0.312466	-1.67823	6.68342e-12	2.22129e-09
LOC_Os09g26420	3668	3912	3265	4529	6170	5370	3167.77	2100.88	4234.65	2.01566	1.01125	7.06155e-12	2.31834e-09
LOC_Os12g10580	224	247	160	890	1008	630	425.811	190.797	660.824	3.4635	1.79223	1.14286e-11	3.70685e-09
LOC_Os04g08560	5	11	6	16	14	25	58.2081	101.298	15.1182	0.149245	-2.74424	1.25878e-11	4e-09
LOC_Os04g46990	500	957	576	1130	1376	1121	694.926	433.815	956.036	2.20378	1.13998	1.38794e-11	4.39584e-09
LOC_Os02g09150	10881	7994	8252	10138	14180	9119	6575.35	4466.11	8684.59	1.94455	0.959439	1.46102e-11	4.57349e-09
LOC_Os06g14670	169	131	101	136	99	137	242.72	383.892	101.548	0.264523	-1.91853	1.72022e-11	5.323e-09
LOC_Os02g10310	1767	1203	1486	1090	1615	1033	1474.57	1980.39	968.741	0.489166	-1.0316	1.77072e-11	5.35612e-09
LOC_Os07g05940	31	102	66	44	33	90	382.178	717.556	46.7996	0.0652208	-3.93852	1.76445e-11	5.35612e-09
LOC_Os03g01020	283	505	507	503	731	399	689.621	958.6	420.642	0.438809	-1.18834	2.23352e-11	6.68095e-09
LOC_Os02g06640	13462	10823	13930	6801	10214	6712	9039.95	11926.1	6153.77	0.515991	-0.954583	2.40762e-11	7.12257e-09
LOC_Os03g16910	1288	1178	1226	876	1738	1006	1423.58	1922.3	924.862	0.481122	-1.05552	2.93125e-11	8.5774e-09
LOC_Os10g31320	270	139	189	166	152	226	269.858	391.471	148.246	0.378688	-1.40092	3.16144e-11	9.15153e-09
LOC_Os01g47690	410	251	264	98	153	100	205.717	320.538	90.8966	0.283575	-1.8182	3.33735e-11	9.55796e-09
LOC_Os01g13570	3165	2179	2241	400	549	322	543.521	757.98	329.061	0.434129	-1.2038	3.41594e-11	9.68005e-09
LOC_Os05g49770	419	242	359	207	262	249	336.528	482.684	190.371	0.394402	-1.34226	3.54972e-11	1e-08
LOC_Os09g39560	2727	2518	2540	2889	4520	3444	4239.86	5648.87	2830.85	0.501136	-0.996727	3.69153e-11	1.02453e-08
LOC_Os02g53180	643	488	536	359	318	388	500.463	712.909	288.018	0.404004	-1.30756	3.9466e-11	1.07575e-08
LOC_Os05g10670	454	270	260	402	401	455	654.151	970.076	338.225	0.348658	-1.52011	3.956e-11	1.07575e-08
LOC_Os09g25690	307	328	421	347	446	397	705.859	1097.29	314.431	0.286553	-1.80313	4.87308e-11	1.31188e-08
LOC_Os12g02370	109	186	140	586	498	459	246.349	79.479	413.22	5.19911	2.37826	5.65491e-11	1.5e-08
LOC_Os05g03750	2503	1428	1674	447	600	335	682.624	1007.86	357.388	0.354601	-1.49573	5.69017e-11	1.5e-08
LOC_Os01g71300	1128	763	901	494	738	422	687.407	948.37	426.445	0.44966	-1.15309	6.27196e-11	1.6393e-08
LOC_Os02g21009	676	490	544	866	1312	936	586.724	362.975	810.473	2.23286	1.1589	7.01975e-11	1.8171e-08
LOC_Os04g48070	123	69	92	69	105	77	147.811	230.219	65.4031	0.284091	-1.81558	8.38415e-11	2.14962e-08
LOC_Os01g62980	440	366	555	449	266	191	613.275	982.809	243.74	0.248004	-2.01157	8.88164e-11	2.25569e-08
LOC_Os03g01570	278	197	237	187	269	205	306.222	439.603	172.84	0.393172	-1.34677	9.64557e-11	2.42681e-08
LOC_Os02g13350	749	465	470	722	832	707	425.989	253.93	598.049	2.35517	1.23583	1.01443e-10	2.52866e-08
LOC_Os03g32170	1128	1049	1060	953	1427	1107	1410.61	1909.73	911.478	0.47728	-1.06709	1.05754e-10	2.61194e-08
LOC_Os04g48410	1364	1009	1138	738	1178	711	1029.11	1380.89	677.336	0.490507	-1.02765	1.35527e-10	3.31683e-08
LOC_Os03g51350	0	1	5	3	10	2	34.2889	64.9858	3.59201	0.0552739	-4.17726	1.64973e-10	4e-08
LOC_Os03g12290	366	327	281	665	885	716	427.271	259.014	595.529	2.29922	1.20114	1.68965e-10	4.0254e-08
LOC_Os03g04770	5928	3798	5537	5103	9298	8039	8542.7	11217.8	5867.54	0.523054	-0.934967	1.67504e-10	4.0254e-08
LOC_Os09g19890	885	473	546	406	515	373	548.191	757.464	338.919	0.447439	-1.16024	1.71586e-10	4.052e-08
LOC_Os02g46460	452	386	450	133	256	181	268.345	389.442	147.248	0.378101	-1.40316	1.76203e-10	4.12483e-08
LOC_Os09g21230	2005	685	1040	188	279	142	281.825	407.348	156.301	0.383705	-1.38193	3.17438e-10	7.36703e-08
LOC_Os01g12920	515	723	690	480	500	398	573.859	783.07	364.649	0.465666	-1.10263	4.86771e-10	1.12e-07
LOC_Os03g63330	2025	2787	2261	2160	3232	2698	1547.96	973.684	2122.23	2.17959	1.12406	5.0697e-10	1.15662e-07
LOC_Os12g19381	130240	231519	171775	227042	254999	185348	136622	97711.1	175533	1.79645	0.845146	5.38823e-10	1.21896e-07
LOC_Os02g43330	36	37	27	53	73	183	508.89	931.912	85.8686	0.0921425	-3.43999	5.53454e-10	1.24163e-07
LOC_Os01g53060	1373	2109	1617	2308	3101	2452	1565.06	1066.91	2063.21	1.93381	0.951447	5.61375e-10	1.24899e-07
LOC_Os06g37560	918	733	689	764	874	457	335.468	127.029	543.908	4.28176	2.0982	6.15401e-10	1.35797e-07
LOC_Os05g47540	3755	5426	4206	3149	4776	2945	2095.75	1381.24	2810.27	2.0346	1.02475	7.3055e-10	1.59895e-07
LOC_Os06g47310	163	293	194	444	540	396	249.259	136.387	362.131	2.65517	1.4088	7.56665e-10	1.64276e-07
LOC_Os08g34220	1283	1603	1440	2082	3039	2162	1439.93	982.376	1897.48	1.93152	0.949734	8.06726e-10	1.73743e-07
LOC_Os02g35180	879	948	765	1405	1930	1359	913.622	602.492	1224.75	2.03281	1.02348	1e-09	2.21336e-07
LOC_Os08g06280	1866	1645	1329	1335	1594	1123	784.725	507.261	1062.19	2.09397	1.06624	1.16887e-09	2.47774e-07
LOC_Os05g39760	528	293	369	121	223	109	220.805	326.496	115.115	0.352577	-1.50399	1.27735e-09	2.68653e-07
LOC_Os06g09679	613	569	662	351	655	353	545.097	743.47	346.724	0.466359	-1.10049	1.39456e-09	2.88793e-07
LOC_Os06g14406	118	121	60	12	34	24	82.5605	147.214	17.9071	0.12164	-3.03931	1.39029e-09	2.88793e-07
LOC_Os01g43090	3390	2748	2971	680	1036	532	1001.84	1427.1	576.576	0.404018	-1.30751	1.41972e-09	2.91757e-07
LOC_Os02g48720	2442	2499	2366	2579	3902	3077	1918.74	1337.86	2499.62	1.86838	0.901785	1.5445e-09	3.15e-07
LOC_Os02g53530	604	447	412	360	447	291	196.01	105.503	286.517	2.71573	1.44134	1.71895e-09	3.4794e-07
LOC_Os06g51220	13531	12722	12007	15639	16278	13478	8877.84	5724.04	12031.6	2.10195	1.07173	2e-09	3.94165e-07
LOC_Os04g36560	876	604	544	543	882	631	795.51	1056.97	534.051	0.505267	-0.984881	2.08053e-09	4.14888e-07
LOC_Os11g47960	208	206	158	859	1109	706	513.355	330.545	696.166	2.10612	1.07459	2.11195e-09	4.18056e-07
LOC_Os05g38290	138	162	178	74	65	126	220.03	366.965	73.0958	0.19919	-2.32778	2.29204e-09	4.50393e-07
LOC_Os11g04409	436	111	193	316	334	264	159.705	77.7261	241.683	3.10942	1.63665	2.50038e-09	4.84264e-07
LOC_Os06g02380	9599	6513	8152	3868	7636	3882	6206.68	8506.18	3907.19	0.459336	-1.12238	2.48753e-09	4.84264e-07
LOC_Os05g02530	12536	10902	11489	8304	10166	7926	9439.62	11935.9	6943.3	0.581714	-0.781619	2.52665e-09	4.85856e-07
LOC_Os03g12530	1406	1132	990	1981	2557	2022	1306.16	888.481	1723.83	1.9402	0.956205	2.82599e-09	5.35764e-07
LOC_Os03g31300	6092	6266	5639	4209	8213	5108	6326.76	8156.45	4497.07	0.551351	-0.858958	2.80657e-09	5.35764e-07
LOC_Os04g58890	1029	659	612	520	635	604	748.208	1029.57	466.84	0.45343	-1.14105	2.94033e-09	5.53544e-07
LOC_Os03g17790	184	117	161	128	240	185	383.76	623.91	143.609	0.230176	-2.11919	3e-09	5.66893e-07
LOC_Os01g21250	2898	9706	6148	12401	15757	13830	8675.26	6259.77	11090.8	1.77175	0.825176	3.08375e-09	5.72535e-07
LOC_Os01g68290	3	0	0	0	1	0	31.5196	62.8269	0.212306	0.00337922	-8.20909	3.48757e-09	6.43075e-07
LOC_Os10g09240	11	13	13	10	17	25	49.1777	84.335	14.0205	0.166247	-2.5886	4.21327e-09	7.66846e-07
LOC_Os05g25560	17	6	7	3	5	0	59.1713	116.414	1.92888	0.0165692	-5.91535	4.21579e-09	7.66846e-07
LOC_Os01g64730	189	122	155	214	279	240	318.415	443.534	193.297	0.435812	-1.19822	4.51236e-09	8.15284e-07
LOC_Os07g41160	329	324	314	255	408	372	422.773	573.302	272.245	0.474871	-1.07439	5.48163e-09	9.83806e-07
LOC_Os04g38600	144093	237349	184548	222368	282585	220147	150344	110181	190506	1.72902	0.789955	5.81928e-09	1.03749e-06
LOC_Os03g27040	268	548	421	830	941	819	463.784	241.462	686.105	2.84146	1.50663	6e-09	1.06961e-06
LOC_Os10g37110	1500	979	1146	757	1230	938	1103.52	1444.89	762.151	0.527481	-0.922809	6.75046e-09	1.18777e-06
LOC_Os10g35070	1084	653	728	522	798	770	1260.19	1968.42	551.958	0.280407	-1.83441	7.13432e-09	1.24716e-06
LOC_Os07g41410	551	432	408	348	460	387	217.831	120.978	314.684	2.60117	1.37916	7.62625e-09	1.32456e-06
LOC_Os03g58170	386	341	374	615	819	756	847.634	1116.17	579.093	0.518819	-0.946696	7.88609e-09	1.36091e-06
LOC_Os05g12630	11743	8023	9460	7456	10861	5655	8555.46	10948.4	6162.55	0.562874	-0.829116	8.09668e-09	1.38835e-06
LOC_Os05g46040	760	666	765	517	628	591	684.069	907.562	460.576	0.507488	-0.978555	8.52316e-09	1.45223e-06
LOC_Os04g45070	15822	12481	12586	9040	10850	7204	10117.9	13151.6	7084.12	0.53865	-0.892579	8.71739e-09	1.476e-06
LOC_Os06g01620	300	401	315	423	465	469	249.41	136.725	362.096	2.64835	1.4051	8.84171e-09	1.48767e-06
LOC_Os02g50799	162	157	112	38	106	78	120.812	184.67	56.9536	0.308407	-1.69709	9.49531e-09	1.58772e-06
LOC_Os06g14510	1045	1168	962	1386	1912	1226	884.529	593.628	1175.43	1.98008	0.985557	9.60833e-09	1.5967e-06
LOC_Os09g21180	322	162	199	113	101	125	169.376	247.039	91.7136	0.371251	-1.42953	1e-08	1.65711e-06
LOC_Os07g12890	877	139	385	502	742	613	353.687	220.314	487.06	2.21075	1.14454	1.12364e-08	1.84449e-06
LOC_Os04g36750	5	4	41	12	7	3	31.3723	56.8866	5.85795	0.102976	-3.27962	1.15991e-08	1.89248e-06
LOC_Os03g22120	1179	296	541	183	358	183	326.103	468.245	183.961	0.392873	-1.34786	1.31207e-08	2.12784e-06
LOC_Os01g08860	4	14	21	20	12	23	48.248	81.2475	15.2485	0.18768	-2.41366	1.38906e-08	2.23921e-06
LOC_Os12g12850	25777	25391	22910	8389	14895	9731	11668.7	14822.6	8514.82	0.574448	-0.799751	1.4128e-08	2.26393e-06
LOC_Os01g34080	361	337	293	198	603	270	509.541	752.6	266.483	0.354083	-1.49784	1.42658e-08	2.27249e-06
LOC_Os03g59360	3641	2061	2676	2346	3042	2583	3034.69	3968.29	2101.08	0.529467	-0.917389	1.48615e-08	2.35346e-06
LOC_Os04g59440	2404	3408	3239	7160	11334	9364	9850.28	12407.5	7293.08	0.587796	-0.766612	1.53301e-08	2.41346e-06
LOC_Os02g03330	1465	2502	1929	3668	4794	3272	2400.65	1738.8	3062.5	1.76127	0.816616	1.60677e-08	2.51488e-06
LOC_Os11g32890	11	15	14	17	8	24	134.27	254.708	13.8327	0.0543082	-4.20269	1.71401e-08	2.66722e-06
LOC_Os04g44830	1157	676	1029	1024	1486	942	1285.94	1676.97	894.899	0.53364	-0.906062	1.81497e-08	2.7926e-06
LOC_Os11g02660	383	245	303	156	312	187	279.532	391.473	167.592	0.428106	-1.22396	1.81533e-08	2.7926e-06
LOC_Os05g05210	894	343	472	385	572	344	505.327	674.429	336.225	0.498533	-1.00424	2.14113e-08	3.27508e-06
LOC_Os01g04360	34	24	89	22	53	23	67.7108	110.89	24.5313	0.221221	-2.17644	2.3e-08	3.49392e-06
LOC_Os05g38530	1993	2999	2638	4778	7368	6946	8099.31	11163.6	5035.05	0.451025	-1.14872	2.33393e-08	3.52988e-06
LOC_Os07g37230	198	291	318	1236	1100	950	566.629	256.61	876.648	3.41627	1.77242	2.41291e-08	3.62894e-06
LOC_Os05g07050	2393	1740	1800	607	1055	679	873.511	1143.3	603.722	0.528053	-0.921247	2.83837e-08	4.24509e-06
LOC_Os10g09990	1304	1700	1518	1355	1925	1657	1776.41	2253.94	1298.87	0.576268	-0.795189	2.88493e-08	4.2909e-06
LOC_Os11g26130	301	247	305	264	365	329	394.229	535.675	252.783	0.471896	-1.08346	3.24045e-08	4.79319e-06
LOC_Os02g57260	3517	1489	2126	978	1269	869	1298.94	1784.32	813.571	0.455956	-1.13303	3.33061e-08	4.89964e-06
LOC_Os03g49430	500	538	403	654	865	727	854.295	1117.18	591.411	0.529379	-0.917627	3.35356e-08	4.90659e-06
LOC_Os01g47270	285	339	315	160	197	196	242.917	338.794	147.04	0.434011	-1.2042	3.4e-08	4.94685e-06
LOC_Os07g46630	150	93	118	38	80	44	93.6533	146.1	41.2063	0.282041	-1.82602	3.41783e-08	4.94685e-06
LOC_Os07g48160	157	92	88	88	131	85	152.736	226.65	78.8226	0.347773	-1.52378	3.6361e-08	5.23462e-06
LOC_Os11g32650	944	2228	1898	4359	4282	4230	2247.24	1052.72	3441.75	3.26939	1.70902	3.8e-08	5.41249e-06
LOC_Os07g46790	3560	3767	3314	2052	2864	2204	1432.24	1000.2	1864.28	1.86392	0.898338	3.78133e-08	5.41249e-06
LOC_Os09g36930	13759	10443	11465	6358	7285	5291	3556.24	2136.08	4976.4	2.32969	1.22014	3.84336e-08	5.44563e-06
LOC_Os03g14040	2040	3150	2388	4269	5248	3698	2714.8	1968.81	3460.79	1.7578	0.813775	3.88566e-08	5.47675e-06
LOC_Os04g35840	969	1025	708	2121	2630	1862	2378.88	3026.08	1731.68	0.572251	-0.80528	4.13012e-08	5.791e-06
LOC_Os06g34040	1195	1029	1085	651	1035	591	850.307	1114.89	585.726	0.525369	-0.928598	4.94699e-08	6.90041e-06
LOC_Os12g23280	359	498	329	728	960	728	469.7	306.125	633.276	2.06868	1.04871	5.09322e-08	7.03151e-06
LOC_Os01g04370	16	3	39	2	2	1	39.2259	77.1482	1.30365	0.016898	-5.887	5.06993e-08	7.03151e-06
LOC_Os08g13920	192	226	333	575	589	409	298.407	182.496	414.319	2.27029	1.18288	6.24481e-08	8.57738e-06
LOC_Os08g31140	39	31	38	50	76	56	99.1702	150.904	47.4361	0.314346	-1.66958	6.44312e-08	8.80484e-06
LOC_Os02g39730	663	654	590	1638	1888	1476	1017.43	716.462	1318.39	1.84014	0.879819	6.58084e-08	8.94762e-06
LOC_Os04g01710	2	0	4	5	4	1	48.9202	95.2448	2.59561	0.027252	-5.1975	6.83136e-08	9.24156e-06
LOC_Os04g11970	109	206	215	355	260	257	136.343	37.544	235.143	6.26311	2.64688	6.94669e-08	9.3506e-06
LOC_Os02g57840	6	10	10	10	20	25	91.3004	167.943	14.6574	0.0872757	-3.51828	7.392e-08	9.90051e-06
LOC_Os04g15690	162	76	85	261	276	229	138.267	73.5933	202.94	2.75759	1.46341	7.55832e-08	1.00731e-05
LOC_Os03g07960	711	1329	944	2424	2792	2614	1607.94	1136	2079.88	1.83088	0.872539	7.75104e-08	1.02791e-05
LOC_Os04g16450	629	691	596	777	902	537	822.693	1067.71	577.675	0.541041	-0.886191	7.80643e-08	1.03018e-05
LOC_Os08g43190	5944	4240	5201	1330	1687	1291	1549.95	1968.87	1131.02	0.574453	-0.79974	8.1e-08	1.0634e-05
LOC_Os03g20680	3	4	2	0	6	9	27.2809	50.5806	3.98107	0.0787074	-3.66736	8.3e-08	1.08477e-05
LOC_Os01g66850	564	660	474	966	1485	1136	717.173	498.071	936.274	1.8798	0.910578	8.50739e-08	1.10641e-05
LOC_Os03g60370	152	137	129	93	111	104	149.386	217.035	81.7374	0.376609	-1.40886	8.65275e-08	1.11991e-05
LOC_Os01g08220	1038	1254	1156	1830	2116	2040	1172.72	753.484	1591.96	2.1128	1.07916	8.7687e-08	1.12948e-05
LOC_Os01g56360	417	421	324	362	545	374	496.798	660.728	332.868	0.503789	-0.989108	9.21e-08	1.17508e-05
LOC_Os03g25150	183	230	195	101	118	108	155.853	224.966	86.7397	0.385568	-1.37494	9.20546e-08	1.17508e-05
LOC_Os07g42380	351	206	233	228	326	181	302.43	415.285	189.576	0.456496	-1.13133	9.3e-08	1.1814e-05
LOC_Os02g53200	76	304	168	549	506	384	255.993	130.325	381.66	2.92853	1.55018	1.00459e-07	1.2697e-05
LOC_Os08g34700	167	47	61	189	273	215	116.008	54.7399	177.275	3.2385	1.69533	1.04e-07	1.30834e-05
LOC_Os08g25734	3732	4478	3451	4904	6538	4590	3320.99	2455.41	4186.57	1.70504	0.769806	1.04785e-07	1.31205e-05
LOC_Os03g56790	1980	1473	1605	2545	3320	2697	1767.24	1282.55	2251.93	1.75581	0.81214	1.06922e-07	1.33262e-05
LOC_Os07g48500	19725	15052	16754	9252	10819	9245	10246.5	12740.2	7752.78	0.608527	-0.716607	1.13221e-07	1.40462e-05
LOC_Os12g36640	900	530	635	499	572	405	559.651	731.769	387.534	0.529585	-0.917066	1.15069e-07	1.421e-05
LOC_Os05g04700	1871	628	1393	1076	1551	820	1292.69	1698.35	887.035	0.522292	-0.937071	1.16649e-07	1.43393e-05
LOC_Os01g40280	167	200	183	251	390	236	352.821	479.285	226.357	0.472281	-1.08228	1.20414e-07	1.47349e-05
LOC_Os02g48560	12870	19461	15238	23187	29375	24328	16274.9	12291.6	20258.2	1.64813	0.720827	1.23298e-07	1.49518e-05
LOC_Os05g25260	567	269	345	150	248	174	244.322	340.284	148.359	0.435987	-1.19764	1.23223e-07	1.49518e-05
LOC_Os08g32960	171	253	165	163	216	194	247.593	343.845	151.34	0.44014	-1.18397	1.25843e-07	1.51921e-05
LOC_Os10g05130	869	604	469	803	1482	974	626.651	413.522	839.781	2.0308	1.02205	1.44202e-07	1.73306e-05
LOC_Os01g23680	1078	1293	1039	1926	2080	1635	1159.29	828.338	1490.25	1.79908	0.847262	1.45e-07	1.7353e-05
LOC_Os02g07160	1416	1966	1635	1497	2282	2035	2043.73	2558.04	1529.43	0.597889	-0.742049	1.55506e-07	1.85238e-05
LOC_Os04g57560	2002	1997	1753	2512	3116	2073	1579.05	1146.72	2011.37	1.75402	0.810661	1.79223e-07	2.1255e-05
LOC_Os01g50910	4	1	8	12	6	17	94.7629	179.669	9.8569	0.0548615	-4.18806	1.88898e-07	2.2304e-05
LOC_Os02g52860	1268	1984	1702	2698	3403	3163	1846.43	1238.91	2453.96	1.98073	0.986034	1.9119e-07	2.24761e-05
LOC_Os12g43640	237	99	225	90	165	120	166.699	236.25	97.1474	0.411206	-1.28207	2.07886e-07	2.43326e-05
LOC_Os03g03980	190	223	190	260	367	254	382.344	535.196	229.491	0.428797	-1.22163	2.17636e-07	2.53635e-05
LOC_Os04g38870	1064	457	572	1060	1273	1007	674.075	468.511	879.638	1.87752	0.908827	2.58196e-07	2.98322e-05
LOC_Os06g46900	67	106	91	245	341	244	579.978	943.331	216.626	0.229639	-2.12256	2.57358e-07	2.98322e-05
LOC_Os04g42090	2809	3067	2454	3888	5614	4525	2931.02	2184.92	3677.11	1.68295	0.750989	2.62764e-07	3.02303e-05
LOC_Os01g55270	149	178	132	192	327	236	304.39	412.856	195.924	0.474557	-1.07535	2.64406e-07	3.02897e-05
LOC_Os03g03370	173	120	149	214	170	202	249.057	339.388	158.725	0.467681	-1.0964	2.68366e-07	3.06131e-05
LOC_Os05g11780	718	715	685	1131	1546	1303	816.487	585.812	1047.16	1.78754	0.837977	2.96784e-07	3.37119e-05
LOC_Os01g43740	208	255	213	65	138	70	135.528	201.909	69.147	0.342466	-1.54597	2.98085e-07	3.37175e-05
LOC_Os09g38320	216	224	158	392	403	396	548.697	779.383	318.011	0.40803	-1.29325	3.11126e-07	3.50453e-05
LOC_Os05g37450	52	95	80	81	113	83	133.15	193.923	72.3757	0.373218	-1.42191	3.15794e-07	3.54229e-05
LOC_Os07g24190	550	828	629	1039	1072	742	537.035	322.889	751.18	2.32644	1.21812	3.34779e-07	3.73966e-05
LOC_Os01g48390	196	136	120	203	204	169	99.8407	46.8445	152.837	3.26264	1.70604	3.37892e-07	3.74337e-05
LOC_Os06g03580	701	323	389	462	534	437	275.08	171.766	378.394	2.20297	1.13945	3.37141e-07	3.74337e-05
LOC_Os07g36490	271	217	269	285	302	163	300.825	406.104	195.546	0.481516	-1.05434	3.41127e-07	3.76372e-05
LOC_Os12g39220	308	503	379	432	626	458	293.621	191.672	395.57	2.06379	1.04529	3.44295e-07	3.78317e-05
LOC_Os02g49590	122	145	125	369	455	405	234.413	143.717	325.109	2.26214	1.17769	3.69619e-07	4.0123e-05
LOC_Os05g04584	1188	1144	1206	705	913	774	912.936	1195.39	630.485	0.527432	-0.922944	3.68676e-07	4.0123e-05
LOC_Os11g03300	15	14	10	14	17	29	79.6301	142.88	16.3801	0.114643	-3.12478	3.67e-07	4.0123e-05
LOC_Os08g03350	1157	80	841	424	739	474	315.054	208.047	422.06	2.02868	1.02054	3.89e-07	4.18867e-05
LOC_Os07g37320	1229	892	952	961	1425	901	655.638	459.874	851.401	1.85138	0.8886	3.87914e-07	4.18867e-05
LOC_Os03g18070	2253	6864	3905	9985	10696	7938	5813.45	4081.46	7545.43	1.84871	0.886519	3.99858e-07	4.28867e-05
LOC_Os02g02750	268	215	204	494	614	463	300.153	187.855	412.452	2.19558	1.1346	4.34804e-07	4.64498e-05
LOC_Os04g57300	3529	2549	2479	2511	4100	2988	3416.75	4338.26	2495.23	0.575168	-0.797946	4.37e-07	4.65001e-05
LOC_Os11g41680	566	1027	555	553	795	590	378.562	250.984	506.139	2.01662	1.01194	4.64e-07	4.91754e-05
LOC_Os10g41710	1380	1212	1485	772	1224	682	1154.41	1620.62	688.209	0.424658	-1.23563	5.01422e-07	5.29363e-05
LOC_Os01g65920	971	825	931	365	453	315	429.528	562.601	296.455	0.526937	-0.924297	5.25302e-07	5.52408e-05
LOC_Os04g33900	125	178	174	174	230	208	108.694	55.6839	161.704	2.90396	1.53802	5.30744e-07	5.5596e-05
LOC_Os04g45270	25	20	38	21	10	22	42.8949	70.9776	14.8122	0.208688	-2.26058	5.35602e-07	5.58873e-05
LOC_Os05g41640	53789	72139	56294	60585	79795	55702	41584.5	31956.6	51212.4	1.60256	0.68038	5.41161e-07	5.62494e-05
LOC_Os08g39370	4136	3983	3400	3401	4575	3547	4159.42	5297.31	3021.54	0.570391	-0.809977	5.76e-07	5.9639e-05
LOC_Os05g38150	967	885	746	666	1343	852	1024.27	1314.57	733.963	0.558331	-0.840808	5.82388e-07	6.00707e-05
LOC_Os02g55870	56	62	55	78	87	103	42.7658	13.5271	72.0045	5.32297	2.41223	5.88233e-07	6.04421e-05
LOC_Os05g50850	508	285	361	321	546	304	475.081	649.992	300.17	0.461805	-1.11464	6.10773e-07	6.25194e-05
LOC_Os02g52210	159	127	163	213	366	339	470.751	700.245	241.258	0.344534	-1.53728	6.25567e-07	6.37913e-05
LOC_Os01g59440	754	439	574	971	1123	914	616.05	438.013	794.086	1.81293	0.858322	6.43878e-07	6.54108e-05
LOC_Os11g41710	327	552	473	556	598	564	342.183	227.005	457.361	2.01476	1.01061	6.73257e-07	6.76297e-05
LOC_Os09g29070	1303	1633	1543	703	1300	876	568.398	394.046	742.751	1.88493	0.914514	6.72322e-07	6.76297e-05
LOC_Os01g22520	2705	3523	3143	4495	5955	4331	3113.54	2360.43	3866.64	1.63811	0.71203	6.68702e-07	6.76297e-05
LOC_Os01g69060	498	558	498	902	1183	749	565.026	392.81	737.243	1.87684	0.908309	6.94406e-07	6.94948e-05
LOC_Os10g08474	690	442	536	266	309	209	311.717	418.059	205.376	0.49126	-1.02544	8.10185e-07	8.07814e-05
LOC_Os01g09510	529	535	547	634	913	578	420.565	290.129	551	1.89915	0.925356	8.19469e-07	8.14056e-05
LOC_Os03g53950	391	409	417	467	486	382	258.908	164.711	353.105	2.14379	1.10016	8.22523e-07	8.14086e-05
LOC_Os12g24020	151	59	55	64	86	101	123.223	179.303	67.143	0.374468	-1.41709	8.30767e-07	8.19234e-05
LOC_Os07g47820	853	425	469	190	436	252	348.034	472.768	223.3	0.472325	-1.08215	8.34294e-07	8.19709e-05
LOC_Os01g67370	80	145	54	499	447	350	222.53	100.608	344.451	3.42368	1.77555	8.39329e-07	8.21657e-05
LOC_Os05g22930	195	229	180	580	653	473	335.259	221.914	448.604	2.02152	1.01544	8.47867e-07	8.27008e-05
LOC_Os08g19420	10	28	11	14	33	22	48.7304	79.7893	17.6714	0.221476	-2.17478	8.68346e-07	8.42748e-05
LOC_Os08g01370	2	3	1	1	9	5	21.774	39.8441	3.70389	0.0929596	-3.42725	8.70265e-07	8.42748e-05
LOC_Os03g28330	150	105	108	145	184	110	74.1176	34.1606	114.075	3.33936	1.73957	8.84179e-07	8.53154e-05
LOC_Os06g09560	222	170	198	199	186	191	375.18	595.884	154.477	0.259239	-1.94764	9.10921e-07	8.75818e-05
LOC_Os03g02750	334	697	660	483	651	714	744.07	995.512	492.628	0.494849	-1.01494	9.31427e-07	8.92347e-05
LOC_Os01g01120	1409	1262	1254	856	924	632	870.556	1107.35	633.762	0.572324	-0.805096	9.64054e-07	9.2033e-05
LOC_Os01g24820	189	170	172	125	160	156	189.713	262.393	117.034	0.446025	-1.1648	9.7469e-07	9.27195e-05
LOC_Os01g70310	164	199	165	375	490	272	216.693	139.119	294.267	2.11521	1.0808	9.78761e-07	9.27789e-05
LOC_Os01g09120	551	623	555	253	389	209	328.344	438.086	218.601	0.498993	-1.00291	9.91594e-07	9.36656e-05
LOC_Os11g02389	6124	6661	6023	5820	6965	5097	6096.45	7498.33	4694.57	0.626082	-0.675577	1.04292e-06	9.81695e-05
LOC_Os12g41250	498	167	240	222	320	170	283.112	382.965	183.258	0.478525	-1.06333	1.05625e-06	9.90779e-05
LOC_Os03g25940	1720	1850	1454	2321	3830	2808	1840.43	1352.03	2328.83	1.72246	0.784472	1.09915e-06	0.000102744
LOC_Os01g09880	67	111	101	159	194	146	87.6113	44.1483	131.074	2.96895	1.56995	1.10628e-06	0.000103053
LOC_Os08g43300	74	59	77	88	101	74	128.295	187.445	69.1446	0.368879	-1.43878	1.118e-06	0.000103789
LOC_Os05g01290	471	341	370	811	844	524	404.552	237.822	571.281	2.40213	1.26432	1.12762e-06	0.000104318
LOC_Os05g34650	3081	2856	2557	3587	4438	2999	2315.98	1750.58	2881.39	1.64596	0.718931	1.14686e-06	0.000105735
LOC_Os10g11140	4268	5457	4172	5010	6406	4623	3400.75	2602.38	4199.12	1.61357	0.690256	1.20359e-06	0.000110587
LOC_Os04g59150	459	646	445	880	902	861	495.336	285.757	704.915	2.46683	1.30266	1.2343e-06	0.000113023
LOC_Os04g10690	18	27	21	14	27	12	50.5722	87.7548	13.3895	0.152579	-2.71237	1.2606e-06	0.00011504
LOC_Os07g46280	270	127	195	141	182	77	173.147	243.728	102.567	0.420826	-1.2487	1.36746e-06	0.00012437
LOC_Os02g20930	556	364	452	442	787	517	624.087	797.783	450.39	0.564551	-0.824823	1.40617e-06	0.00012746
LOC_Os06g28630	238	315	227	817	612	760	353.973	113.195	594.75	5.25422	2.39348	1.43834e-06	0.000129804
LOC_Os10g26850	280	176	180	58	102	49	108.567	163.97	53.1633	0.324225	-1.62493	1.44167e-06	0.000129804
LOC_Os05g41190	995	1316	1072	2514	3035	2414	1674.18	1251.02	2097.33	1.67649	0.745444	1.46718e-06	0.00013166
LOC_Os02g46930	83	117	115	288	302	254	158.037	92.288	223.786	2.42487	1.27791	1.51805e-06	0.000135772
LOC_Os04g32110	171	290	304	107	79	78	125.214	179.258	71.1703	0.397027	-1.33269	1.61216e-06	0.000143712
LOC_Os08g04500	973	1424	1323	11547	9697	12322	5655.16	2206.65	9103.67	4.12555	2.04459	1.71206e-06	0.000152114
LOC_Os09g32200	199	180	196	158	230	213	108.775	58.9688	158.582	2.68925	1.42721	1.73029e-06	0.000153227
LOC_Os10g42780	146	130	110	341	251	382	471.037	675.289	266.785	0.395067	-1.33983	1.76334e-06	0.000155642
LOC_Os09g02770	184	120	120	29	36	25	57.5175	91.4875	23.5475	0.257385	-1.958	1.78881e-06	0.000157375
LOC_Os02g36590	76	134	92	274	320	216	148.783	85.4367	212.129	2.48289	1.31202	1.85562e-06	0.00016272
LOC_Os08g10500	317	178	325	250	236	235	321.042	449.012	193.072	0.429994	-1.21761	1.8639e-06	0.000162916
LOC_Os06g39754	57	72	28	325	261	217	126.966	39.2829	214.649	5.46419	2.45001	1.90472e-06	0.000165409
LOC_Os06g30750	2220	1648	1695	2402	2907	2154	2518.41	3077.25	1959.56	0.636789	-0.651112	1.89949e-06	0.000165409
LOC_Os04g42420	500	640	614	907	1107	992	614.68	433.711	795.649	1.83451	0.875397	1.93211e-06	0.000165789
LOC_Os01g65260	1298	1488	1563	4583	6091	5234	3381.6	2570.63	4192.58	1.63096	0.70572	1.93372e-06	0.000165789
LOC_Os03g07190	758	455	642	118	241	106	193.598	270.029	117.167	0.433905	-1.20455	1.92625e-06	0.000165789
LOC_Os05g31020	36	39	38	8	20	13	39.0229	67.5763	10.4695	0.154929	-2.69033	1.92191e-06	0.000165789
LOC_Os03g16700	739	1129	1042	3541	3613	2800	2065.02	1496.97	2633.07	1.75893	0.814699	1.96789e-06	0.000168183
LOC_Os06g02420	629	594	550	426	593	365	559.206	759.558	358.854	0.472451	-1.08176	1.97815e-06	0.000168524
LOC_Os02g39570	570	625	484	620	622	489	336.838	215.277	458.4	2.12935	1.09041	2.03631e-06	0.000172932
LOC_Os10g37980	2205	2314	1825	3087	5036	3544	2446.41	1865.1	3027.72	1.62335	0.698977	2.23334e-06	0.000189068
LOC_Os02g11130	528	363	419	132	227	163	244.312	353.235	135.388	0.38328	-1.38353	2.2743e-06	0.000191932
LOC_Os01g68650	399	518	602	125	101	185	419.388	725.546	113.231	0.156064	-2.67979	2.30229e-06	0.000193688
LOC_Os07g29220	476	376	376	204	332	142	262.919	353.659	172.179	0.486851	-1.03845	2.36932e-06	0.000198706
LOC_Os04g03796	50	32	26	45	41	39	17.6578	1.86951	33.4461	17.8903	4.16111	2.3826e-06	0.000199199
LOC_Os01g04630	2058	1365	1649	834	948	832	533.084	373.511	692.658	1.85445	0.890994	2.41212e-06	0.000200552
LOC_Os01g63990	1152	796	883	718	1096	625	861.522	1094.77	628.275	0.573888	-0.801158	2.41369e-06	0.000200552
LOC_Os03g31690	921	1271	881	913	1484	919	667.403	479.343	855.464	1.78466	0.83565	2.4549e-06	0.000203349
LOC_Os03g20120	719	1157	751	776	913	862	961.539	1245.59	677.483	0.543903	-0.878579	2.50324e-06	0.000206717
LOC_Os07g37100	193	164	181	185	283	238	129.404	73.6471	185.16	2.51416	1.33008	2.68118e-06	0.000220061
LOC_Os11g05400	1217	1904	1473	2248	2593	1902	2300.6	2828.63	1772.57	0.626654	-0.67426	2.67535e-06	0.000220061
LOC_Os09g24320	1729	1654	1539	1301	1980	1399	1617.62	2017.91	1217.33	0.603262	-0.729143	2.793e-06	0.000227164
LOC_Os11g08210	781	529	469	444	702	492	586.423	747.443	425.402	0.569143	-0.813137	2.78666e-06	0.000227164
LOC_Os01g48640	1438	642	1180	286	640	411	488.685	635.176	342.193	0.538738	-0.892344	2.78427e-06	0.000227164
LOC_Os01g68050	27	80	22	75	82	47	30.1327	7.03479	53.2306	7.56676	2.91968	2.84024e-06	0.00022957
LOC_Os09g36800	1797	2944	2281	2648	3685	2998	1978.55	1507.36	2449.74	1.62519	0.700605	2.84723e-06	0.00022957
LOC_Os05g39680	483	267	331	191	339	204	282.404	376.251	188.557	0.501147	-0.996695	2.84821e-06	0.00022957
LOC_Os12g17600	321924	520953	421915	801068	742074	566666	395850	232096	559604	2.41109	1.26969	2.97306e-06	0.000237479
LOC_Os03g21900	2784	3231	2823	3111	4014	2417	2005.74	1532.8	2478.68	1.61709	0.693401	2.97376e-06	0.000237479
LOC_Os06g50300	3387	1847	3041	3039	4217	2730	3655.96	4716.81	2595.11	0.550184	-0.862014	2.98161e-06	0.000237479
LOC_Os05g41490	30	31	23	2	10	18	29.2345	50.3532	8.11576	0.161177	-2.63329	2.9756e-06	0.000237479
LOC_Os05g28090	3021	3925	3276	5211	5795	4411	3317.48	2571.22	4063.74	1.58048	0.660359	2.99961e-06	0.000238208
LOC_Os05g07890	398	550	463	165	223	162	236.767	329.756	143.779	0.436015	-1.19755	3.09007e-06	0.00024467
LOC_Os03g18870	1867	1287	1160	150	240	188	365.215	579.559	150.872	0.260322	-1.94163	3.20434e-06	0.000252974
LOC_Os06g09370	594	471	491	608	894	680	436.635	303.139	570.131	1.88076	0.911313	3.32575e-06	0.000261791
LOC_Os09g17600	1345	1163	1009	967	1522	1154	752.852	555.871	949.833	1.70873	0.772923	3.347e-06	0.000262694
LOC_Os05g08370	559	885	750	1181	1030	895	575.453	321.565	829.341	2.57908	1.36685	3.365e-06	0.000263344
LOC_Os06g08720	326	163	254	423	515	403	263.308	173.758	352.858	2.03075	1.02201	3.46829e-06	0.000269855
LOC_Os08g37700	2179	1360	1632	338	518	247	443.749	605.503	281.994	0.465719	-1.10247	3.61924e-06	0.000280789
LOC_Os01g47420	114	46	63	139	114	118	59.9041	19.9234	99.8849	5.01346	2.32581	3.63066e-06	0.00028082
LOC_Os02g53860	5478	3717	4556	1187	1733	1081	1520.61	2004.95	1036.28	0.516858	-0.95216	3.64051e-06	0.00028082
LOC_Os03g06580	146	74	91	105	219	147	192.899	264.728	121.07	0.45734	-1.12866	3.66552e-06	0.000281941
LOC_Os04g55800	1342	941	979	3020	4805	3588	2183.68	1394.82	2972.55	2.13113	1.09162	3.6897e-06	0.000282993
LOC_Os02g47510	43967	34392	39439	11015	19140	10906	13539.9	16551	10528.7	0.636138	-0.652588	3.78089e-06	0.000289163
LOC_Os03g02260	1093	1068	1067	990	1854	1241	1433.02	1812.9	1053.14	0.580913	-0.783605	3.82464e-06	0.000291175
LOC_Os01g04200	253	234	236	227	332	223	316.977	430.759	203.194	0.471712	-1.08402	3.83614e-06	0.000291175
LOC_Os07g48460	410	493	428	186	319	184	304.567	432.284	176.849	0.409104	-1.28946	3.83964e-06	0.000291175
LOC_Os08g44000	1966	2713	2201	3103	4963	3333	2415.25	1877.11	2953.38	1.57337	0.653855	3.8636e-06	0.000292168
LOC_Os03g56540	112	67	121	114	149	98	156.631	219.19	94.0716	0.429178	-1.22035	3.93091e-06	0.000296426
LOC_Os01g41610	377	336	331	466	511	383	266.571	174.718	358.424	2.05145	1.03664	4.07384e-06	0.000306346
LOC_Os01g62244	606	597	555	1273	1350	1262	783.885	533.498	1034.27	1.93866	0.955063	4.2312e-06	0.000317293
LOC_Os02g57720	12648	9334	12796	17071	25652	17214	12954.3	10348.9	15559.6	1.5035	0.588326	4.49e-06	0.000335767
LOC_Os08g30210	74	191	128	431	590	576	590.215	757.296	423.133	0.558741	-0.839748	4.5161e-06	0.000336781
LOC_Os01g68960	39	33	26	65	93	80	110.468	158.334	62.6013	0.395375	-1.33871	4.57229e-06	0.000340029
LOC_Os08g02070	297	202	253	174	269	191	248.913	332.957	164.87	0.49517	-1.014	4.67465e-06	0.000346684
LOC_Os12g34890	685	637	686	899	1108	719	555.282	399.134	711.429	1.78243	0.833844	4.7551e-06	0.000351681
LOC_Os02g36450	755	237	381	29	42	15	53.3954	84.9776	21.8133	0.256694	-1.96188	4.77657e-06	0.000352301
LOC_Os03g41510	923	1025	912	1565	1915	1344	1006.38	749.452	1263.31	1.68565	0.753304	4.8044e-06	0.000353386
LOC_Os07g49360	106	77	85	146	152	165	82.3394	40.5647	124.114	3.05966	1.61337	4.9483e-06	0.000360036
LOC_Os05g42350	2796	2536	2292	1510	2581	1803	1213.13	899.392	1526.88	1.69768	0.763562	4.936e-06	0.000360036
LOC_Os08g41830	2272	2548	2143	3054	4199	3304	2251.83	1735.36	2768.29	1.59522	0.673758	4.93278e-06	0.000360036
LOC_Os08g08205	204	202	171	69	131	58	118.502	171.797	65.2077	0.379563	-1.39759	4.94038e-06	0.000360036
LOC_Os10g35030	34014	37126	29965	61482	69493	49336	38873.1	30376.6	47369.7	1.55941	0.641004	4.96985e-06	0.000360629
LOC_Os03g03720	67934	114721	88637	125387	157003	123608	87975.7	69185.5	106766	1.54318	0.625909	5.12987e-06	0.000369255
LOC_Os08g29530	1210	979	927	744	1012	727	876.973	1105.31	648.641	0.586843	-0.768954	5.11885e-06	0.000369255
LOC_Os08g34740	352	239	245	136	217	134	198.135	270.573	125.698	0.464562	-1.10606	5.11215e-06	0.000369255
LOC_Os02g47940	504	475	444	500	624	541	333.859	227.946	439.772	1.92928	0.948062	5.22187e-06	0.000374875
LOC_Os09g27830	502	406	521	778	829	563	770.026	969.766	570.287	0.588066	-0.765949	5.24865e-06	0.000375795
LOC_Os01g73160	85	125	132	109	160	109	63.2734	28.2765	98.2703	3.47533	1.79715	5.32372e-06	0.000380159
LOC_Os09g39730	4	6	0	0	3	0	11.7677	22.8985	0.636917	0.0278148	-5.16801	5.46677e-06	0.000389341
LOC_Os01g69920	908	387	594	435	721	478	577.522	732.421	422.622	0.577021	-0.793304	5.48849e-06	0.000389857
LOC_Os01g20860	73	155	57	57	93	66	101.57	147.062	56.0771	0.381316	-1.39094	5.51217e-06	0.000390508
LOC_Os08g14450	2790	2501	2501	1311	2164	1589	1717.13	2117.83	1316.44	0.621599	-0.685943	5.554e-06	0.000392437
LOC_Os04g02970	185	196	172	441	372	342	211.217	113.081	309.353	2.73569	1.4519	6.05744e-06	0.000426891
LOC_Os02g06430	268	527	261	763	1224	948	1016.27	1266.93	765.62	0.604314	-0.726631	6.11669e-06	0.000429941
LOC_Os06g14412	2627	1922	1838	1417	2246	1591	1779.04	2192.99	1365.1	0.622482	-0.683896	6.24865e-06	0.000438072
LOC_Os01g65650	586	750	589	424	883	639	701.936	901.608	502.265	0.557077	-0.844051	6.28155e-06	0.000439235
LOC_Os02g13304	231	111	131	118	146	65	144.016	203.367	84.6646	0.416314	-1.26426	6.30886e-06	0.000440002
LOC_Os03g03590	527	384	323	1070	1162	750	559.439	337.221	781.657	2.31794	1.21284	6.38685e-06	0.000444291
LOC_Os03g09250	1100	1552	1415	5659	7358	8627	8172.57	10551.9	5793.29	0.549031	-0.865041	6.45245e-06	0.000447697
LOC_Os02g50845	101	86	64	22	72	36	77.7793	123.083	32.4755	0.263851	-1.92221	6.5284e-06	0.000451802
LOC_Os03g60120	1098	1180	978	718	883	728	822.707	1031.38	614.037	0.595356	-0.748175	6.65646e-06	0.000459484
LOC_Os08g44370	392	347	378	767	1135	859	561.964	402.818	721.11	1.79016	0.840092	7.27777e-06	0.000501087
LOC_Os06g11330	149	168	135	280	363	259	170.005	104.082	235.928	2.26676	1.18063	7.61435e-06	0.000522923
LOC_Os03g04680	298	239	301	845	1042	1023	567.061	360.874	773.249	2.14271	1.09944	7.78308e-06	0.000533151
LOC_Os02g35630	3293	2020	2293	1444	2101	1220	1606.29	1982.05	1230.52	0.620831	-0.687727	7.86575e-06	0.000537446
LOC_Os11g47920	500	126	206	61	109	58	105.574	152.924	58.2241	0.380737	-1.39313	7.95566e-06	0.000542214
LOC_Os05g02310	19	25	15	142	121	103	63.3553	28.9842	97.7264	3.37171	1.75348	7.98966e-06	0.000543156
LOC_Os03g18600	337	219	262	158	244	110	85.6882	40.805	130.571	3.19989	1.67802	8.19886e-06	0.000555973
LOC_Os02g36490	95	66	57	179	245	122	212.448	284.431	140.465	0.493845	-1.01787	8.42639e-06	0.000569967
LOC_Os03g62240	1898	2309	1734	2342	2934	2451	1649.83	1262.38	2037.29	1.61385	0.690506	8.61635e-06	0.000581355
LOC_Os02g15750	10642	14168	11347	11774	13306	9292	7043.76	5063.44	9024.07	1.7822	0.833659	9.03064e-06	0.000607785
LOC_Os02g09940	3717	5662	4643	4686	5930	4453	3237.92	2522.59	3953.25	1.56714	0.648133	9.22868e-06	0.000619564
LOC_Os10g35370	33044	38265	34201	29534	36652	26002	19988	15834.2	24141.7	1.52465	0.60848	9.31919e-06	0.000624084
LOC_Os03g50960	457	363	519	420	233	238	437.465	632.442	242.488	0.383414	-1.38302	9.43684e-06	0.000630395
LOC_Os03g05310	1227	1050	1051	1110	1621	1147	1410.59	1811.1	1010.09	0.557722	-0.842381	9.56392e-06	0.000637303
LOC_Os05g33570	3328	3896	3588	4081	6057	4497	4830.56	5842.58	3818.54	0.65357	-0.613586	9.7197e-06	0.000646084
LOC_Os04g12499	137	68	64	729	812	727	465.2	328.557	601.843	1.83178	0.873245	9.80315e-06	0.000650026
LOC_Os10g22560	653	799	800	1419	1696	1346	943.999	712.79	1175.21	1.64875	0.721369	1.02094e-05	0.0006753
LOC_Os04g41150	409	378	303	726	869	657	458.919	325.817	592.021	1.81703	0.861584	1.02724e-05	0.000677802
LOC_Os02g40900	350	220	211	627	752	589	718.718	919.333	518.104	0.563564	-0.827347	1.04336e-05	0.000685079
LOC_Os03g26490	46	54	50	71	61	39	93.4174	141.626	45.2093	0.319217	-1.64739	1.04125e-05	0.000685079
LOC_Os11g01780	44	28	34	17	38	13	55.5128	94.1325	16.8931	0.17946	-2.47826	1.08655e-05	0.000711701
LOC_Os11g16320	322	188	287	346	464	316	217.229	140.86	293.598	2.08433	1.05958	1.09672e-05	0.000716624
LOC_Os03g62388	220	247	246	120	255	187	219.544	294.005	145.082	0.493468	-1.01897	1.10981e-05	0.000723418
LOC_Os05g34830	892	549	863	450	633	422	597.879	804.327	391.431	0.486657	-1.03902	1.11297e-05	0.000723729
LOC_Os01g16350	364	209	266	225	264	223	277.777	367.374	188.179	0.512227	-0.965144	1.13622e-05	0.000737063
LOC_Os05g49880	4858	7519	5614	5422	9112	7170	4453.14	3247.4	5658.88	1.74259	0.801233	1.14213e-05	0.000739115
LOC_Os12g03260	36	39	29	125	120	114	61.6469	27.3858	95.9079	3.5021	1.80822	1.15523e-05	0.000745801
LOC_Os03g57080	30	145	83	97	86	78	43.3113	16.8572	69.7653	4.1386	2.04914	1.16132e-05	0.000747939
LOC_Os02g28980	1857	2040	1735	2185	3180	1990	2434.75	2964.05	1905.45	0.642854	-0.637436	1.16591e-05	0.000749104
LOC_Os03g19240	947	3039	1744	4814	6792	5600	3718.16	2918.03	4518.29	1.54841	0.630784	1.17527e-05	0.000753318
LOC_Os01g17214	362	265	229	169	247	140	99.9797	56.5466	143.413	2.53619	1.34266	1.17909e-05	0.000753975
LOC_Os07g26660	95	233	165	353	720	467	289.349	183.304	395.394	2.15704	1.10905	1.19586e-05	0.000761078
LOC_Os01g22900	2966	1181	2389	309	464	311	395.817	510.237	281.397	0.551502	-0.858562	1.19583e-05	0.000761078
LOC_Os09g24620	626	659	558	805	1092	638	522.599	388.708	656.49	1.6889	0.756087	1.20669e-05	0.000766163
LOC_Os09g34100	1987	2525	1983	3567	4770	3897	2640.16	2064.12	3216.21	1.55815	0.639838	1.23532e-05	0.000782495
LOC_Os07g46320	134	102	148	202	224	165	107.906	60.2214	155.591	2.58365	1.36941	1.24967e-05	0.000789727
LOC_Os01g68300	21200	10963	15075	10174	11263	8794	10412.4	12846.8	7977.94	0.621005	-0.687322	1.25564e-05	0.000791639
LOC_Os11g41150	175	200	161	411	416	342	234.409	158.797	310.021	1.95231	0.965185	1.28231e-05	0.000806566
LOC_Os01g59530	3935	2350	3279	379	471	245	399.002	514.736	283.268	0.550317	-0.861665	1.31014e-05	0.000822152
LOC_Os11g41100	46	23	19	34	72	55	23.5805	5.50084	41.6602	7.57343	2.92095	1.31687e-05	0.000824451
LOC_Os03g62670	1253	1850	1241	2134	2211	1756	1307.49	1000.38	1614.59	1.61399	0.69063	1.32588e-05	0.000828166
LOC_Os03g16170	362	652	449	246	272	339	568.605	906.367	230.842	0.25469	-1.97319	1.34111e-05	0.000835741
LOC_Os12g39380	989	1000	915	950	1209	919	645.411	483.045	807.777	1.67226	0.741801	1.36143e-05	0.000846445
LOC_Os01g45460	106	258	149	212	425	344	359.848	464.696	254.999	0.548744	-0.865795	1.37354e-05	0.000852004
LOC_Os01g71190	2401	4582	3473	7427	7189	6570	4354.53	3059.24	5649.82	1.8468	0.88503	1.38412e-05	0.000856596
LOC_Os01g59080	6722	5985	6275	4134	5084	3407	4187.12	5074.83	3299.41	0.650152	-0.621151	1.39479e-05	0.00086122
LOC_Os06g40440	2527	3198	2224	3005	2693	2808	1589.28	893.373	2285.19	2.55794	1.35498	1.40254e-05	0.000864025
LOC_Os05g13520	370	353	343	265	337	265	320.702	413.528	227.876	0.551053	-0.859737	1.42747e-05	0.000877372
LOC_Os10g34520	1170	1010	1098	944	1218	895	1051.98	1303.22	800.734	0.614427	-0.702687	1.43434e-05	0.000879589
LOC_Os01g69100	745	420	546	455	624	400	525.855	667.361	384.348	0.575923	-0.796052	1.45292e-05	0.000888958
LOC_Os09g33680	2749	3594	3050	4344	6573	5085	3465.61	2750.23	4181	1.52024	0.604295	1.5013e-05	0.000916474
LOC_Os07g10770	587	986	735	1022	994	772	540.135	341.54	738.73	2.16293	1.11299	1.50941e-05	0.000919339
LOC_Os01g53294	315	181	277	190	250	192	244.069	322.375	165.763	0.514193	-0.959617	1.51428e-05	0.000920226
LOC_Os03g52680	1897	1281	877	1381	1716	1456	767.26	332.964	1201.56	3.60867	1.85147	1.51828e-05	0.000920577
LOC_Os06g06050	932	530	719	365	699	534	557.954	701.349	414.559	0.591087	-0.758557	1.52605e-05	0.000923208
LOC_Os07g36410	710	595	635	575	693	600	385.836	277.819	493.852	1.77761	0.829935	1.53921e-05	0.000927003
LOC_Os07g03960	478	335	463	301	402	258	353.346	456.714	249.978	0.547342	-0.869487	1.53901e-05	0.000927003
LOC_Os06g13720	9	18	13	20	25	9	37.548	61.2987	13.7972	0.225082	-2.15148	1.55435e-05	0.000934034
LOC_Os07g10500	442	495	467	507	473	347	488.348	625.313	351.382	0.561929	-0.83154	1.57498e-05	0.000944323
LOC_Os03g55320	1012	557	664	397	711	554	591.127	749.88	432.374	0.576591	-0.79438	1.61305e-05	0.000964999
LOC_Os03g47070	280	290	220	460	555	391	277.097	185.756	368.438	1.98345	0.988011	1.62347e-05	0.000969079
LOC_Osp1g00380	49	37	16	170	191	121	85.9759	45.8544	126.097	2.74996	1.45941	1.62751e-05	0.000969338
LOC_Os06g01972	44	53	65	68	91	80	39.4946	15.9451	63.0441	3.95382	1.98325	1.64252e-05	0.000976123
LOC_Os09g23620	12	49	29	29	39	43	70.0673	110.536	29.5989	0.267776	-1.9009	1.6621e-05	0.000985583
LOC_Os06g11980	261	194	154	232	173	204	249.408	333.649	165.168	0.495035	-1.0144	1.70397e-05	0.00100819
LOC_Os06g10510	591	413	465	642	758	696	437.124	318.348	555.9	1.7462	0.80422	1.71557e-05	0.00101237
LOC_Os11g05260	3776	3515	2987	1597	2527	1741	1956.62	2391.32	1521.92	0.636434	-0.651917	1.71855e-05	0.00101237
LOC_Os02g34600	411	328	389	203	219	179	230.599	302.169	159.03	0.526294	-0.92606	1.72756e-05	0.00101545
LOC_Os07g26940	354	216	235	130	149	113	160.784	218.359	103.21	0.472661	-1.08112	1.73319e-05	0.00101654
LOC_Os07g39590	2028	1903	1868	994	1428	1188	1229.35	1510.78	947.91	0.62743	-0.672474	1.80433e-05	0.00105596
LOC_Os02g58340	5570	4758	4486	2559	4433	3134	3333.69	4043.66	2623.72	0.648848	-0.624048	1.82431e-05	0.00106534
LOC_Os02g56880	41	59	70	94	153	133	159.027	218.387	99.6667	0.456376	-1.13171	1.8595e-05	0.00108354
LOC_Os08g33120	406	326	304	501	682	526	344.449	241.035	447.863	1.85808	0.893815	1.89299e-05	0.00110067
LOC_Os06g44374	186	119	154	258	245	204	130.844	73.7164	187.971	2.54992	1.35045	1.96299e-05	0.0011377
LOC_Os03g06480	397	250	301	184	257	182	240.523	318.539	162.506	0.510161	-0.970974	1.96513e-05	0.0011377
LOC_Os02g52650	1259	1519	1316	2566	2714	1999	1486.88	1054.38	1919.38	1.82038	0.86424	2.01725e-05	0.00116537
LOC_Os01g06660	138	83	108	85	101	88	123.643	174.798	72.4885	0.414698	-1.26987	2.04746e-05	0.00118029
LOC_Os09g33850	26	10	12	7	14	5	23.7626	41.0251	6.50012	0.158443	-2.65797	2.05524e-05	0.00118225
LOC_Os12g03040	93	120	113	142	148	219	258.235	378.119	138.352	0.365895	-1.4505	2.07777e-05	0.00119266
LOC_Os02g52780	919	511	679	828	964	1083	1070.17	1370.52	769.822	0.561701	-0.832125	2.13319e-05	0.0012217
LOC_Os10g38090	20	15	27	15	9	4	31.2444	55.038	7.45072	0.135374	-2.88498	2.13745e-05	0.0012217
LOC_Os12g05550	284	404	228	959	1346	1028	698.109	523.965	872.253	1.66472	0.735275	2.17756e-05	0.00124199
LOC_Os04g50204	161	298	209	461	637	390	301.188	216.542	385.835	1.7818	0.833339	2.18892e-05	0.00124584
LOC_Os02g55140	4020	3361	3007	2485	3947	3037	3106.54	3743.11	2469.97	0.65987	-0.599746	2.2681e-05	0.00128818
LOC_Os02g01210	506	462	486	528	728	573	375.805	272.037	479.573	1.7629	0.817949	2.35278e-05	0.00133065
LOC_Os05g07880	250	189	258	149	245	138	207.334	278.064	136.604	0.49127	-1.02541	2.38329e-05	0.00134508
LOC_Os06g48030	59	88	56	153	117	124	69.7801	33.1858	106.374	3.20541	1.68051	2.45668e-05	0.00138361
LOC_Os06g07540	1924	771	1071	921	1714	894	1281.17	1663.25	899.087	0.540562	-0.887469	2.46392e-05	0.00138479
LOC_Os11g44800	22	24	33	37	32	35	56.7903	85.5613	28.0192	0.327476	-1.61054	2.56695e-05	0.00143968
LOC_Os04g33210	655	652	600	411	839	507	602.557	755.655	449.459	0.594794	-0.749538	2.6204e-05	0.0014666
LOC_Os01g62490	116	148	164	41	27	12	79.0487	136.902	21.1957	0.154824	-2.6913	2.63013e-05	0.001469
LOC_Os07g46420	173	319	186	299	413	346	383.046	487.885	278.206	0.570229	-0.810386	2.67313e-05	0.00148993
LOC_Os01g62600	23	19	17	3	9	0	16.7385	30.699	2.7781	0.0904949	-3.46602	2.69066e-05	0.0014966
LOC_Os09g06499	1487	1220	985	2148	2891	2083	1525.14	1188.91	1861.37	1.56562	0.646733	2.70203e-05	0.00149982
LOC_Os03g13010	738	796	672	1198	1836	1461	949.995	724.361	1175.63	1.62299	0.698653	2.73548e-05	0.00151215
LOC_Os03g51520	1281	977	972	429	831	579	637.597	800.572	474.623	0.592854	-0.754251	2.7348e-05	0.00151215
LOC_Os01g63620	4768	4155	3519	1849	2260	2200	1266.92	857.693	1676.16	1.95426	0.966624	2.76438e-05	0.001525
LOC_Os07g05420	8	15	4	39	54	32	17.6662	2.96669	32.3658	10.9097	3.44754	2.84894e-05	0.00156523
LOC_Os03g08900	228	411	316	650	1067	822	866.374	1071.03	661.717	0.617831	-0.694715	2.84493e-05	0.00156523
LOC_Os03g55530	311	645	550	524	907	622	727.711	924.263	531.158	0.574683	-0.799161	2.86498e-05	0.00157084
LOC_Os07g42370	1042	1049	1579	2010	1890	1992	1164.16	746.737	1581.58	2.11799	1.0827	2.87537e-05	0.00157333
LOC_Os02g31070	560	471	396	779	1163	871	580.498	426.863	734.134	1.71983	0.782269	2.9036e-05	0.00158556
LOC_Os12g08760	16226	37827	23931	48621	73543	55808	39078.5	31698.9	46458	1.4656	0.551493	2.93373e-05	0.00159869
LOC_Os03g36760	288	132	176	109	185	133	169.188	227.579	110.797	0.486852	-1.03845	2.93952e-05	0.00159869
LOC_Os05g05390	423	326	376	488	770	451	589.853	739.479	440.227	0.59532	-0.748262	2.95013e-05	0.00160122
LOC_Os04g35100	246	285	233	353	427	347	406.366	515.64	297.092	0.576162	-0.795455	2.96676e-05	0.00160701
LOC_Os06g05130	313	212	211	256	520	334	397.389	509.896	284.881	0.558705	-0.839841	2.97456e-05	0.00160799
LOC_Os02g21660	310	239	350	401	486	293	232.985	158.718	307.252	1.93584	0.952958	2.98454e-05	0.00161016
LOC_Os01g67480	727	386	496	583	673	460	596.821	743.836	449.807	0.604712	-0.72568	3.20259e-05	0.00172434
LOC_Os06g49160	4059	5353	4503	6412	7138	4604	3796.48	2838.81	4754.16	1.6747	0.743905	3.21402e-05	0.00172704
LOC_Os08g32120	566	734	729	1712	2370	1767	1252.68	975.707	1529.65	1.56774	0.648685	3.22215e-05	0.00172796
LOC_Os02g10120	18829	17728	16304	12396	18538	16733	15628.1	18703.3	12553	0.671163	-0.575265	3.25413e-05	0.00174012
LOC_Os06g51330	248	121	126	83	196	91	147.071	201.16	92.9818	0.462227	-1.11333	3.25776e-05	0.00174012
LOC_Os08g16830	789	1003	818	1975	2382	1498	1250.39	973.465	1527.32	1.56895	0.649804	3.27085e-05	0.00174262
LOC_Os03g29960	316	200	209	124	197	107	175.334	240.807	109.861	0.456218	-1.1322	3.27537e-05	0.00174262
LOC_Os03g05680	139	97	105	17	77	34	64.1801	96.8704	31.4899	0.325072	-1.62117	3.28483e-05	0.0017442
LOC_Os01g22640	20	64	46	100	81	70	41.9917	16.8187	67.1647	3.99346	1.99764	3.34318e-05	0.00176821
LOC_Os09g37620	1291	440	730	57	82	47	84.4774	120.928	48.0265	0.397148	-1.33225	3.34239e-05	0.00176821
LOC_Os07g32530	178	160	183	149	216	152	199.214	263.77	134.659	0.510516	-0.969973	3.4461e-05	0.00181907
LOC_Os12g31860	85	59	55	125	111	82	235.638	386.904	84.3714	0.218068	-2.19715	3.49777e-05	0.00184273
LOC_Os02g07930	408	464	433	590	690	479	660.593	860.032	461.155	0.536207	-0.899139	3.51879e-05	0.00185015
LOC_Os05g49730	2	0	0	1	2	1	11.0712	21.1278	1.01453	0.0480188	-4.38026	3.52561e-05	0.00185015
LOC_Os05g47840	69	61	69	126	271	135	92.7185	50.8649	134.572	2.64568	1.40364	3.53537e-05	0.00185167
LOC_Os06g09900	4339	5002	4538	3252	4230	3617	3634.11	4341.96	2926.27	0.673951	-0.569284	3.57382e-05	0.00186817
LOC_Os10g37640	191	146	147	101	273	155	262.682	391.58	133.785	0.341654	-1.54939	3.63717e-05	0.0018976
LOC_Os10g37660	194	178	167	173	331	273	139.158	75.9058	202.41	2.66659	1.415	3.66447e-05	0.00190815
LOC_Os06g42030	687	531	572	299	457	412	418.306	529.212	307.401	0.580865	-0.783724	3.77503e-05	0.00196193
LOC_Os02g58554	382	313	246	145	310	226	255.19	334.662	175.718	0.525062	-0.929439	3.85142e-05	0.00199777
LOC_Os02g37654	782	1193	1021	1317	1350	1244	824.52	607.46	1041.58	1.71465	0.777912	3.88035e-05	0.0020089
LOC_Os11g10320	740	1032	846	1704	1748	1272	935.529	624.671	1246.39	1.99527	0.996585	3.91403e-05	0.00202245
LOC_Os03g03600	104	231	180	242	212	142	101.777	45.8651	157.689	3.43811	1.78162	3.97521e-05	0.00205013
LOC_Os10g36650	488	532	444	541	649	647	367.584	246.349	488.819	1.98425	0.988595	3.99892e-05	0.00205841
LOC_Os03g58040	263	143	199	333	358	328	199.875	128.805	270.945	2.10352	1.07281	4.0155e-05	0.002063
LOC_Os12g41500	343	260	270	245	354	206	310.085	412.214	207.955	0.504484	-0.987119	4.07063e-05	0.00208596
LOC_Os06g07030	247	190	413	148	173	191	243.958	350.944	136.972	0.390295	-1.35736	4.07569e-05	0.00208596
LOC_Os08g04430	9759	9259	9440	10005	13386	9109	10518	12561.4	8474.56	0.674649	-0.56779	4.13417e-05	0.00211035
LOC_Os02g53320	5	10	14	7	16	10	26.3943	44.3599	8.42875	0.190008	-2.39586	4.13901e-05	0.00211035
LOC_Os11g24610	425	469	475	485	636	381	306.599	223.343	389.854	1.74554	0.803672	4.15339e-05	0.00211367
LOC_Os01g72520	279	365	290	171	260	146	218.35	288.144	148.556	0.51556	-0.955787	4.208e-05	0.00213742
LOC_Os08g27840	11050	10509	10428	5812	8887	7796	7331.8	8751.42	5912.17	0.675567	-0.565828	4.21854e-05	0.00213868
LOC_Os04g44030	191	122	144	80	141	68	120.02	166.521	73.5191	0.441501	-1.17951	4.22636e-05	0.00213868
LOC_Os02g41860	9983	15579	12292	27205	35218	28135	20038.8	16272.1	23805.5	1.46297	0.548899	4.29461e-05	0.00216914
LOC_Os03g05280	197	239	191	354	516	381	438.595	550.688	326.503	0.592901	-0.754136	4.3119e-05	0.00217082
LOC_Os03g06570	4	2	10	12	26	10	39.3472	66.697	11.9974	0.179879	-2.4749	4.31406e-05	0.00217082
LOC_Os01g59090	2602	3281	2852	2704	3342	2410	1823.07	1429.91	2216.23	1.54992	0.632191	4.35904e-05	0.00218936
LOC_Os10g40710	3	44	16	92	87	58	39.6092	16.7025	62.516	3.74291	1.90416	4.47554e-05	0.00224369
LOC_Os03g51380	299	159	195	114	133	89	137.937	187.906	87.9675	0.468145	-1.09497	4.53601e-05	0.00226978
LOC_Os03g56940	11	21	24	229	170	158	96.5016	43.1764	149.827	3.47011	1.79498	4.55476e-05	0.00227493
LOC_Os03g11420	2	15	13	34	33	40	15.6044	2.34062	28.8682	12.3336	3.62452	4.59721e-05	0.00229188
LOC_Os04g53170	721	636	618	151	278	275	301.227	417.056	185.399	0.444542	-1.16961	4.65533e-05	0.00231656
LOC_Os02g47744	861	843	685	961	926	712	530.077	371.546	688.609	1.85336	0.890143	4.67058e-05	0.00231987
LOC_Os02g01440	828	438	486	291	457	234	351.267	450.99	251.545	0.557761	-0.84228	4.6889e-05	0.00232468
LOC_Os02g58100	76	257	139	978	1097	859	618.177	462.308	774.046	1.67431	0.743566	4.70837e-05	0.00233004
LOC_Os02g11770	123	122	176	369	285	232	148.908	60.8383	236.978	3.89521	1.9617	4.73957e-05	0.00233689
LOC_Os11g13670	395	283	348	226	354	201	313.097	425.235	200.958	0.472581	-1.08137	4.73489e-05	0.00233689
LOC_Os04g50700	808	1169	883	1639	1705	1541	1024.39	749.405	1299.38	1.73388	0.794008	4.78663e-05	0.0023546
LOC_Os07g41320	29	24	60	3	7	1	27.1208	51.5873	2.65429	0.0514525	-4.28062	4.793e-05	0.0023546
LOC_Os01g51860	732	775	799	657	1152	805	872.864	1069.05	676.673	0.632964	-0.659805	4.81025e-05	0.00235877
LOC_Os02g57120	162	124	126	299	270	205	142.258	79.0835	205.433	2.59768	1.37722	4.85607e-05	0.00237691
LOC_Os03g21560	10553	13816	11420	14308	15440	11399	9051.4	7259.26	10843.5	1.49375	0.578943	4.88785e-05	0.00238813
LOC_Os05g48310	175	134	161	237	346	206	151.878	99.8128	203.944	2.04326	1.03088	5.06899e-05	0.00247206
LOC_Os08g37370	1987	2145	1670	5028	6119	4956	5412.32	6581.07	4243.56	0.644813	-0.633046	5.07799e-05	0.00247206
LOC_Os07g49114	16	67	51	270	250	170	297.729	413.183	182.275	0.441148	-1.18067	5.12349e-05	0.0024897
LOC_Os01g15000	294	150	214	85	90	51	100.766	142.508	59.0234	0.414177	-1.27168	5.1634e-05	0.00250458
LOC_Os08g09250	6000	3822	5094	3330	4032	2846	3292.54	3910.21	2674.86	0.684072	-0.547781	5.2e-05	0.00251779
LOC_Os05g40420	657	624	659	585	881	565	416.504	306.88	526.129	1.71445	0.777743	5.22864e-05	0.00252711
LOC_Os03g40830	645	1023	762	1113	1511	919	747.902	576.785	919.02	1.59335	0.672062	5.39472e-05	0.00259806
LOC_Os01g43844	680	412	437	178	281	147	236.016	316.694	155.339	0.490502	-1.02767	5.38862e-05	0.00259806
LOC_Os05g33320	80	154	105	49	97	79	111.57	164.616	58.5239	0.355517	-1.49201	5.42113e-05	0.00260611
LOC_Os01g15270	3149	1686	2474	2844	3618	3341	3404.89	4214.42	2595.36	0.615827	-0.699403	5.46682e-05	0.00262339
LOC_Os11g16550	6367	9345	7716	10389	12185	8831	6946.31	5645.63	8246.98	1.46077	0.54673	5.55778e-05	0.0026623
LOC_Os11g05990	541	603	516	1330	1551	1310	1397.2	1686.54	1107.86	0.656885	-0.606286	5.58478e-05	0.00267048
LOC_Os08g02410	930	1018	1087	972	1414	827	675.117	520.247	829.987	1.59537	0.673892	5.68965e-05	0.0027158
LOC_Os04g40320	249	208	190	154	246	206	229.292	299.867	158.717	0.529291	-0.917866	5.74788e-05	0.00273874
LOC_Os05g39770	14	24	11	27	17	22	40.8761	63.7191	18.033	0.283008	-1.82108	5.78311e-05	0.00275066
LOC_Os03g28300	3170	2229	1853	2987	4670	3390	3573.33	4271.87	2874.78	0.672957	-0.571415	5.81025e-05	0.00275869
LOC_Os06g34120	71	104	91	235	210	136	94.3792	35.3225	153.436	4.34386	2.11898	5.82504e-05	0.00276084
LOC_Os03g37470	185	229	202	218	338	307	161.195	95.2567	227.134	2.38444	1.25365	5.86932e-05	0.00277694
LOC_Os06g11610	35	27	40	63	69	44	88.7446	131.39	46.0988	0.350854	-1.51106	5.94604e-05	0.00280831
LOC_Os02g06840	143	200	117	480	584	405	297.193	209.797	384.588	1.83314	0.874319	5.98657e-05	0.00282249
LOC_Os04g34610	14177	14925	13001	10006	14612	10716	11654.4	14090.2	9218.53	0.654251	-0.612083	6.10038e-05	0.00287113
LOC_Os03g50160	91	81	167	84	69	101	208.838	348.359	69.3161	0.198979	-2.32931	6.13021e-05	0.00288013
LOC_Os02g50240	6983	8120	7766	9690	13016	9913	7220	5893.21	8546.78	1.45028	0.536327	6.16686e-05	0.0028923
LOC_Os01g66890	135	139	110	257	254	194	137.644	88.7035	186.585	2.10346	1.07277	6.18136e-05	0.00289406
LOC_Os12g08700	0	1	3	1	4	2	12.76	23.7801	1.73995	0.0731682	-3.77264	6.24233e-05	0.00291753
LOC_Os12g10720	125	55	65	185	234	124	100.105	59.7436	140.466	2.35115	1.23336	6.2655e-05	0.00292329
LOC_Os04g16680	19512	27652	21763	39313	48895	39848	28256.6	22780	33733.2	1.48083	0.566401	6.4257e-05	0.00299284
LOC_Os01g57570	2076	1350	1774	2145	2714	1976	1489.27	1187.79	1790.74	1.50762	0.592277	6.4699e-05	0.00300823
LOC_Os01g69080	3128	4382	3485	4861	7505	5409	3887.39	3148.98	4625.8	1.46898	0.554817	6.51366e-05	0.00302335
LOC_Os06g11990	229	135	179	268	313	225	156.032	100.448	211.616	2.10672	1.075	6.5864e-05	0.0030466
LOC_Os06g43120	604	368	355	180	432	317	361.396	483.679	239.112	0.494361	-1.01636	6.58022e-05	0.0030466
LOC_Os04g45810	1105	1130	835	1740	2144	2269	2168.02	2695.27	1640.77	0.60876	-0.716056	6.61398e-05	0.00305412
LOC_Os09g37910	32	69	27	203	152	133	84.5326	38.0972	130.968	3.43774	1.78146	6.63899e-05	0.00306041
LOC_Os09g15670	245	238	207	365	271	418	611.088	933.377	288.798	0.309413	-1.6924	6.99974e-05	0.0032212
LOC_Os08g39860	194	272	262	265	181	171	100.422	34.3642	166.481	4.8446	2.27638	7.03824e-05	0.00323338
LOC_Os12g35320	365	316	281	483	584	393	297.592	213.338	381.846	1.78986	0.839846	7.15094e-05	0.00327956
LOC_Os03g17520	1342	1222	1139	1815	2589	1930	1361.44	1067.92	1654.96	1.5497	0.631988	7.20032e-05	0.00329659
LOC_Os08g04440	706	371	446	281	330	161	284.61	369.488	199.732	0.540565	-0.887461	7.31849e-05	0.00334501
LOC_Os03g64210	881	652	789	527	717	437	622.991	809.943	436.039	0.538357	-0.893364	7.39433e-05	0.00337395
LOC_Os07g44900	32	32	30	75	96	75	106.109	147.592	64.6254	0.437866	-1.19144	7.52919e-05	0.00342967
LOC_Os02g33230	644	572	546	513	883	636	692.385	857.675	527.094	0.614561	-0.702371	7.55237e-05	0.00343442
LOC_Os04g32550	305	176	226	285	330	247	166.984	107.21	226.758	2.11508	1.08071	7.80093e-05	0.00354147
LOC_Os06g05120	1217	764	852	1601	2095	1334	1076.3	843.673	1308.93	1.55146	0.633631	7.9585e-05	0.00360691
LOC_Os04g52260	26229	36708	31847	29888	28245	18980	14589	8831.07	20347	2.30402	1.20415	8.0401e-05	0.00362624
LOC_Os10g29470	2110	3060	2773	5510	7177	6558	4184.16	3278.9	5089.42	1.55218	0.634291	8.04156e-05	0.00362624
LOC_Os07g36420	507	372	395	315	481	346	401.661	506.053	297.269	0.587427	-0.767518	8.03926e-05	0.00362624
LOC_Os11g47809	2385	1048	1632	3303	4506	3000	2367.79	1921.56	2814.01	1.46444	0.550354	8.12981e-05	0.00365991
LOC_Os08g06040	440	453	432	431	581	326	269.165	192.308	346.021	1.7993	0.84744	8.18583e-05	0.00367898
LOC_Os11g16310	334	211	273	151	191	89	74.6302	38.2818	110.979	2.89899	1.53555	8.24927e-05	0.00369515
LOC_Os03g38230	1236	1416	1433	1410	2130	1525	1648.47	1978.35	1318.59	0.666509	-0.585303	8.24626e-05	0.00369515
LOC_Os06g16420	563	532	443	1232	1536	1162	840.181	648.535	1031.83	1.59101	0.669946	8.32266e-05	0.00372183
LOC_Os03g56370	332	614	439	1096	1216	967	705.481	545.049	865.913	1.58869	0.667837	8.35304e-05	0.00372922
LOC_Os04g37550	177	122	191	230	284	187	135.424	87.8067	183.042	2.0846	1.05977	8.39832e-05	0.00374323
LOC_Os01g58620	313	298	290	249	371	292	327.486	416.381	238.59	0.573009	-0.803369	8.80892e-05	0.00391975
LOC_Os01g08020	251	323	272	718	1252	1136	563.571	312.036	815.106	2.61222	1.38528	8.84144e-05	0.00392773
LOC_Os05g32230	1103	1249	1244	1672	2237	1665	1218.31	977.443	1459.17	1.49284	0.578063	8.94671e-05	0.00396795
LOC_Os08g29370	2736	2885	2561	3335	4118	2689	2212.75	1778.15	2647.34	1.48882	0.574167	9.23491e-05	0.00408903
LOC_Os08g38130	422	366	367	388	490	423	449.459	555.471	343.447	0.618299	-0.693623	9.32515e-05	0.00412221
LOC_Os07g47300	925	563	747	369	824	458	565.792	712.192	419.392	0.588875	-0.763966	9.50658e-05	0.00419552
LOC_Os02g50320	137	120	103	113	151	120	154.367	207.908	100.825	0.484948	-1.0441	9.60312e-05	0.00423119
LOC_Os08g40160	5417	7905	6736	6177	6331	4702	3696.53	2848.7	4544.36	1.59524	0.673775	9.65757e-05	0.00424823
LOC_Os03g17590	180	259	195	460	605	576	325.354	216.006	434.702	2.01245	1.00895	9.70158e-05	0.00426062
LOC_Os01g65080	8462	5405	6095	5711	9278	6137	6710.19	7953.42	5466.95	0.687371	-0.540839	9.78691e-05	0.0042911
LOC_Os08g16810	412	453	447	922	1197	769	610.14	468.266	752.014	1.60596	0.683432	9.83072e-05	0.0043033
LOC_Os04g30420	1594	1066	1156	879	1217	952	1015.91	1232.94	798.875	0.647942	-0.626064	0.000100956	0.00441207
LOC_Os04g55180	2858	3737	2975	6292	6800	4928	3944.81	3144.46	4745.16	1.50906	0.593645	0.000101281	0.00441908
LOC_Os10g41560	582	365	450	516	655	472	561.671	693.119	430.224	0.620707	-0.688015	0.000103126	0.00449232
LOC_Os04g53800	323	340	350	321	312	210	306.251	390.288	222.215	0.569361	-0.812584	0.000103353	0.00449494
LOC_Os07g07340	64	109	115	193	154	152	91.5125	48.8081	134.217	2.74989	1.45937	0.000106319	0.00461646
LOC_Os03g58910	394	239	254	190	495	309	349.412	445.852	252.972	0.56739	-0.817589	0.000107177	0.00463876
LOC_Os06g14750	848	445	504	268	493	312	376.285	476.568	276.001	0.579142	-0.78801	0.000107612	0.00465014
LOC_Os01g54630	9	22	24	69	68	48	29.2602	9.69603	48.8244	5.03551	2.33214	0.000108368	0.00467527
LOC_Os01g53520	1352	1217	1226	1563	1990	1754	1159.84	917.69	1401.99	1.52774	0.611395	0.000109031	0.00469636
LOC_Os05g43310	4785	5827	4678	6764	7371	5379	4253.1	3367.68	5138.51	1.52583	0.609594	0.000110374	0.00473905
LOC_Os02g10600	2482	2153	2464	1122	1352	1192	1216.82	1463.65	969.985	0.662717	-0.593535	0.000110334	0.00473905
LOC_Os02g34850	414	338	313	179	347	212	267.265	345.339	189.192	0.547846	-0.868157	0.000110562	0.00473954
LOC_Os01g60450	19	21	16	101	132	121	158.031	222.44	93.6224	0.420888	-1.24849	0.000110914	0.00474711
LOC_Os02g36780	69	38	42	6	17	10	32.8471	57.3423	8.35194	0.145651	-2.77942	0.000112918	0.00482517
LOC_Os12g05420	830	522	638	594	807	633	687.941	842.408	533.475	0.633274	-0.659098	0.000114759	0.00489608
LOC_Os04g33190	2964	4128	3032	6429	9342	8088	5117.32	3959.64	6274.99	1.58474	0.664245	0.000115233	0.00490851
LOC_Os05g48220	261	226	261	389	431	311	228.857	160.193	297.52	1.85726	0.893175	0.00011615	0.00493978
LOC_Os08g34500	11	21	24	49	48	39	66.3611	96.6334	36.0887	0.37346	-1.42097	0.000117186	0.00497599
LOC_Os08g39300	23303	19679	21749	19815	23723	14811	18518.3	21815.9	15220.6	0.697682	-0.519359	0.000117639	0.00498734
LOC_Os06g05860	1464	1479	1240	1922	2887	2162	1519.42	1219.88	1818.95	1.49108	0.57636	0.000119512	0.0050588
LOC_Os02g26470	18	18	10	11	32	19	64.0509	112.412	15.6893	0.139569	-2.84094	0.000120403	0.00508847
LOC_Os03g61990	830	536	519	367	530	426	273.436	200.102	346.77	1.73297	0.793246	0.000121596	0.00513086
LOC_Os11g26760	6	4	3	10	7	4	19.337	33.0935	5.58052	0.168629	-2.56808	0.00012186	0.00513397
LOC_Os05g51240	1563	2096	1652	3227	3481	2974	2153.27	1739.94	2566.61	1.47512	0.560829	0.000122189	0.00513977
LOC_Os04g50120	822	731	731	364	413	360	400.388	499.567	301.21	0.602943	-0.729907	0.000122655	0.00515132
LOC_Os10g39200	732	463	615	500	781	577	631.475	779.017	483.933	0.62121	-0.686847	0.00012286	0.0051519
LOC_Os02g54140	42	99	80	321	338	384	622.095	964.115	280.075	0.290499	-1.78339	0.000123787	0.0051827
LOC_Os08g02120	742	578	713	566	677	479	355.415	259.373	451.456	1.74057	0.799557	0.000125448	0.00524408
LOC_Os10g35840	19910	28758	22954	23360	30773	24292	17477.6	14361	20594.2	1.43403	0.520079	0.000125878	0.00525389
LOC_Os01g42730	246	256	228	568	820	608	420.102	319.007	521.198	1.63381	0.708244	0.000126459	0.00526601
LOC_Os09g27010	82	43	75	29	25	30	66.7169	110.718	22.7161	0.205172	-2.2851	0.000126559	0.00526601
LOC_Os03g17310	894	617	612	314	622	492	487.855	604.877	370.832	0.613071	-0.705875	0.000127104	0.00528052
LOC_Os02g36380	1620	1959	1657	1568	2422	1777	1858.88	2215.7	1502.07	0.677921	-0.560811	0.000127414	0.00528522
LOC_Os02g50620	2995	3398	3276	3562	4449	3681	2588.47	2095.31	3081.64	1.47073	0.556536	0.000129229	0.00534403
LOC_Os01g73450	2561	1829	2063	1066	1788	1166	1311.88	1585.22	1038.54	0.655137	-0.610132	0.000129104	0.00534403
LOC_Os03g59240	42	91	75	98	123	47	41.5905	14.5962	68.5848	4.69881	2.23229	0.000131148	0.00541508
LOC_Os12g08130	221	210	227	193	260	157	116.009	73.7935	158.225	2.14416	1.10041	0.000131358	0.00541547
LOC_Os02g21705	111	50	55	150	244	140	99.2035	61.1244	137.283	2.24596	1.16733	0.000133463	0.00548876
LOC_Os08g34720	653	567	594	706	914	711	492.162	372.29	612.035	1.64398	0.71719	0.000133544	0.00548876
LOC_Os04g47370	686	655	631	294	456	319	378.82	479.872	277.768	0.578839	-0.788767	0.000133978	0.00549819
LOC_Os05g39350	56	62	39	113	89	90	52.4223	26.2068	78.6377	3.00066	1.58528	0.000134803	0.00551523
LOC_Os11g28340	209	128	162	348	481	309	225.546	155.412	295.68	1.90255	0.927937	0.000134701	0.00551523
LOC_Os01g20830	2454	1593	2124	847	1274	965	640.304	474.973	805.635	1.69617	0.762281	0.000135601	0.00553947
LOC_Os05g04170	318	241	190	292	343	259	177.7	120.249	235.151	1.95554	0.967569	0.000136002	0.00554745
LOC_Os09g26730	730	297	444	376	563	260	474.198	641.951	306.445	0.477365	-1.06684	0.000136342	0.00555291
LOC_Os04g05030	186	212	156	354	419	365	231.185	161.274	301.097	1.86699	0.900717	0.000136741	0.00556073
LOC_Os03g10510	613	610	494	780	905	714	508.353	384.285	632.422	1.64571	0.718711	0.0001371	0.00556692
LOC_Os08g10300	353	356	261	386	502	390	259.176	182.863	335.49	1.83465	0.875507	0.000140229	0.00566832
LOC_Os07g48550	233	108	141	138	156	109	159.511	213.216	105.805	0.496236	-1.0109	0.000140084	0.00566832
LOC_Os01g53240	211	128	184	165	174	113	289.197	459.757	118.636	0.258041	-1.95433	0.000139929	0.00566832
LOC_Os12g41720	145	279	204	338	347	286	190.264	123.106	257.421	2.09105	1.06423	0.000140651	0.00567686
LOC_Os04g31620	777	630	657	251	473	292	356.852	452.88	260.824	0.575922	-0.796056	0.0001409	0.00567838
LOC_Os11g12530	894	1616	1051	1501	2048	1919	1952.34	2458.67	1446.01	0.588126	-0.765803	0.000141117	0.00567865
LOC_Os07g48780	934	431	567	598	799	648	431.733	326.02	537.445	1.6485	0.721155	0.000141423	0.00568245
LOC_Os04g19740	34	36	42	24	43	16	44.8192	68.7576	20.8808	0.303687	-1.71934	0.000144326	0.00579044
LOC_Os02g43194	69	143	89	70	113	93	46.0989	19.9943	72.2035	3.61121	1.85248	0.000145911	0.00581936
LOC_Os08g06470	314	189	199	378	511	425	266.711	187.806	345.616	1.84028	0.879924	0.000145364	0.00581936
LOC_Os04g08350	3627	2947	2936	1666	2321	1726	1246.98	1000.34	1493.62	1.49311	0.578321	0.000145672	0.00581936
LOC_Os12g08260	741	366	397	579	812	523	680.125	863.139	497.111	0.575934	-0.796024	0.000145711	0.00581936
LOC_Os06g01790	2428	2480	2282	677	739	451	625.023	761.757	488.288	0.641003	-0.641598	0.000147265	0.00586467
LOC_Os08g32910	23	73	47	79	152	100	57.8202	30.4492	85.1911	2.79781	1.4843	0.000148749	0.00591503
LOC_Os04g52060	224	197	139	137	192	128	171.985	225.096	118.875	0.528107	-0.921099	0.000149811	0.00594846
LOC_Os05g45080	474	545	448	341	732	538	574.23	732.63	415.829	0.567584	-0.817094	0.000150083	0.00595048
LOC_Os01g33030	253	203	172	245	376	184	154.332	102.655	206.008	2.0068	1.0049	0.000151658	0.00598553
LOC_Os07g42250	462	527	504	484	893	614	659.609	805.002	514.215	0.638775	-0.646621	0.000151856	0.00598553
LOC_Os05g39410	311	272	245	214	316	219	271.011	347.186	194.836	0.561185	-0.833453	0.000151632	0.00598553
LOC_Os12g02050	38	36	27	24	34	24	45.6271	69.8777	21.3765	0.305913	-1.70881	0.000151472	0.00598553
LOC_Os10g38870	985	1257	1212	2215	3413	2307	2545.22	3031.48	2058.95	0.679188	-0.558117	0.000154445	0.00607868
LOC_Os02g58570	596	495	456	402	569	481	501.61	621.506	381.714	0.614175	-0.703279	0.000156829	0.00616348
LOC_Os01g61700	390	681	577	486	864	735	697.197	849.36	545.034	0.641699	-0.64003	0.000159487	0.00625884
LOC_Os01g53810	346	161	257	158	222	160	203.199	265.457	140.941	0.530937	-0.913388	0.000160111	0.00626619
LOC_Os03g16020	41	45	425	206	274	254	333.836	473.539	194.134	0.409964	-1.28643	0.000160141	0.00626619
LOC_Os02g47010	109	94	72	209	258	200	128.048	80.7345	175.361	2.17207	1.11907	0.000160554	0.00627324
LOC_Os09g32510	136	225	156	213	276	149	121.063	77.1274	164.998	2.13929	1.09713	0.000161391	0.00629684
LOC_Os03g51830	575	481	449	272	404	255	331.609	422.102	241.116	0.571227	-0.807864	0.000163164	0.00635678
LOC_Os03g22340	590	672	737	693	897	578	459.631	354.602	564.661	1.59238	0.671185	0.000163616	0.00636517
LOC_Os06g12455	8	5	9	65	55	40	25.5437	8.58592	42.5016	4.95015	2.30747	0.000165395	0.00641585
LOC_Os10g08018	174	168	183	108	148	138	154.057	203.956	104.157	0.510682	-0.969504	0.000165342	0.00641585
LOC_Os06g49110	3522	4418	3537	5395	6411	4448	3590.52	2922.19	4258.85	1.45742	0.543413	0.000166502	0.0064495
LOC_Os12g41930	362	396	323	500	591	467	325.403	240.299	410.506	1.70832	0.772575	0.000167089	0.00646295
LOC_Os05g08770	93	102	114	94	118	90	123.617	167.932	79.3014	0.472224	-1.08246	0.000167881	0.00648424
LOC_Os03g52630	646	854	790	966	1024	728	553.102	390.531	715.673	1.83256	0.873862	0.000168704	0.00649704
LOC_Os05g05590	687	539	524	809	964	671	514.72	389.042	640.398	1.64609	0.71904	0.000169419	0.00649704
LOC_Os04g01520	756	326	444	208	416	317	356.82	469.83	243.81	0.518933	-0.946381	0.000169262	0.00649704
LOC_Os01g52730	8	6	10	12	10	10	24.9957	41.3909	8.6005	0.207787	-2.26682	0.000168652	0.00649704
LOC_Os01g56810	21	12	34	7	11	9	22.7549	38.4434	7.06642	0.183813	-2.44369	0.000169386	0.00649704
LOC_Os04g31760	324	212	287	42	42	22	53.9926	80.3077	27.6774	0.344642	-1.53683	0.000169997	0.00650995
LOC_Os02g32580	269	302	276	585	371	572	593.589	767.219	419.959	0.547377	-0.869392	0.000172252	0.00658693
LOC_Os11g38870	81	80	102	54	101	96	103.071	140.21	65.9324	0.470238	-1.08854	0.000172811	0.00659893
LOC_Os02g18450	3927	6067	4243	7331	11661	9815	5952.43	4357.26	7547.6	1.73219	0.792598	0.000173756	0.00662563
LOC_Os07g34570	16233	6995	11107	69	170	72	153.796	229.894	77.6989	0.337977	-1.565	0.000174353	0.00663898
LOC_Os07g14850	116	177	168	242	244	244	144.861	94.5561	195.165	2.06401	1.04545	0.000176929	0.00671807
LOC_Os05g07670	318	172	226	327	409	288	205.988	143.971	268.006	1.86152	0.896484	0.000176879	0.00671807
LOC_Os10g40720	18	122	51	468	379	291	194.692	86.0801	303.304	3.52351	1.81701	0.000178059	0.00675144
LOC_Os01g40094	1359	1275	1240	1018	1709	1579	1475	1817.87	1132.12	0.622772	-0.683224	0.000179188	0.0067847
LOC_Os05g22730	1372	2043	1608	2698	3120	2509	1838.5	1479.85	2197.15	1.48471	0.570176	0.000180645	0.00683027
LOC_Os01g46610	2599	1515	1923	714	1084	705	534.54	420.444	648.635	1.54274	0.625493	0.000182559	0.00689296
LOC_Os06g22080	342	181	196	204	205	189	239.712	320.069	159.354	0.497875	-1.00615	0.000185939	0.00701072
LOC_Os03g15890	2704	2688	2413	3873	4616	3924	3997.9	4715.69	3280.11	0.695573	-0.523726	0.000186363	0.0070169
LOC_Os12g44390	342	272	230	98	281	157	249.349	363.48	135.218	0.372008	-1.42659	0.000187203	0.00703869
LOC_Os01g38359	135	48	76	139	136	114	72.1405	40.9285	103.352	2.52519	1.33639	0.000189267	0.00710637
LOC_Os02g02050	556	311	311	288	479	267	358.098	450.921	265.275	0.588296	-0.765386	0.000195616	0.00733451
LOC_Os01g61630	578	316	393	66	152	79	117.914	160.712	75.1157	0.467394	-1.09729	0.000197012	0.00737658
LOC_Os08g07080	6	7	6	41	31	37	16.5982	3.63133	29.565	8.14165	3.02532	0.000198286	0.00741399
LOC_Os03g22180	643	765	833	563	942	589	439.097	338.255	539.938	1.59624	0.674682	0.000205305	0.00766577
LOC_Os03g59700	659	461	584	456	543	317	445.828	549.182	342.474	0.623607	-0.68129	0.000206409	0.0076963
LOC_Os01g73940	3727	2346	2253	2917	3224	2532	1895.38	1501.29	2289.46	1.52499	0.608802	0.000208003	0.00774501
LOC_Os01g40630	2706	4491	4375	6542	6366	4844	3715.16	2730.29	4700.03	1.72144	0.783615	0.00020852	0.00775354
LOC_Os05g02250	3761	5124	4051	4978	7181	4914	3799.66	3157.39	4441.94	1.40684	0.49246	0.000209599	0.00778292
LOC_Os01g68330	1614	1836	1492	2855	3963	3252	2135.48	1625.96	2645.01	1.62674	0.701985	0.000209993	0.00778679
LOC_Os03g16430	782	564	604	504	700	523	583.024	714.4	451.649	0.632208	-0.661528	0.000211479	0.00783113
LOC_Os03g60740	1601	1486	1420	1182	1618	994	1230.52	1476.79	984.246	0.666476	-0.585375	0.000212309	0.00785106
LOC_Os01g22980	3565	3059	2793	2491	3370	2440	1811.91	1454.19	2169.62	1.49198	0.577226	0.000213328	0.00787791
LOC_Os04g17100	1262	1440	1218	1852	2212	1854	1934.27	2305.79	1562.75	0.677753	-0.56117	0.000214455	0.00790868
LOC_Os01g57450	323	202	217	183	217	199	229.733	300.628	158.839	0.528356	-0.920417	0.000218794	0.00804666
LOC_Os07g40040	54	28	27	25	23	26	47.2027	74.4736	19.9319	0.267637	-1.90165	0.000218749	0.00804666
LOC_Os01g01870	114	206	160	406	454	339	246.119	176.497	315.741	1.78893	0.8391	0.00021995	0.00807812
LOC_Os05g25640	1022	1519	1547	2013	2375	2114	2107.38	2492.64	1722.12	0.69088	-0.533492	0.000221255	0.00811498
LOC_Os05g39690	128	63	54	75	80	44	85.7661	119.629	51.9036	0.433872	-1.20466	0.000222597	0.00815312
LOC_Os08g37630	75	93	117	43	60	68	77.0155	108.406	45.625	0.420872	-1.24855	0.000224606	0.00821553
LOC_Os08g02460	182	111	124	183	240	179	216.851	275.996	157.706	0.571406	-0.807412	0.000225642	0.00824222
LOC_Os06g08090	331	198	233	190	243	164	113.831	71.8079	155.854	2.17043	1.11798	0.000227295	0.00829133
LOC_Os05g04510	7507	6917	7051	6788	8564	6642	7285.47	8792.3	5778.65	0.65724	-0.605507	0.000228701	0.00833132
LOC_Os07g06680	162	236	290	338	314	254	185.635	130.48	240.79	1.84542	0.883948	0.000229955	0.00836572
LOC_Os02g19820	384	346	433	461	551	360	459.741	560.93	358.553	0.639211	-0.645636	0.000231119	0.00839671
LOC_Os05g45950	1464	1089	1315	1733	2176	1647	1205.63	952.81	1458.44	1.53067	0.614166	0.000231515	0.00839789
LOC_Os01g03950	455	668	507	112	213	149	187.918	253.414	122.422	0.483091	-1.04963	0.000231908	0.00839789
LOC_Os03g60380	126	123	134	46	110	70	110.845	163.981	57.7093	0.351927	-1.50665	0.000232087	0.00839789
LOC_Os07g07709	210	206	248	243	259	177	131.046	83.6077	178.485	2.13479	1.09409	0.000234288	0.00846612
LOC_Os04g47140	106	160	119	70	74	98	103.08	140.733	65.4276	0.464906	-1.10499	0.000234788	0.00847282
LOC_Os05g48270	23	70	25	98	111	51	43.332	19.4237	67.2404	3.46177	1.79151	0.000238417	0.00859226
LOC_Os05g32110	266	325	354	546	460	364	261.574	158.137	365.011	2.3082	1.20677	0.000240346	0.00865022
LOC_Os02g14780	1388	1400	1329	881	1315	982	1049.41	1269.54	829.283	0.653216	-0.614369	0.000241174	0.00866841
LOC_Os03g36540	6444	8621	7080	5080	7792	4578	3844.8	3189.53	4500.08	1.41089	0.496609	0.000242316	0.00869784
LOC_Os03g04140	453	620	452	798	1068	894	589.208	452.041	726.376	1.60688	0.684265	0.000243304	0.00869853
LOC_Os02g06720	1939	1372	1180	1610	2355	1747	1828.46	2165.96	1490.96	0.688362	-0.538761	0.000242719	0.00869853
LOC_Os03g12660	481	179	312	105	137	87	129.031	172.449	85.6131	0.496455	-1.01027	0.00024321	0.00869853
LOC_Os03g60260	226	172	205	324	376	243	325.826	405.057	246.596	0.608794	-0.715974	0.000243915	0.00870879
LOC_Os10g42299	3245	5970	4295	11277	12375	10364	7638.04	6270.89	9005.18	1.43603	0.522086	0.000245657	0.0087594
LOC_Os06g07020	275	222	194	110	219	131	172.629	227.554	117.703	0.517254	-0.951056	0.000248153	0.00883669
LOC_Os02g11110	1677	1240	1288	571	999	718	751.135	909.114	593.156	0.652456	-0.616048	0.000248561	0.00883951
LOC_Os02g27769	704	647	800	864	1131	826	609.554	480.73	738.379	1.53595	0.619134	0.000250316	0.00884952
LOC_Os11g05050	7499	5246	5644	4918	8239	5024	3929.37	3176.44	4682.3	1.47407	0.559805	0.000249935	0.00884952
LOC_Os09g25150	5611	5685	5070	4772	5693	5295	5051.27	5921.46	4181.08	0.706089	-0.502078	0.000250411	0.00884952
LOC_Os07g38230	3620	2645	2959	1119	1481	826	1295.27	1704.13	886.41	0.520154	-0.942991	0.000250409	0.00884952
LOC_Os01g28840	8	2	6	9	13	9	25.0279	41.9865	8.06926	0.192187	-2.37942	0.000250486	0.00884952
LOC_Os01g48770	911	901	953	903	1342	747	632.466	494.244	770.687	1.55933	0.640922	0.000250875	0.00885165
LOC_Os01g10680	368	434	366	350	512	452	449.784	553.713	345.855	0.62461	-0.678972	0.000253804	0.00894327
LOC_Os01g67134	505	434	514	521	718	460	356.188	270.941	441.435	1.62927	0.704224	0.000255342	0.00897459
LOC_Os06g11090	40	26	40	30	47	31	53.7184	79.46	27.9768	0.352086	-1.506	0.000255359	0.00897459
LOC_Os03g60080	415	434	458	752	1050	868	1107.85	1514.28	701.435	0.463215	-1.11025	0.000257304	0.00903112
LOC_Os05g03760	6927	6714	6223	8614	10957	9591	9238.04	10774.4	7701.7	0.714816	-0.484357	0.000258233	0.00905193
LOC_Os08g34790	11	12	36	16	8	3	27.2794	47.3321	7.22672	0.152681	-2.71141	0.000258686	0.00905602
LOC_Os08g13360	384	329	316	279	475	360	378.078	466.357	289.798	0.621408	-0.686387	0.000259278	0.00906495
LOC_Os07g08030	10873	16277	13965	19643	19769	15333	11961	9433.65	14488.4	1.53582	0.619012	0.000264625	0.00923992
LOC_Os09g26780	71	58	145	155	106	91	59.1085	23.5264	94.6906	4.02487	2.00894	0.000265756	0.00926738
LOC_Os01g07770	217	201	189	349	614	470	284.145	195.654	372.635	1.90456	0.929458	0.000268319	0.00934466
LOC_Os04g43800	81	202	197	415	453	578	258.115	126.206	390.023	3.09035	1.62777	0.000269206	0.00936342
LOC_Os11g11210	222	160	145	381	383	321	222.197	156.369	288.025	1.84195	0.881236	0.000271536	0.00943227
LOC_Os04g44650	269	242	227	214	315	216	147.095	100.47	193.721	1.92815	0.947217	0.000272479	0.00945284
LOC_Os01g10450	2901	3039	2401	4809	5525	4485	3307.66	2702.86	3912.46	1.44753	0.533589	0.000274049	0.00949506
LOC_Os07g49240	54	84	66	87	115	62	45.116	22.0138	68.2181	3.09888	1.63175	0.000275741	0.00952025
LOC_Os02g54624	501	363	368	683	1033	775	526.492	403.083	649.902	1.61233	0.689144	0.0002757	0.00952025
LOC_Os06g43870	341	309	346	349	428	263	365.3	459.719	270.88	0.589229	-0.763099	0.000275837	0.00952025
LOC_Os05g48650	150	124	138	56	31	35	75.2786	117.257	33.3001	0.283993	-1.81608	0.000278866	0.00961248
LOC_Os05g02420	971	768	655	1118	1595	945	788.593	631.066	946.12	1.49924	0.584231	0.000281408	0.00968509
LOC_Os11g28270	1190	1425	1302	2035	2520	1828	1406.94	1140.64	1673.23	1.46693	0.552797	0.000281692	0.00968509
LOC_Os04g49660	281	94	88	102	145	87	58.9331	31.422	86.4442	2.75107	1.45999	0.000282922	0.00971497
LOC_Os01g53020	8283	7500	7080	4157	5071	3576	4093.84	4833.54	3354.14	0.69393	-0.527138	0.000284377	0.00975251
LOC_Os09g26880	1853	1159	1333	1066	1710	1357	1689.41	2299.39	1079.43	0.469444	-1.09098	0.000287153	0.00983518
LOC_Os01g05790	953	774	815	315	689	557	554.252	703.606	404.898	0.575462	-0.797208	0.000287776	0.00984399
LOC_Os12g29220	95	97	118	268	453	306	350.704	435.704	265.704	0.609826	-0.71353	0.000288593	0.00985342
LOC_Os07g45070	451	246	238	52	157	108	214.311	347.77	80.8529	0.23249	-2.10476	0.000288784	0.00985342
LOC_Os12g10184	206	123	114	29	59	37	59.0372	86.0342	32.0402	0.372412	-1.42503	0.000290063	0.00988455
LOC_Os04g58330	140	122	120	470	586	342	288.857	214.544	363.171	1.69276	0.759375	0.000290744	0.00989522
