# Supplementary material for: Two-State Co-Expression Network Analysis to Identify Genes Related to Salt Tolerance in Thai Rice
Source: Genes (Basel). 2018 Nov 29;9(12):594. doi: 10.3390/genes9120594 (PMC6316690; doi:10.3390/genes9120594)
Supplement: Supplementary file 1 [file genes-09-00594-s001.zip › Supplement/TableS2_DifferentiallyExpressedGenes_Booting_Selected.xlsx]

## Sheet: KDBootingData
Locus_ID	FlagKD_C1	FlagKD_C2	FlagKD_C3	FlagKD_S1	FlagKD_S2	FlagKD_S3	baseMean	baseMeanA	baseMeanB	foldChange	log2FoldChange	P-values	Adjusted p-values
LOC_Os06g36390	48	7	7	1942	686	519	332.244	18.5738	645.914	34.7755	5.12	1.16e-19	3.53e-15
LOC_Os03g15050	681	642	506	23324	11598	9916	5196.9	550.313	9843.49	17.8871	4.16085	2.95e-19	4.5e-15
LOC_Os01g08860	446	292	307	35	5	3	160.7	313.831	7.5697	0.0241203	-5.37361	5.88e-18	5.98e-14
LOC_Os10g31850	100	31	87	2507	1201	1010	546.601	65.1914	1028.01	15.7691	3.97903	5.22e-17	3.99e-13
LOC_Os10g39770	5	4	9	313	220	147	80.4702	5.38851	155.552	28.8673	4.85137	3.04e-16	1.86e-12
LOC_Os08g43334	784	796	747	95	10	28	362.495	699.731	25.2594	0.0360987	-4.79191	6.35e-16	3.23e-12
LOC_Os01g39770	95	21	46	2710	1292	1090	578.664	48.4789	1108.85	22.8728	4.51556	1.04e-14	4.53e-11
LOC_Os08g03310	661	435	773	12618	7990	7490	3510.99	560.072	6461.9	11.5376	3.52828	2.31e-14	8.83e-11
LOC_Os08g40910	123	113	124	17	0	0	55.3383	108.156	2.52004	0.0233	-5.42353	7.58e-14	2.57e-10
LOC_Os06g14240	1948	1117	730	134	6	82	593.348	1141.12	45.5787	0.0399422	-4.64594	1.92e-13	5.85e-10
LOC_Os02g33070	134	41	71	1558	1035	840	430.713	73.6794	787.747	10.6916	3.4184	4.61e-13	1.28e-09
LOC_Os11g44810	5772	441	1783	100942	42919	36448	20456.5	2389.76	38523.2	16.1201	4.01079	5.38e-13	1.37e-09
LOC_Os01g16980	907	768	954	239	52	61	429.092	789.3	68.8832	0.0872712	-3.51835	3e-12	6.53e-09
LOC_Os09g20990	185	108	175	3164	1406	1665	759.213	140.284	1378.14	9.82391	3.2963	2.83e-12	6.53e-09
LOC_Os09g23350	576	132	203	8975	4813	3684	2063.87	272.865	3854.87	14.1274	3.82042	3.36e-12	6.84e-09
LOC_Os04g48880	2211	2230	2837	514	154	244	1189.52	2185.31	193.739	0.0886553	-3.49565	4.71e-12	9e-09
LOC_Os04g58280	626	64	211	34983	11095	9260	5749.16	269.359	11229	41.6876	5.38155	6.63e-12	1.19e-08
LOC_Os12g40920	792	377	437	11121	3006	4216	2132.72	481.877	3783.56	7.85171	2.97301	8.81e-12	1.49e-08
LOC_Os02g07110	1109	1159	1034	276	93	102	545.937	993.197	98.6766	0.0993525	-3.3313	1.02e-11	1.56e-08
LOC_Os09g16330	507	227	630	9074	2873	3453	1812.75	407.911	3217.59	7.88796	2.97965	1.02e-11	1.56e-08
LOC_Os04g31340	331	45	214	4902	2756	1836	1134.33	176.209	2092.45	11.8749	3.56984	1.26e-11	1.83e-08
LOC_Os07g41280	99	52	58	1387	560	556	299.594	62.7284	536.46	8.55209	3.09628	1.46e-11	2.03e-08
LOC_Os09g26620	1473	297	281	12138	7756	11130	3998.12	614.78	7381.46	12.0067	3.58576	1.9e-11	2.53e-08
LOC_Os02g32990	2739	1651	2163	617	191	217	1089.16	1966.04	212.285	0.107976	-3.21122	2.09e-11	2.65e-08
LOC_Os01g71310	1432	1348	1773	307	193	229	768.594	1366.75	170.433	0.124699	-3.00348	4.16e-11	5.09e-08
LOC_Os03g27040	358	607	571	112	55	58	256.176	462.267	50.0864	0.10835	-3.20624	4.69e-11	5.51e-08
LOC_Os02g42585	594	431	515	65	39	45	248.418	462.329	34.5075	0.0746385	-3.74394	7.22e-11	7.98e-08
LOC_Os03g42710	1601	844	1231	309	68	223	616.774	1102.24	131.312	0.119132	-3.06936	7.32e-11	7.98e-08
LOC_Os10g17260	1056	1901	1462	120	26	109	694.459	1331.52	57.4021	0.0431103	-4.53582	7.99e-11	8.42e-08
LOC_Os06g48500	141	10	51	3468	3740	2239	1177.12	60.3478	2293.9	38.0112	5.24835	8.37e-11	8.52e-08
LOC_Os10g32520	272	108	194	3164	1442	1255	720.695	171.934	1269.46	7.38339	2.88428	9.94e-11	9.79e-08
LOC_Os07g13830	9	0	0	120	65	73	30.6752	2.69146	58.6589	21.7945	4.44589	1.33e-10	1.27e-07
LOC_Os08g42700	362	43	119	3766	745	2030	765.655	156.705	1374.61	8.77195	3.1329	1.47e-10	1.36e-07
LOC_Os03g16860	17846	24155	20188	4998	1780	4277	10622.4	18720.7	2524.23	0.134837	-2.89072	1.53e-10	1.38e-07
LOC_Os09g04160	909	163	501	8136	3100	3797	1858.76	470.284	3247.24	6.90484	2.78761	2.01e-10	1.76e-07
LOC_Os01g11230	4394	5098	6383	1047	625	865	2681.79	4767.85	595.734	0.124948	-3.0006	2.27e-10	1.93e-07
LOC_Os06g36070	947	893	996	124	121	248	489.576	852.003	127.148	0.149234	-2.74435	2.84e-10	2.29e-07
LOC_Os03g56950	1642	858	1313	19097	7924	8505	4420.73	1143.09	7698.37	6.73468	2.75161	2.79e-10	2.29e-07
LOC_Os12g44060	75	21	97	772	706	437	256.106	57.6163	454.596	7.89006	2.98004	3.93e-10	3.07e-07
LOC_Os03g10620	8306	1632	4319	64934	40840	22194	16333.7	4264.16	28403.2	6.66092	2.73572	4.38e-10	3.34e-07
LOC_Os05g48810	712	1090	1253	265	49	118	503.354	918.257	88.4514	0.0963253	-3.37594	4.79e-10	3.57e-07
LOC_Os08g02996	48	11	91	840	442	390	208.059	44.7	371.418	8.30913	3.0547	5.74e-10	4.17e-07
LOC_Os05g28740	4210	217	569	134613	39000	37863	22120.1	1494.15	42746.1	28.6089	4.83839	6.13e-10	4.35e-07
LOC_Os12g03650	61	19	42	653	534	536	225.25	36.5127	413.987	11.3382	3.50311	1e-09	7.03e-07
LOC_Os09g37330	51	9	2	552	167	180	101.616	18.6014	184.63	9.92562	3.31116	1.15e-09	7.82e-07
LOC_Os01g48620	327	18	43	1843	539	1111	437.793	116.05	759.536	6.54488	2.71037	1.23e-09	8.17e-07
LOC_Os12g41710	148	28	97	2523	3288	2337	1063.88	81.5913	2046.17	25.0784	4.64837	1.37e-09	8.92e-07
LOC_Os07g44190	876	2278	1333	364	178	335	780.099	1354.93	205.266	0.151496	-2.72265	1.42e-09	9.03e-07
LOC_Os05g38530	9242	6733	5633	2473	338	1547	3707.81	6496.16	919.469	0.14154	-2.82071	1.58e-09	9.84e-07
LOC_Os09g29130	229	159	210	30	38	26	101.46	179.441	23.4785	0.130843	-2.93409	1.62e-09	9.89e-07
LOC_Os12g15400	64	51	28	1265	658	586	299.858	43.0622	556.653	12.9267	3.69229	2.12e-09	1.27e-06
LOC_Os06g39240	213	318	241	22	1	10	119.515	232.551	6.47804	0.0278564	-5.16585	2.32e-09	1.36e-06
LOC_Os09g09980	207	184	247	54	23	30	107.585	191.488	23.6822	0.123675	-3.01538	2.47e-09	1.42e-06
LOC_Os07g44740	1155	1803	929	463	95	233	669.146	1173.1	165.192	0.140817	-2.82811	2.94e-09	1.67e-06
LOC_Os10g41550	34	8	13	635	253	153	115.725	16.472	214.978	13.0511	3.7061	3.69e-09	2.05e-06
LOC_Os01g25720	36	32	24	509	209	269	122.272	27.6828	216.86	7.83376	2.96971	4e-09	2.17e-06
LOC_Os03g53930	902	1433	1061	365	123	219	589.126	1023.23	155.021	0.151502	-2.7226	4.73e-09	2.53e-06
LOC_Os01g63210	1335	880	1678	223	96	163	637.866	1166.22	109.508	0.0938999	-3.41273	5.23e-09	2.76e-06
LOC_Os06g18670	2381	4784	4775	745	412	611	2002.86	3593	412.727	0.11487	-3.12193	5.58e-09	2.89e-06
LOC_Os03g25450	325	1027	570	107	83	107	326.413	580.758	72.0686	0.124094	-3.01049	5.88e-09	2.99e-06
LOC_Os01g61700	654	1203	516	61	17	34	370.565	717.051	24.078	0.0335791	-4.89629	7.47e-09	3.68e-06
LOC_Os01g59020	1241	765	754	134	60	147	454.889	828.976	80.8019	0.0974719	-3.35887	7.65e-09	3.71e-06
LOC_Os01g12160	113	21	90	2209	582	903	416.506	66.9051	766.107	11.4507	3.51736	8.62e-09	4.11e-06
LOC_Os03g16170	1937	2489	2625	475	361	285	1191.07	2119.86	262.29	0.12373	-3.01474	9.88e-09	4.64e-06
LOC_Os07g23150	1110	1034	1673	352	179	306	669.982	1144.63	195.334	0.170652	-2.55087	1.06e-08	4.9e-06
LOC_Os07g32630	616	944	958	284	79	187	438.9	757.375	120.425	0.159003	-2.65287	1.29e-08	5.88e-06
LOC_Os02g10860	1031	700	1417	69	81	123	506.651	942.804	70.4976	0.0747745	-3.74131	1.33e-08	5.89e-06
LOC_Os05g32440	1	3	6	165	57	74	33.1035	2.99666	63.2104	21.0936	4.39873	1.32e-08	5.89e-06
LOC_Os11g32650	3640	2928	4490	357	108	482	1771.23	3316.48	225.991	0.068142	-3.87531	1.35e-08	5.9e-06
LOC_Os07g48550	251	175	175	1954	1260	1376	625.533	180.546	1070.52	5.92936	2.56788	1.37e-08	5.9e-06
LOC_Os08g35190	3112	434	779	16656	6917	8542	4169.18	1294.52	7043.85	5.44129	2.44395	1.69e-08	7.17e-06
LOC_Os01g49210	123	73	228	31	10	12	68.9203	126.733	11.1074	0.0876439	-3.5122	2.15e-08	8.74e-06
LOC_Os02g38120	356	330	587	140	54	76	220.371	381.559	59.1835	0.15511	-2.68864	2.1e-08	8.74e-06
LOC_Os02g35490	32	10	16	491	281	125	105.641	17.3759	193.906	11.1595	3.4802	2.15e-08	8.74e-06
LOC_Os05g33040	54	41	43	451	405	332	163.574	41.455	285.694	6.89167	2.78485	2.35e-08	9.43e-06
LOC_Os08g39140	13398	11351	7665	4238	1108	2401	5709.06	9755.99	1662.13	0.17037	-2.55326	2.48e-08	9.84e-06
LOC_Os03g03980	196	297	293	86	47	30	136.054	236.449	35.6581	0.150807	-2.72923	3.06e-08	1.2e-05
LOC_Os03g19120	60	146	139	8	3	2	53.2723	103.872	2.67303	0.025734	-5.28018	3.36e-08	1.3e-05
LOC_Os03g61540	140	77	186	2059	865	473	412.19	120.592	703.788	5.83611	2.54501	3.55e-08	1.36e-05
LOC_Os09g23399	17	1	6	214	75	103	45.761	7.16883	84.3531	11.7667	3.55663	3.67e-08	1.39e-05
LOC_Os01g52710	57	24	40	6	0	1	18.7181	36.2553	1.18097	0.0325738	-4.94014	3.78e-08	1.41e-05
LOC_Os06g12030	40	27	13	453	139	129	85.3674	24.0865	146.648	6.0884	2.60606	4.45e-08	1.64e-05
LOC_Os04g44530	4824	3427	5842	1547	734	777	2450.62	4224.2	677.044	0.160277	-2.64136	4.64e-08	1.69e-05
LOC_Os08g37390	209	235	155	58	13	45	103.036	180.436	25.6349	0.142072	-2.81531	4.81e-08	1.71e-05
LOC_Os08g10080	563	54	58	6506	2024	1380	1089.4	202.101	1976.69	9.78074	3.28994	4.79e-08	1.71e-05
LOC_Os05g41220	151	35	168	2729	1785	955	663.275	105.68	1220.87	11.5525	3.53014	5.22e-08	1.83e-05
LOC_Os07g49400	33873	31477	31071	12694	3644	7983	17144.9	28982.6	5307.25	0.183118	-2.44915	5.83e-08	2.02e-05
LOC_Os01g12190	533	1034	617	94	41	130	361.614	659.038	64.1905	0.0974004	-3.35993	6.04e-08	2.07e-05
LOC_Os01g19820	20	12	8	345	189	77	71.287	12.0284	130.546	10.8531	3.44003	6.34e-08	2.15e-05
LOC_Os08g40510	1080	144	426	7228	3200	1984	1553.78	493.369	2614.2	5.29867	2.40563	6.99e-08	2.34e-05
LOC_Os08g43550	68	22	44	524	477	393	188.057	40.1179	335.996	8.37522	3.06613	7.07e-08	2.35e-05
LOC_Os06g49500	814	532	1079	8235	4306	3941	2196.79	726.25	3667.32	5.04966	2.33619	7.98e-08	2.59e-05
LOC_Os07g48060	2	0	3	116	115	53	34.3949	1.48742	67.3024	45.2478	5.49977	7.91e-08	2.59e-05
LOC_Os05g50500	618	555	249	245	7	56	241.696	428.638	54.7543	0.12774	-2.96871	8.69e-08	2.79e-05
LOC_Os07g08829	18835	14278	10224	7438	866	3180	7663.9	13037.1	2290.68	0.175704	-2.50878	1.21e-07	3.83e-05
LOC_Os01g64960	39518	40196	65463	15339	9216	13692	26289.8	43536.7	9042.88	0.207707	-2.26738	1.26e-07	3.96e-05
LOC_Os06g06520	2	0	0	73	33	35	15.784	0.598102	30.9699	51.7803	5.69433	1.27e-07	3.97e-05
LOC_Os06g19200	22	3	18	184	114	154	59.6807	12.834	106.527	8.3004	3.05318	1.3e-07	4e-05
LOC_Os02g03010	5641	5656	5864	2274	771	1479	3079.23	5157.84	1000.63	0.194001	-2.36586	1.33e-07	4.07e-05
LOC_Os03g04970	695	1208	746	443	35	200	466.775	799.025	134.526	0.168362	-2.57036	1.37e-07	4.12e-05
LOC_Os07g02450	92	22	38	665	183	326	147.143	45.5165	248.769	5.46545	2.45034	1.38e-07	4.12e-05
LOC_Os08g42390	129	25	55	660	441	414	206.985	62.5399	351.431	5.61931	2.49039	1.44e-07	4.22e-05
LOC_Os06g03830	481	242	252	2621	3140	2118	1122.47	292.677	1952.25	6.67034	2.73776	1.43e-07	4.22e-05
LOC_Os07g03860	116	78	100	1155	347	588	267.719	88.2272	447.211	5.06886	2.34166	1.52e-07	4.42e-05
LOC_Os01g07880	288	242	382	92	55	41	157.831	273.497	42.1653	0.154171	-2.6974	1.64e-07	4.72e-05
LOC_Os08g07970	198	35	61	1045	483	532	271.789	88.0163	455.561	5.17588	2.3718	1.75e-07	4.99e-05
LOC_Os04g51880	1465	896	1442	12184	6246	6116	3305.74	1140.04	5471.44	4.79933	2.26283	1.79e-07	5.07e-05
LOC_Os04g49748	204	89	92	1456	637	549	341.696	115.542	567.851	4.91468	2.2971	1.89e-07	5.29e-05
LOC_Os10g01134	1336	1190	1653	313	311	235	731.352	1254.07	208.631	0.166362	-2.5876	2.03e-07	5.64e-05
LOC_Os01g13080	655	1066	895	388	139	157	466.455	787.734	145.176	0.184296	-2.4399	2.06e-07	5.66e-05
LOC_Os07g06800	1590	706	1658	305	158	236	672.442	1183.25	161.63	0.136598	-2.87199	2.08e-07	5.68e-05
LOC_Os02g03040	1599	1110	916	11773	6044	5359	3109.34	1089.74	5128.94	4.70656	2.23467	2.16e-07	5.85e-05
LOC_Os07g08220	179	100	101	1443	508	656	336.174	114.103	558.245	4.89247	2.29056	2.2e-07	5.88e-05
LOC_Os06g15330	388	613	396	6600	6762	3480	2225.93	421.199	4030.66	9.56948	3.25844	2.23e-07	5.92e-05
LOC_Os01g43370	893	1052	695	363	152	179	473.567	795.332	151.802	0.190866	-2.38937	2.27e-07	5.94e-05
LOC_Os05g31140	285	38	503	13895	9481	10013	4041.03	245.979	7836.08	31.8567	4.99353	2.27e-07	5.94e-05
LOC_Os01g18400	111	61	42	5	9	6	34.7668	64.331	5.20258	0.0808722	-3.62821	2.34e-07	6.04e-05
LOC_Os05g45810	171	239	148	50	21	54	98.8531	168.222	29.4836	0.175266	-2.51238	2.59e-07	6.64e-05
LOC_Os03g25050	239	495	280	169	22	52	176.475	306.107	46.8422	0.153026	-2.70816	2.68e-07	6.82e-05
LOC_Os02g52150	2503	2319	2471	839	79	382	1225.47	2191.39	259.549	0.11844	-3.07777	2.94e-07	7.42e-05
LOC_Os11g02080	35	17	43	404	257	180	109.117	28.4212	189.812	6.67855	2.73954	3.13e-07	7.83e-05
LOC_Os09g28390	943	615	1011	164	119	154	437.582	770.095	105.069	0.136437	-2.8737	3.23e-07	8.02e-05
LOC_Os04g37570	45	29	29	6	3	1	16.5112	30.9375	2.08501	0.0673944	-3.89123	3.37e-07	8.1e-05
LOC_Os09g15670	2301	1611	1598	780	263	320	971.745	1655.32	288.174	0.17409	-2.52209	3.32e-07	8.1e-05
LOC_Os03g01020	559	421	674	194	48	190	297.274	495.932	98.6165	0.198851	-2.33024	3.31e-07	8.1e-05
LOC_Os04g42470	797	154	541	5810	1567	2235	1215.48	445.891	1985.08	4.45193	2.15443	3.36e-07	8.1e-05
LOC_Os03g28170	182	159	268	32	19	52	104.104	182.579	25.6296	0.140376	-2.83264	3.47e-07	8.28e-05
LOC_Os04g50990	1890	4336	2843	1145	606	769	1656.38	2736.21	576.547	0.21071	-2.24667	3.52e-07	8.32e-05
LOC_Os03g63400	432	1309	829	326	152	178	460.972	775.918	146.025	0.188197	-2.40969	3.6e-07	8.41e-05
LOC_Os06g48510	76	44	57	629	369	245	164.485	53.1032	275.867	5.19492	2.3771	3.61e-07	8.41e-05
LOC_Os12g06340	262	119	293	2138	1050	1124	581.352	201.661	961.044	4.76565	2.25267	3.69e-07	8.47e-05
LOC_Os01g53800	69	9	15	356	121	206	88.5661	27.838	149.294	5.36295	2.42303	3.67e-07	8.47e-05
LOC_Os09g35790	3854	2541	2550	1688	348	491	1592.54	2686.84	498.243	0.185439	-2.43099	3.78e-07	8.61e-05
LOC_Os01g08320	263	67	123	1742	674	624	389.449	135.636	643.263	4.74256	2.24567	3.94e-07	8.9e-05
LOC_Os01g62290	6984	7688	4190	2335	330	1406	3270.59	5685.68	855.493	0.150465	-2.7325	4.09e-07	9.18e-05
LOC_Os11g06150	344	294	667	26	64	65	216.374	390.658	42.0908	0.107743	-3.21433	4.15e-07	9.25e-05
LOC_Os05g27780	2270	135	496	31524	10802	7460	5485.18	867.234	10103.1	11.6498	3.54224	4.43e-07	9.81e-05
LOC_Os04g35060	96	154	73	1277	465	452	279.364	97.5231	461.205	4.72919	2.24159	4.52e-07	9.86e-05
LOC_Os05g35460	131	103	147	1100	654	678	336.057	114.304	557.81	4.88007	2.2869	4.51e-07	9.86e-05
LOC_Os03g16920	167	203	216	69	28	47	104.263	176.156	32.3688	0.18375	-2.44418	5.11e-07	0.000110613
LOC_Os06g39330	2026	2358	1923	813	231	749	1153.37	1898.25	408.496	0.215197	-2.21627	5.28e-07	0.000112644
LOC_Os08g02490	115	87	119	807	525	714	291.158	96.3174	485.999	5.0458	2.33508	5.27e-07	0.000112644
LOC_Os03g61670	24	58	56	6	0	7	22.2375	41.5447	2.93025	0.0705324	-3.82557	5.6e-07	0.000116404
LOC_Os09g26670	1152	457	384	89	68	52	323.588	598.33	48.8451	0.0816357	-3.61466	5.68e-07	0.000116404
LOC_Os03g04470	930	1094	1789	229	97	183	630.048	1143.57	116.53	0.1019	-3.29477	5.55e-07	0.000116404
LOC_Os03g55310	182	187	218	88	8	31	100.414	176.334	24.4936	0.138905	-2.84783	5.64e-07	0.000116404
LOC_Os11g37080	306	862	481	182	76	118	291.217	498.149	84.284	0.169194	-2.56325	5.67e-07	0.000116404
LOC_Os02g38040	1	5	0	60	29	28	13.8136	1.83068	25.7966	14.0913	3.81673	5.63e-07	0.000116404
LOC_Os03g24730	201	66	102	1665	360	439	296.927	110.564	483.29	4.37115	2.12801	5.85e-07	0.000119107
LOC_Os06g14670	343	428	633	69	24	25	223.039	421.328	24.7494	0.0587414	-4.08948	6.16e-07	0.000123835
LOC_Os04g52390	541	252	307	5995	1849	2866	1305.72	329.987	2281.45	6.91374	2.78947	6.13e-07	0.000123835
LOC_Os12g19470	48182	53821	97640	14585	19302	18023	36536.6	59839.9	13233.2	0.221143	-2.17695	6.31e-07	0.000125295
LOC_Os04g46750	538	347	391	4275	1714	1840	1034.88	383.092	1686.67	4.40278	2.13841	6.32e-07	0.000125295
LOC_Os07g30960	1173	1304	1477	539	217	374	721.203	1188.08	254.331	0.214069	-2.22385	6.56e-07	0.000128459
LOC_Os03g16334	2011	2730	3716	806	840	744	1564.37	2539.23	589.521	0.232165	-2.10677	6.55e-07	0.000128459
LOC_Os01g39110	286	282	192	2279	1687	1505	756.905	228.829	1284.98	5.61548	2.48941	6.83e-07	0.000132815
LOC_Os11g40590	98	66	67	1075	327	415	224.137	69.3859	378.888	5.46059	2.44906	6.91e-07	0.000133624
LOC_Os06g16290	288	929	482	127	60	72	285.742	513.587	57.8983	0.112733	-3.14901	6.96e-07	0.000133702
LOC_Os05g09500	111	23	40	629	207	335	152.693	52.0977	253.288	4.86179	2.28149	7.06e-07	0.000134117
LOC_Os10g14920	295	126	65	2581	752	1130	542.374	146.086	938.661	6.42542	2.68379	7.07e-07	0.000134117
LOC_Os06g45040	241	555	334	15	4	18	174.885	341.093	8.67678	0.0254382	-5.29686	7.52e-07	0.000141561
LOC_Os01g20830	1905	592	784	10774	3980	4882	2601.62	983.445	4219.8	4.29084	2.10126	7.56e-07	0.000141561
LOC_Os01g60790	1278	2907	1979	767	505	516	1137.82	1859.33	416.316	0.223907	-2.15903	7.62e-07	0.000141965
LOC_Os05g09600	243	139	119	1684	751	686	413.235	150.525	675.944	4.49058	2.1669	7.89e-07	0.000145985
LOC_Os06g12530	1013	1282	890	537	172	211	576.215	959.479	192.952	0.2011	-2.31401	8.1e-07	0.000148071
LOC_Os10g02490	169	96	87	1616	981	574	404.129	105.737	702.521	6.64403	2.73206	8.07e-07	0.000148071
LOC_Os09g27660	349	138	379	2631	1181	1405	707.259	258.992	1155.53	4.46163	2.15757	8.18e-07	0.000148669
LOC_Os06g35060	34	2	7	149	106	117	50.4983	12.8555	88.141	6.85631	2.77743	8.42e-07	0.000152197
LOC_Os07g43740	441	501	248	80	6	16	188.6	358.867	18.3318	0.0510825	-4.29103	8.58e-07	0.000154138
LOC_Os03g29540	540	84	215	4138	1251	1645	860.47	250.953	1469.99	5.85761	2.55031	8.73e-07	0.000155883
LOC_Os07g05010	360	331	350	2625	1744	1747	868.405	312.806	1424	4.55236	2.18661	9.04e-07	0.000160473
LOC_Os01g31870	768	361	624	5678	2650	2115	1391.06	525.233	2256.88	4.29692	2.1033	9.11e-07	0.000160728
LOC_Os01g16680	135	73	82	875	550	410	251.012	87.0417	414.983	4.76763	2.25327	9.3e-07	0.000163179
LOC_Os06g01250	1464	2504	3522	653	416	857	1360.46	2248.91	472.014	0.209886	-2.25232	9.44e-07	0.000164725
LOC_Os06g03930	774	674	518	4380	3041	3876	1643.6	591.484	2695.71	4.55753	2.18825	9.65e-07	0.000167495
LOC_Os01g08460	2603	923	1449	742	210	533	909.689	1490.71	328.669	0.220479	-2.18129	1.05e-06	0.000180544
LOC_Os08g30884	107	349	228	77	30	57	121.783	206.494	37.0728	0.179535	-2.47767	1.06e-06	0.000181104
LOC_Os01g16910	178	305	229	115	38	37	126.915	214.545	39.2857	0.183112	-2.4492	1.13e-06	0.000192608
LOC_Os01g42190	1098	2450	2061	499	167	201	936.356	1689.82	182.896	0.108234	-3.20777	1.17e-06	0.000197232
LOC_Os11g06030	13	14	24	256	97	104	56.3955	15.2908	97.5003	6.37642	2.67275	1.17e-06	0.000197232
LOC_Os11g25860	294	97	163	1780	706	858	446.357	165.954	726.76	4.37928	2.1307	1.18e-06	0.000197444
LOC_Os01g62970	81	27	59	593	354	150	144.149	49.9838	238.314	4.76781	2.25333	1.18e-06	0.000197444
LOC_Os03g46600	305	790	485	148	75	164	284.667	476.981	92.3537	0.193622	-2.36869	1.21e-06	0.000201217
LOC_Os06g04210	293	173	173	116	20	21	110.623	191.9	29.345	0.152918	-2.70917	1.26e-06	0.000208134
LOC_Os04g25440	1228	418	726	7876	3393	2546	1821.38	710.493	2932.27	4.12708	2.04512	1.28e-06	0.000210883
LOC_Os12g43130	3553	2284	4175	826	658	567	1742.92	2999.81	486.037	0.162023	-2.62573	1.32e-06	0.000214918
LOC_Os08g29150	776	2593	1147	231	182	133	747.122	1366.38	127.864	0.0935783	-3.41768	1.33e-06	0.000215539
LOC_Os01g72100	1197	2028	3540	317	311	280	1125.46	2028.59	222.343	0.109605	-3.18962	1.34e-06	0.000216811
LOC_Os05g46290	474	827	569	370	58	121	335.679	563.755	107.603	0.190869	-2.38935	1.37e-06	0.000220203
LOC_Os02g09940	5363	8307	10256	2872	1210	1614	4224.83	7188.74	1260.92	0.175403	-2.51126	1.5e-06	0.000239133
LOC_Os03g06930	2529	2342	2182	21103	8835	10161	5436.8	2120.54	8753.06	4.12774	2.04535	1.5e-06	0.000239133
LOC_Os09g25100	155	115	195	1313	833	658	388.441	139.386	637.495	4.5736	2.19333	1.53e-06	0.000242224
LOC_Os03g26820	2825	6073	3909	1820	679	985	2312.75	3863.91	761.58	0.197101	-2.343	1.55e-06	0.000244068
LOC_Os05g37950	140	115	87	963	521	584	286.451	102.885	470.017	4.56839	2.19168	1.62e-06	0.000254149
LOC_Os03g15230	71	5	12	1118	189	421	185.873	26.3215	345.425	13.1233	3.71406	1.65e-06	0.000256468
LOC_Os10g01080	5210	2216	5929	464	194	643	2154.58	3994.46	314.708	0.078786	-3.66592	1.71e-06	0.000258185
LOC_Os07g42590	80	105	117	41	11	18	52.706	90.7716	14.6404	0.161288	-2.63229	1.7e-06	0.000258185
LOC_Os01g59970	1566	1152	918	481	264	352	673.407	1093.33	253.482	0.231844	-2.10878	1.68e-06	0.000258185
LOC_Os01g06600	231	85	212	1586	924	578	420.013	157.964	682.063	4.31785	2.11031	1.71e-06	0.000258185
LOC_Os06g41450	120	56	85	1104	677	339	272.369	78.2377	466.5	5.9626	2.57594	1.7e-06	0.000258185
LOC_Os12g07480	56	16	58	442	281	369	148.311	38.8415	257.78	6.63671	2.73047	1.67e-06	0.000258185
LOC_Os03g38540	415	738	488	4829	2491	1997	1271.77	494.837	2048.71	4.14018	2.04969	1.74e-06	0.000260166
LOC_Os02g32469	7445	2986	2512	33592	18075	20172	10096.6	3885.78	16307.5	4.19672	2.06926	1.75e-06	0.000260166
LOC_Os02g51900	287	82	238	1908	789	859	476.269	181.499	771.038	4.24817	2.08684	1.76e-06	0.000260166
LOC_Os04g34290	184	129	146	1211	596	881	376.896	137.821	615.971	4.46934	2.16006	1.74e-06	0.000260166
LOC_Os03g28160	708	921	1270	49	92	283	493.913	870.331	117.495	0.135	-2.88897	1.79e-06	0.000263409
LOC_Os07g03810	16	25	18	218	198	86	67.4171	17.7789	117.055	6.58397	2.71896	1.93e-06	0.000283856
LOC_Os07g10420	410	205	140	3007	670	803	554.337	226.909	881.765	3.88598	1.95828	1.98e-06	0.000289997
LOC_Os06g39050	34	16	29	1	0	2	12.1985	23.6657	0.73133	0.0309025	-5.01613	2.04e-06	0.000297253
LOC_Os05g51610	76	42	121	1196	409	642	279.589	71.4627	487.716	6.82476	2.77078	2.06e-06	0.000297901
LOC_Os11g45924	48	64	123	813	253	449	199.042	70.4213	327.662	4.65289	2.21813	2.09e-06	0.00030163
LOC_Os09g32500	298	909	569	199	115	162	323.813	536.241	111.385	0.207714	-2.26733	2.12e-06	0.000302343
LOC_Os02g29500	144	25	72	775	412	288	197.535	72.0651	323.004	4.48212	2.16418	2.12e-06	0.000302343
LOC_Os01g24430	133	50	47	776	235	415	187.932	69.0227	306.841	4.4455	2.15235	2.15e-06	0.000305804
LOC_Os03g03900	649	300	606	4567	1513	2675	1189.22	465.624	1912.83	4.10809	2.03847	2.17e-06	0.000307257
LOC_Os10g22050	18	1	11	405	182	137	81.8866	8.95007	154.823	17.2985	4.11258	2.28e-06	0.000320805
LOC_Os11g42490	2450	1237	1338	710	173	409	892.43	1508.24	276.624	0.183409	-2.44686	2.3e-06	0.000321539
LOC_Os09g28180	21	9	12	131	97	100	45.1993	12.5943	77.8044	6.17776	2.62708	2.31e-06	0.000322393
LOC_Os02g21190	237	187	329	2160	1019	1173	597.468	225.686	969.249	4.29467	2.10255	2.36e-06	0.000326901
LOC_Os04g40530	652	679	944	256	66	226	403.271	682.815	123.727	0.181202	-2.46433	2.41e-06	0.000333521
LOC_Os03g55670	279	76	197	3433	1635	1025	732.776	165.114	1300.44	7.87597	2.97746	2.43e-06	0.000333855
LOC_Os07g41180	172	409	266	118	49	75	154.85	255.577	54.124	0.211772	-2.23942	2.44e-06	0.000334243
LOC_Os09g09540	136	7	39	1067	2325	1789	717.376	54.3763	1380.38	25.3856	4.66594	2.48e-06	0.000338183
LOC_Os01g71190	2695	4777	5985	1619	1106	1509	2528.34	4043.45	1013.23	0.250585	-1.99663	2.51e-06	0.000340085
LOC_Os09g32520	245	666	383	204	96	89	237.967	390.816	85.1174	0.217794	-2.19897	2.54e-06	0.00034306
LOC_Os02g22070	678	737	565	302	105	198	365.071	596.007	134.135	0.225057	-2.15164	2.55e-06	0.000343397
LOC_Os03g10110	112	18	90	17	19	10	38.4241	65.6871	11.1611	0.169913	-2.55713	2.61e-06	0.000349593
LOC_Os06g48520	5	0	3	68	36	59	20.2572	2.38457	38.1299	15.9902	3.99912	2.63e-06	0.000350856
LOC_Os08g26870	2247	675	1766	14306	4944	6650	3475.79	1402.25	5549.33	3.95745	1.98457	2.68e-06	0.00035542
LOC_Os02g02400	1236	701	406	9512	3846	9867	3075.21	704.716	5445.7	7.72752	2.95	2.7e-06	0.00035675
LOC_Os12g08810	20110	10494	17437	3495	2217	2873	8210.65	14397.5	2023.79	0.140565	-2.83069	2.71e-06	0.000356845
LOC_Os04g48160	327	228	404	139	77	61	174.493	287.393	61.5931	0.214316	-2.22219	2.79e-06	0.000365155
LOC_Os05g30760	1	0	0	17	44	27	11.975	0.299051	23.651	79.0869	6.30537	2.87e-06	0.000374874
LOC_Os03g19720	1581	1079	2963	314	79	181	902.398	1681.67	123.123	0.0732145	-3.77173	2.94e-06	0.000378233
LOC_Os01g46760	537	1071	1031	163	122	73	438.252	794.294	82.2099	0.103501	-3.27229	2.92e-06	0.000378233
LOC_Os02g15860	1349	1227	637	462	35	86	536.109	968.113	104.106	0.107535	-3.21712	2.93e-06	0.000378233
LOC_Os01g05010	430	805	520	279	101	159	323.741	529.332	118.15	0.223206	-2.16355	2.99e-06	0.000384189
LOC_Os07g06850	193	12	53	1430	454	399	271.111	77.104	465.118	6.03235	2.59272	3.1e-06	0.000396011
LOC_Os02g54140	254	349	348	180	28	73	171.215	286.027	56.4034	0.197196	-2.3423	3.15e-06	0.000400303
LOC_Os01g68140	25	14	47	403	180	190	97.5367	25.6975	169.376	6.59115	2.72053	3.2e-06	0.000404602
LOC_Os05g09580	1761	175	857	17170	7251	6541	3735.8	834.284	6637.31	7.9557	2.99199	3.21e-06	0.000404602
LOC_Os08g31980	1	0	9	68	85	53	27.0568	2.967	51.1466	17.2385	4.10756	3.27e-06	0.000410957
LOC_Os01g18220	262	312	406	27	54	8	158.443	294.279	22.6075	0.0768233	-3.70231	3.36e-06	0.000419047
LOC_Os06g04680	258	192	448	103	78	81	165.582	268.774	62.3887	0.232123	-2.10704	3.35e-06	0.000419047
LOC_Os03g20500	132	34	29	1269	410	445	249.945	58.4865	441.404	7.5471	2.91592	3.4e-06	0.000422497
LOC_Os07g23120	1692	777	795	594	180	282	602.095	979.678	224.512	0.229169	-2.12552	3.49e-06	0.000430846
LOC_Os02g36330	107	44	144	36	15	19	51.7801	88.164	15.3961	0.174631	-2.51762	3.52e-06	0.000433103
LOC_Os03g02750	1502	3088	3165	263	200	384	1272.27	2333.34	211.209	0.0905182	-3.46565	3.56e-06	0.000436631
LOC_Os01g59730	71	244	118	36	19	38	76.5484	130.956	22.1409	0.169071	-2.5643	3.6e-06	0.000439929
LOC_Os01g10320	291	238	192	136	34	28	127.708	216.846	38.5694	0.177866	-2.49114	3.62e-06	0.000439929
LOC_Os06g09180	293	220	185	1574	1104	1106	549.159	209.855	888.463	4.2337	2.08192	3.7e-06	0.000447919
LOC_Os09g32330	663	170	526	4397	1633	1455	987.187	406.273	1568.1	3.85972	1.9485	3.78e-06	0.000455765
LOC_Os10g38710	2338	1579	4133	823	304	748	1419.87	2408.05	431.685	0.179268	-2.47981	3.92e-06	0.000471775
LOC_Os11g41610	798	1645	1071	673	199	268	648.95	1060.03	237.866	0.224395	-2.15589	4.11e-06	0.000491608
LOC_Os03g56878	508	921	626	321	160	171	382.634	619.615	145.654	0.235072	-2.08882	4.18e-06	0.000498182
LOC_Os04g45810	1881	1297	2078	674	508	530	991.668	1575.82	407.516	0.258606	-1.95117	4.24e-06	0.000503974
LOC_Os05g08750	269	95	163	1952	1007	797	491.522	157.865	825.178	5.22711	2.38601	4.36e-06	0.000515966
LOC_Os02g44930	682	894	492	339	121	193	383.32	623.656	142.984	0.229267	-2.1249	4.4e-06	0.000518322
LOC_Os03g14530	350	799	644	235	150	176	335.839	540.329	131.35	0.243093	-2.04042	4.51e-06	0.000529163
LOC_Os09g39500	827	2227	1277	616	430	364	817.535	1308.05	327.016	0.250002	-1.99999	4.54e-06	0.000531015
LOC_Os08g15050	2589	857	2469	627	442	647	1091.72	1768.67	414.771	0.23451	-2.09228	4.69e-06	0.000544933
LOC_Os01g12260	10	6	21	154	71	89	40.6128	11.0537	70.1718	6.34828	2.66636	4.69e-06	0.000544933
LOC_Os03g05320	427	105	290	2299	1046	1097	610.83	245.826	975.833	3.9696	1.989	4.75e-06	0.000548942
LOC_Os02g03700	223	140	191	1447	811	762	423.622	166.194	681.05	4.09793	2.03489	4.76e-06	0.000548942
LOC_Os01g36350	110	68	107	638	462	486	230.467	85.4447	375.489	4.39453	2.13571	4.86e-06	0.0005582
LOC_Os08g01270	813	144	654	3786	2504	2168	1214.49	481.111	1947.87	4.0487	2.01746	4.97e-06	0.000568774
LOC_Os04g44300	214	25	185	1283	750	625	362.456	126.496	598.415	4.73069	2.24205	5.05e-06	0.00057536
LOC_Os12g08260	1133	537	1203	10178	2526	2911	1989.3	859.938	3118.66	3.62661	1.85862	5.08e-06	0.000576494
LOC_Os02g06430	431	620	771	295	130	156	337.877	547.367	128.386	0.234553	-2.09202	5.24e-06	0.000592539
LOC_Os03g55840	22	42	26	5	2	4	14.8311	27.1522	2.51007	0.0924443	-3.43527	5.32e-06	0.000598988
LOC_Os09g20900	537	366	394	219	81	109	239.077	389.503	88.6517	0.227602	-2.13541	5.35e-06	0.000601157
LOC_Os08g02690	1433	640	953	9145	3474	3442	2156.55	907.095	3406.01	3.75486	1.90876	5.44e-06	0.000608965
LOC_Os03g16670	2139	1389	2869	1082	463	594	1194.37	1915.64	473.095	0.246965	-2.01762	5.49e-06	0.000611883
LOC_Os11g01410	41	31	15	9	0	0	13.769	26.2038	1.33414	0.0509141	-4.29579	5.64e-06	0.00062512
LOC_Os06g51260	2997	1597	2084	1150	319	778	1248.33	2003.24	493.426	0.246314	-2.02143	5.65e-06	0.00062512
LOC_Os07g38370	30	116	74	8	2	11	35.7187	66.4418	4.9956	0.0751876	-3.73336	5.74e-06	0.000633202
LOC_Os02g42220	800	726	889	5916	3268	3327	1778.46	725.167	2831.75	3.90496	1.96531	5.8e-06	0.000637588
LOC_Os04g49757	229	141	83	2418	1427	1547	687.881	136.279	1239.48	9.09518	3.1851	5.99e-06	0.000655144
LOC_Os05g33940	3634	3133	6699	2100	980	961	2459.55	4032.31	886.795	0.219922	-2.18494	6.07e-06	0.000661764
LOC_Os02g56860	3	4	13	85	89	69	32.7564	5.97616	59.5367	9.96237	3.31649	6.09e-06	0.000661764
LOC_Os10g03540	188	338	188	118	38	58	130.672	215.49	45.8529	0.212784	-2.23254	6.2e-06	0.000671106
LOC_Os07g12250	1032	2437	1416	690	490	449	927.871	1474.89	380.848	0.258221	-1.95332	6.29e-06	0.000676317
LOC_Os11g39220	163	48	153	1757	690	607	377.078	108.804	645.351	5.93131	2.56835	6.29e-06	0.000676317
LOC_Os01g62780	190	264	167	1706	763	871	461.976	187.195	736.758	3.93578	1.97665	6.39e-06	0.000684625
LOC_Os12g40260	569	336	531	141	19	35	233.663	430.495	36.8312	0.0855556	-3.54699	6.44e-06	0.000687212
LOC_Os03g57340	10058	10210	10377	5423	1807	3286	5759.02	9211.59	2306.45	0.250385	-1.99778	6.75e-06	0.00071858
LOC_Os02g58800	107	106	143	40	17	32	63.6208	106.86	20.3819	0.190735	-2.39036	6.86e-06	0.000724991
LOC_Os03g49350	231	209	172	1566	701	976	456.012	184.09	727.933	3.95422	1.98339	6.89e-06	0.000724991
LOC_Os04g31120	538	155	387	5207	1223	2157	1046.19	323.092	1769.29	5.47611	2.45315	6.86e-06	0.000724991
LOC_Os01g52920	1381	363	901	8762	2370	2873	1820.97	791.277	2850.66	3.60261	1.84904	6.95e-06	0.000728951
LOC_Os09g31180	3278	7401	4832	2265	1362	1663	2955.42	4679.8	1231.03	0.263053	-1.92658	7.04e-06	0.000735859
LOC_Os06g11130	911	830	836	590	121	157	472.102	774.509	169.696	0.219101	-2.19033	7.28e-06	0.000753287
LOC_Os08g32960	379	231	497	136	135	87	208.819	331.432	86.2066	0.260104	-1.94284	7.3e-06	0.000753287
LOC_Os02g14840	133	22	137	612	585	593	263.511	87.1251	439.896	5.04902	2.336	7.26e-06	0.000753287
LOC_Os08g39950	14	13	8	116	54	109	37.8936	10.5405	65.2468	6.19013	2.62997	7.27e-06	0.000753287
LOC_Os11g05370	1529	3197	1993	1053	597	636	1274.4	2027.37	521.422	0.257191	-1.95909	7.39e-06	0.000759844
LOC_Os05g03900	128	99	123	875	653	364	268.838	105.067	432.61	4.11748	2.04176	7.54e-06	0.000772828
LOC_Os09g26730	1886	2038	2224	1305	294	515	1139.89	1847.58	432.192	0.233923	-2.09589	7.58e-06	0.000773407
LOC_Os04g43990	175	75	85	1157	380	458	260.028	100.506	419.551	4.1744	2.06157	7.6e-06	0.000773407
LOC_Os05g03040	6765	3472	4422	31016	22666	19316	10728.5	4397.5	17059.6	3.87938	1.95583	8.11e-06	0.000819901
LOC_Os02g36220	14	14	43	195	108	177	67.1388	21.2222	113.055	5.32724	2.41339	8.08e-06	0.000819901
LOC_Os11g45930	157	76	111	973	421	530	264.379	103.136	425.622	4.12678	2.04502	8.16e-06	0.000820067
LOC_Os06g07030	781	160	358	6371	7282	2307	2100.06	388.696	3811.43	9.80567	3.29362	8.14e-06	0.000820067
LOC_Os06g49750	323	392	795	141	83	81	260.935	452.342	69.5285	0.153708	-2.70174	8.47e-06	0.000847884
LOC_Os05g48290	87	287	141	66	29	46	93.8323	155.731	31.9339	0.205058	-2.28589	8.96e-06	0.000894581
LOC_Os12g08760	4168	2664	10455	2078	1126	2386	3252.37	5161.77	1342.98	0.260179	-1.94242	9.12e-06	0.00090408
LOC_Os11g05494	31	14	13	211	208	179	81.7789	17.4128	146.145	8.39294	3.06918	9.12e-06	0.00090408
LOC_Os08g32690	754	1577	1102	680	157	349	642.549	1035.24	249.863	0.241358	-2.05075	9.45e-06	0.000933691
LOC_Os03g49430	984	797	795	575	120	193	475.872	774.077	177.667	0.229521	-2.1233	9.94e-06	0.000978232
LOC_Os03g52690	2099	575	1133	18013	4314	5456	3350.3	1139.71	5560.89	4.87921	2.28665	9.96e-06	0.000978232
LOC_Os02g53420	5125	6716	5719	3256	1234	1693	3316.68	5285.25	1348.11	0.25507	-1.97103	1e-05	0.000978326
LOC_Os03g15460	870	254	435	159	58	87	266.672	466.932	66.4124	0.142231	-2.81369	1.01e-05	0.000985053
LOC_Os01g48940	93	7	19	472	306	145	120.021	35.5884	204.454	5.74498	2.5223	1.02e-05	0.000988181
LOC_Os11g32500	2613	4167	3563	1465	486	1191	1912.47	3114.09	710.854	0.22827	-2.13119	1.03e-05	0.000997659
LOC_Os01g09510	1022	2644	1431	859	490	422	968.894	1539.76	398.029	0.258501	-1.95176	1.03e-05	0.000997904
LOC_Os10g41410	562	1883	1236	260	269	259	653.195	1111.28	195.114	0.175577	-2.50982	1.06e-05	0.00102064
LOC_Os08g02990	10	5	21	197	119	70	48.1093	10.7474	85.4713	7.95277	2.99146	1.06e-05	0.00102064
LOC_Os07g47620	38	23	54	457	177	102	92.6189	34.4171	150.821	4.38214	2.13164	1.07e-05	0.00102205
LOC_Os10g27190	3097	6063	4116	2519	1071	1105	2510.93	4003.56	1018.31	0.254352	-1.9751	1.09e-05	0.0010368
LOC_Os01g59090	2517	3714	4447	1772	1001	987	2030.37	3208.67	852.081	0.265556	-1.91291	1.1e-05	0.00104208
LOC_Os06g01620	185	139	194	912	720	977	396.208	155.413	637.003	4.09878	2.03519	1.1e-05	0.00104774
LOC_Os02g28810	1768	4284	2302	1557	627	761	1582.52	2523.42	641.617	0.254265	-1.9756	1.11e-05	0.00104823
LOC_Os09g24630	31	36	24	5	3	4	15.1121	27.4128	2.81141	0.102558	-3.28548	1.11e-05	0.00104984
LOC_Os01g36600	171	462	254	161	38	76	162.715	267.956	57.475	0.214494	-2.22099	1.12e-05	0.00105592
LOC_Os01g55020	63	167	110	37	14	19	58.9239	102.605	15.243	0.14856	-2.75088	1.17e-05	0.00109155
LOC_Os04g45480	252	114	107	66	7	33	81.7575	142.001	21.5141	0.151507	-2.72254	1.18e-05	0.00110437
LOC_Os07g46510	302	158	328	89	33	35	134.643	235.945	33.3417	0.141311	-2.82305	1.2e-05	0.00111161
LOC_Os10g32550	1579	3061	1979	1502	213	638	1234.68	1996.52	472.846	0.236836	-2.07804	1.2e-05	0.00111161
LOC_Os05g34770	1906	3197	2126	1340	691	524	1369.59	2179.54	559.639	0.256769	-1.96146	1.2e-05	0.00111396
LOC_Os01g49310	530	788	922	202	179	245	414.256	673.198	155.314	0.23071	-2.11585	1.25e-05	0.00115425
LOC_Os11g32890	58	48	75	6	2	2	28.1784	54.2815	2.07521	0.0382306	-4.70913	1.3e-05	0.00118167
LOC_Os08g37370	5611	7249	7156	3400	1815	1946	3819.07	6019.85	1618.3	0.268828	-1.89525	1.29e-05	0.00118167
LOC_Os12g32590	7	5	5	142	65	113	39.3446	5.10718	73.582	14.4076	3.84875	1.29e-05	0.00118167
LOC_Os04g38540	2	0	0	27	32	52	14.702	0.598102	28.8059	48.1622	5.58983	1.29e-05	0.00118167
LOC_Os04g08740	327	148	278	2141	889	814	524.064	225.536	822.593	3.64728	1.86682	1.35e-05	0.00122782
LOC_Os07g39740	735	1138	1433	539	251	190	602.065	993.198	210.932	0.212377	-2.2353	1.39e-05	0.00125811
LOC_Os02g37870	351	856	544	297	124	184	331.741	528.444	135.038	0.255539	-1.96839	1.4e-05	0.00126313
LOC_Os04g54830	585	1046	694	306	178	276	440.279	701.09	179.467	0.255983	-1.96588	1.42e-05	0.0012724
LOC_Os03g06680	178	118	173	1410	528	501	327.426	140.661	514.191	3.65552	1.87008	1.42e-05	0.0012724
LOC_Os07g27810	281	627	606	127	83	60	258.536	455.741	61.3307	0.134574	-2.89353	1.45e-05	0.00130181
LOC_Os02g06670	27	15	21	3	0	1	9.81537	18.8945	0.73626	0.0389669	-4.68161	1.48e-05	0.00132471
LOC_Os03g51050	536	189	273	3034	840	1189	674.324	299.115	1049.53	3.5088	1.81098	1.49e-05	0.00132511
LOC_Os02g04840	222	129	271	1892	552	761	427.458	186.24	668.676	3.59039	1.84414	1.51e-05	0.00133817
LOC_Os11g08670	1799	468	826	8442	2271	4543	2093.24	926.212	3260.28	3.52001	1.81558	1.55e-05	0.00137274
LOC_Os07g01560	158	49	61	524	528	452	224.455	80.3428	368.566	4.58742	2.19768	1.56e-05	0.00137641
LOC_Os03g59310	4918	9816	5513	4555	1247	1614	3816.73	6111.89	1521.56	0.24895	-2.00607	1.62e-05	0.00142242
LOC_Os01g67320	156	20	67	525	372	350	182.303	72.6399	291.967	4.01937	2.00697	1.62e-05	0.00142326
LOC_Os12g42420	481	157	305	1806	1553	1196	683.374	282.351	1084.4	3.84061	1.94133	1.64e-05	0.00143448
LOC_Os01g56070	553	706	607	390	139	127	349.153	561.58	136.726	0.243467	-2.0382	1.65e-05	0.00143831
LOC_Os03g01930	786	992	1354	472	194	447	599.529	940.307	258.751	0.275177	-1.86157	1.65e-05	0.00143831
LOC_Os10g02480	700	176	387	3437	1410	1397	859.826	377.971	1341.68	3.5497	1.8277	1.68e-05	0.00145556
LOC_Os06g08660	19	19	20	147	69	153	52.3107	17.4309	87.1904	5.00205	2.32252	1.68e-05	0.00145564
LOC_Os03g28080	167	71	91	729	602	332	242.468	98.6666	386.269	3.91489	1.96897	1.69e-05	0.00145581
LOC_Os05g22730	2373	2007	3074	1359	638	709	1418.06	2235.7	600.42	0.268561	-1.89668	1.7e-05	0.00146139
LOC_Os01g22490	4497	8874	5810	3224	1795	1969	3689.18	5785.48	1592.89	0.275326	-1.86079	1.71e-05	0.00146272
LOC_Os07g37420	3311	1952	3843	1776	581	966	1723.65	2727.32	719.986	0.26399	-1.92144	1.71e-05	0.00146349
LOC_Os07g08210	233	173	181	1531	730	701	413.819	176.329	651.309	3.69372	1.88507	1.72e-05	0.00146523
LOC_Os01g60830	7676	4162	5207	197	120	308	2634.58	5114	155.161	0.0303404	-5.04262	1.74e-05	0.00148158
LOC_Os02g48790	1153	699	1142	8167	3230	3264	2016.54	897.461	3135.61	3.49387	1.80483	1.75e-05	0.00148158
LOC_Os09g23084	729	1237	1203	495	334	300	607.52	953.549	261.491	0.27423	-1.86654	1.77e-05	0.00149693
LOC_Os05g03860	1077	537	1816	7063	5659	5598	2704.65	1024.91	4384.4	4.27785	2.09688	1.8e-05	0.00151759
LOC_Os11g08300	1995	945	1063	10383	4865	4133	2705.68	1201.2	4210.16	3.50497	1.8094	1.84e-05	0.00154637
LOC_Os03g04750	2178	4072	2729	1709	790	787	1714.26	2707.67	720.849	0.266225	-1.90928	1.85e-05	0.00155498
LOC_Os05g06720	134	286	137	85	18	17	95.6374	168.294	22.9807	0.136551	-2.87249	1.87e-05	0.00156685
LOC_Os09g09510	59	8	19	320	69	150	68.8439	25.727	111.961	4.35189	2.12164	1.91e-05	0.00159324
LOC_Os01g18210	964	1558	1446	676	376	382	759.538	1194.19	324.886	0.272055	-1.87803	1.94e-05	0.00161702
LOC_Os04g42800	1561	1287	1446	747	280	534	820.253	1289.71	350.796	0.271996	-1.87834	1.98e-05	0.00164032
LOC_Os01g17000	34	10	28	212	149	80	60.591	21.5313	99.6507	4.62818	2.21045	1.98e-05	0.00164032
LOC_Os03g16020	72	140	96	29	3	17	51.5173	92.8754	10.1592	0.109385	-3.19251	2.02e-05	0.00167031
LOC_Os03g12620	419	563	768	212	202	203	338.456	525.429	151.482	0.288302	-1.79435	2.06e-05	0.00169649
LOC_Os01g41010	92	107	139	41	29	25	61.8	101.495	22.1055	0.217799	-2.19893	2.08e-05	0.00170582
LOC_Os05g13360	110	48	117	30	15	34	50.5813	82.2826	18.8799	0.229452	-2.12374	2.08e-05	0.00170582
LOC_Os02g48980	457	1031	725	329	188	218	418.193	667.406	168.98	0.25319	-1.98171	2.11e-05	0.00172587
LOC_Os03g46550	368	131	168	1745	694	844	456.928	199.981	713.874	3.56971	1.83581	2.15e-05	0.00175151
LOC_Os08g02700	33	25	60	612	232	208	128.294	35.3132	221.276	6.26609	2.64757	2.16e-05	0.00175646
LOC_Os11g38260	8735	9081	7757	4835	1839	2870	4900.54	7693.43	2107.64	0.273954	-1.868	2.23e-05	0.0018097
LOC_Os02g47140	3089	6394	3633	2455	1153	1271	2520.65	3959.38	1081.93	0.273258	-1.87166	2.26e-05	0.00181986
LOC_Os06g12230	59	66	87	626	298	231	156.798	63.6517	249.945	3.92677	1.97334	2.25e-05	0.00181986
LOC_Os03g64150	22	10	21	250	39	79	43.8559	15.8676	71.8441	4.52772	2.17879	2.26e-05	0.00181986
LOC_Os06g29700	100	146	100	38	21	37	63.5105	104.273	22.7485	0.218164	-2.19651	2.32e-05	0.00185671
LOC_Os02g44090	74	32	90	3	1	6	30.5535	58.6117	2.49534	0.042574	-4.55388	2.39e-05	0.00191129
LOC_Os02g15110	86	50	48	614	246	243	145.629	55.2637	235.995	4.27034	2.09435	2.41e-05	0.00192461
LOC_Os01g10820	1092	2255	1552	998	367	454	934.149	1477.4	390.897	0.264585	-1.9182	2.46e-05	0.00195386
LOC_Os08g10320	1113	389	780	6255	2319	2463	1513.68	683.227	2344.13	3.43097	1.77861	2.46e-05	0.00195386
LOC_Os05g01570	127	41	42	467	248	340	153.038	62.9893	243.087	3.85918	1.94829	2.48e-05	0.00196536
LOC_Os06g06180	176	142	228	42	12	47	93.6321	163.719	23.5448	0.143812	-2.79774	2.53e-05	0.00199251
LOC_Os03g22730	1197	1859	1252	924	230	449	817.875	1298.56	337.186	0.25966	-1.9453	2.53e-05	0.00199251
LOC_Os02g46970	235	268	537	86	25	91	179.186	311.56	46.8128	0.150253	-2.73454	2.66e-05	0.00207848
LOC_Os11g43620	124	275	179	100	47	43	107.954	174.384	41.5236	0.238115	-2.07027	2.65e-05	0.00207848
LOC_Os03g22270	11541	3213	7189	80608	28743	20468	16572.4	6566.67	26578.1	4.04743	2.01701	2.66e-05	0.00207848
LOC_Os09g28620	641	570	1068	406	162	270	435.307	682.894	187.72	0.274889	-1.86308	2.68e-05	0.00208901
LOC_Os03g56241	995	1479	1087	724	318	290	680.271	1072.84	287.701	0.268167	-1.89879	2.71e-05	0.00210387
LOC_Os11g07460	16	6	8	136	96	61	37.9341	8.99428	66.8739	7.43516	2.89436	2.71e-05	0.00210392
LOC_Os07g40940	70	102	64	32	11	18	42.2286	71.1509	13.3063	0.187015	-2.41878	2.73e-05	0.00210661
LOC_Os04g35560	448	573	964	383	80	162	361.69	595.267	128.113	0.21522	-2.21612	2.73e-05	0.00210661
LOC_Os06g08470	58	41	40	403	157	203	103.998	41.7619	166.235	3.98055	1.99297	2.82e-05	0.00217058
LOC_Os10g37290	14	5	1	204	55	25	30.059	6.01478	54.1032	8.99505	3.16913	2.83e-05	0.00217058
LOC_Os08g02180	32	20	11	1066	508	136	184.856	18.957	350.756	18.5027	4.20967	2.92e-05	0.00223139
LOC_Os04g49739	27	20	12	165	102	104	51.6378	17.7582	85.5174	4.81567	2.26774	2.93e-05	0.00223618
LOC_Os09g37620	1512	697	794	9895	2420	3722	2091.13	901.047	3281.21	3.64155	1.86455	2.95e-05	0.00224376
LOC_Os02g46100	69	109	307	30	3	11	76.7945	145.031	8.55818	0.0590094	-4.08291	3.01e-05	0.00227962
LOC_Os09g21460	542	802	785	386	143	251	406.977	640.463	173.49	0.270883	-1.88426	3.01e-05	0.00227962
LOC_Os06g50180	9	3	5	63	38	55	20.9589	5.09263	36.8252	7.23107	2.85421	3.03e-05	0.00228751
LOC_Os03g22120	968	635	605	6543	1603	2428	1412.1	663.344	2160.85	3.25752	1.70377	3.06e-05	0.00229904
LOC_Os07g08390	305	271	206	1964	960	803	524.917	235.291	814.543	3.46185	1.79154	3.09e-05	0.00231876
LOC_Os02g39510	57	9	1	10	0	3	11.2281	20.0993	2.35702	0.117269	-3.09211	3.16e-05	0.00235688
LOC_Os03g61200	201	125	207	1506	636	479	357.158	159.763	554.553	3.4711	1.79539	3.15e-05	0.00235688
LOC_Os04g39290	419	117	517	133	105	115	199.643	314.401	84.8848	0.269989	-1.88903	3.22e-05	0.00240179
LOC_Os01g61814	661	1439	863	535	284	290	571.87	894.302	249.438	0.278919	-1.84208	3.26e-05	0.00241853
LOC_Os06g40650	1236	370	964	7595	2139	2476	1630.52	768.735	2492.31	3.2421	1.69693	3.39e-05	0.00251104
LOC_Os01g36740	13	31	19	201	121	109	58.5267	19.0161	98.0372	5.15549	2.36611	3.42e-05	0.00252752
LOC_Os08g44480	1728	3494	2214	1362	698	777	1441.07	2243.38	638.771	0.284736	-1.8123	3.44e-05	0.00253495
LOC_Os01g68490	27	43	42	11	1	11	19.4179	33.6968	5.13897	0.152506	-2.71306	3.47e-05	0.00255277
LOC_Os02g13630	68	78	86	35	14	12	41.3142	69.7226	12.9057	0.185101	-2.43362	3.62e-05	0.00265173
LOC_Os01g55270	395	386	279	273	34	69	194.952	319.073	70.8314	0.221991	-2.17143	3.62e-05	0.00265173
LOC_Os05g25640	2902	3306	4675	1737	1290	1155	2124.69	3266.41	982.962	0.30093	-1.7325	3.74e-05	0.00273479
LOC_Os07g48610	210	111	459	25	26	19	124.974	232.868	17.0803	0.0733476	-3.76911	3.75e-05	0.00273561
LOC_Os04g41300	125	189	113	84	22	34	78.8843	128.775	28.9942	0.225155	-2.15101	3.79e-05	0.002742
LOC_Os03g56370	799	272	891	227	204	296	383.906	586.39	181.422	0.309389	-1.69251	3.78e-05	0.002742
LOC_Os04g09604	191	16	60	772	258	314	181.769	79.8063	283.732	3.55526	1.82996	3.79e-05	0.002742
LOC_Os06g43990	85	31	27	693	154	284	137.427	42.9193	231.935	5.40399	2.43402	3.88e-05	0.00280314
LOC_Os06g06170	95	47	86	35	13	11	40.3069	68.3009	12.3128	0.180273	-2.47174	3.91e-05	0.00281239
LOC_Os03g20720	248	195	107	1638	601	439	358.764	165.617	551.912	3.33246	1.73659	3.94e-05	0.00282559
LOC_Os07g33350	281	147	342	3286	1369	942	702.367	230.445	1174.29	5.09574	2.34929	3.94e-05	0.00282559
LOC_Os05g48320	973	2082	1178	890	378	358	814.083	1277.95	350.214	0.274043	-1.86752	3.96e-05	0.00283079
LOC_Os06g22390	30	9	19	199	79	86	47.8697	17.3608	78.3787	4.51469	2.17463	4e-05	0.00285149
LOC_Os04g45210	2179	887	1709	956	315	571	916.535	1429.96	403.112	0.281905	-1.82672	4.01e-05	0.00285206
LOC_Os02g21110	119	19	75	548	225	303	150.508	63.6402	237.376	3.72997	1.89916	4.04e-05	0.00287083
LOC_Os05g40820	1130	1862	1276	784	361	491	827.358	1286.56	368.154	0.286153	-1.80514	4.07e-05	0.00288345
LOC_Os06g15700	356	208	332	1928	1140	1067	604.506	268.596	940.417	3.50124	1.80787	4.08e-05	0.00288465
LOC_Os08g28870	58	36	31	318	172	177	94.0686	37.5623	150.575	4.00867	2.00312	4.17e-05	0.0029381
LOC_Os05g10754	736	506	436	3803	2303	1567	1109.48	504.35	1714.6	3.39963	1.76538	4.18e-05	0.0029431
LOC_Os10g28340	1115	831	905	666	180	247	540.628	856.276	224.981	0.262743	-1.92827	4.22e-05	0.00296399
LOC_Os07g12650	1187	2472	1526	1172	422	419	993.818	1564.58	423.061	0.2704	-1.88683	4.23e-05	0.0029655
LOC_Os06g22820	473	230	335	2500	1231	1072	682.651	311.213	1054.09	3.38703	1.76002	4.27e-05	0.00298282
LOC_Os12g10730	414	94	223	1392	1065	889	502.587	218.708	786.465	3.59597	1.84638	4.3e-05	0.00299771
LOC_Os05g32830	31	32	11	4	1	3	12.0514	22.3338	1.76894	0.0792043	-3.65828	4.31e-05	0.00299881
LOC_Os08g09310	191	190	226	135	50	21	111.759	182.316	41.2019	0.225992	-2.14566	4.39e-05	0.00303205
LOC_Os01g35170	206	88	89	875	455	492	262.603	114.944	410.261	3.56922	1.83561	4.39e-05	0.00303205
LOC_Os10g33760	3	4	5	59	31	45	17.406	3.60465	31.2073	8.65752	3.11395	4.39e-05	0.00303205
LOC_Os09g36060	45	25	31	335	152	184	89.7069	30.305	149.109	4.92026	2.29874	4.44e-05	0.00305379
LOC_Os11g02610	566	28	155	3356	763	1657	717.147	223.788	1210.51	5.40916	2.4354	4.45e-05	0.00305379
LOC_Os11g07440	73	86	86	1566	261	364	245.292	73.6685	416.915	5.65934	2.50063	4.45e-05	0.00305379
LOC_Os03g25850	650	248	409	172	33	108	229.262	391.595	66.9283	0.170912	-2.54868	4.57e-05	0.00311419
LOC_Os07g07770	113	341	157	118	31	30	110.185	184.791	35.5802	0.192543	-2.37675	4.57e-05	0.00311419
LOC_Os04g43070	3272	911	4635	1343	568	993	1645.65	2631.55	659.753	0.250709	-1.99592	4.58e-05	0.00311419
LOC_Os11g05820	90	19	29	428	137	165	97.0834	41.3315	152.835	3.69779	1.88666	4.57e-05	0.00311419
LOC_Os03g18840	187	479	361	185	63	128	196.697	309.667	83.7267	0.270377	-1.88696	4.62e-05	0.00313725
LOC_Os02g47510	54673	7990	19901	271994	54385	88532	53608.3	24697	82519.7	3.34129	1.7404	4.64e-05	0.00314035
LOC_Os07g38490	194	606	374	154	55	89	209.934	354.517	65.3503	0.184336	-2.43959	4.65e-05	0.00314054
LOC_Os02g47620	6665	5162	5352	2226	609	1960	3122.95	5160.97	1084.93	0.210218	-2.25004	4.8e-05	0.00322372
LOC_Os03g22340	1415	3194	1935	1314	623	622	1269.52	1975.17	563.865	0.285477	-1.80856	4.78e-05	0.00322372
LOC_Os06g46140	55	24	72	538	313	227	142.699	45.1432	240.254	5.32205	2.41198	4.8e-05	0.00322372
LOC_Os08g34240	1733	2047	5581	481	839	476	1631.32	2799.73	462.908	0.16534	-2.59649	4.85e-05	0.00324812
LOC_Os05g40150	108	80	140	740	363	519	234.351	98.305	370.397	3.76784	1.91374	4.94e-05	0.00329996
LOC_Os09g26270	122	134	167	77	27	35	78.396	127.037	29.7548	0.234221	-2.09406	5.02e-05	0.00333696
LOC_Os03g07440	2927	2114	3530	1467	825	1072	1673.97	2569.32	778.613	0.303042	-1.72241	5.03e-05	0.00333696
LOC_Os01g05064	14	0	35	113	108	74	42.7164	14.5621	70.8707	4.8668	2.28297	5.02e-05	0.00333696
LOC_Os03g17100	434	594	439	110	170	161	278.178	441.882	114.474	0.25906	-1.94864	5.1e-05	0.0033775
LOC_Os03g63330	2150	2575	1052	1085	452	733	1127.18	1743.6	510.75	0.292928	-1.77138	5.15e-05	0.00339201
LOC_Os01g41800	171	86	98	950	382	386	237.505	106.533	368.477	3.45882	1.79028	5.15e-05	0.00339201
LOC_Os05g36184	1	12	1	54	29	35	15.6097	4.2714	26.948	6.30895	2.6574	5.13e-05	0.00339201
LOC_Os11g42480	256	171	227	109	29	47	117.415	196.23	38.5996	0.196706	-2.34589	5.22e-05	0.00342945
LOC_Os04g33610	785	446	465	297	154	194	328.107	509.22	146.994	0.288665	-1.79253	5.3e-05	0.00347541
LOC_Os07g42354	108	135	166	73	17	47	76.2536	122.86	29.6469	0.241306	-2.05107	5.37e-05	0.00351404
LOC_Os01g16340	366	380	408	259	43	132	218.32	346.803	89.8356	0.259039	-1.94876	5.39e-05	0.00351678
LOC_Os03g42480	164	235	210	92	42	79	116.305	183.283	49.3266	0.269128	-1.89364	5.48e-05	0.0035625
LOC_Os05g48200	1380	251	638	22416	8651	9923	4750.78	678.706	8822.86	12.9995	3.70039	5.48e-05	0.0035625
LOC_Os10g08930	2563	5099	3336	2158	1028	1183	2145.96	3317.34	974.58	0.293784	-1.76717	5.56e-05	0.00360015
LOC_Os05g28770	1	0	1	38	25	11	8.4846	0.59549	16.3737	27.4962	4.78116	5.56e-05	0.00360015
LOC_Os08g01380	42577	86195	70291	29356	14215	29652	38626.8	59973.4	17280.2	0.288132	-1.7952	5.59e-05	0.00360269
LOC_Os01g48680	751	282	584	3924	1867	1526	1036.65	484.092	1589.2	3.28285	1.71495	5.59e-05	0.00360269
LOC_Os06g50220	766	304	484	3622	1747	1626	1001.55	465.673	1537.42	3.30151	1.72313	5.61e-05	0.00360332
LOC_Os05g38720	146	239	364	101	91	74	144.373	224.777	63.969	0.284588	-1.81305	5.69e-05	0.00363986
LOC_Os05g51090	1	0	0	99	38	18	15.8368	0.299051	31.3745	104.914	6.71306	5.68e-05	0.00363986
LOC_Os10g09240	130	53	48	24	2	7	37.7711	69.341	6.20122	0.0894309	-3.48308	5.71e-05	0.00364538
LOC_Os07g41660	21	44	48	5	8	8	19.7359	33.9875	5.48433	0.161363	-2.63162	5.75e-05	0.0036654
LOC_Os03g40180	2584	5028	3173	2291	896	1122	2095.14	3253.55	936.734	0.287911	-1.7963	5.8e-05	0.00368753
LOC_Os08g37010	865	2188	1430	378	140	374	780.044	1352.83	207.261	0.153206	-2.70646	5.83e-05	0.00368908
LOC_Os08g37630	434	686	413	220	181	166	298.955	462.357	135.553	0.293178	-1.77015	5.83e-05	0.00368908
LOC_Os03g24264	19	18	7	151	76	63	38.4623	13.2709	63.6537	4.79648	2.26198	5.84e-05	0.00368908
LOC_Os02g04510	4122	2361	4231	684	169	276	1721.47	3210.16	232.789	0.0725164	-3.78555	5.87e-05	0.00368938
LOC_Os12g07010	2840	7370	4498	3014	1448	1421	2868.87	4440.31	1297.43	0.292193	-1.77501	5.89e-05	0.00368938
LOC_Os11g29190	3057	6054	3908	2392	1286	1512	2555.06	3927.18	1182.93	0.301217	-1.73112	5.91e-05	0.00368938
LOC_Os06g35160	1064	1611	1537	685	374	602	828.532	1267.31	389.757	0.307547	-1.70112	5.86e-05	0.00368938
LOC_Os09g01960	1662	2481	2724	589	994	1099	1385.89	2064.52	707.259	0.342579	-1.54549	5.89e-05	0.00368938
LOC_Os08g24400	61	76	201	737	338	516	231.326	101.107	361.544	3.57585	1.83829	5.9e-05	0.00368938
LOC_Os05g50190	206	129	87	1069	346	557	276.017	126.911	425.123	3.34978	1.74407	5.92e-05	0.00368941
LOC_Os05g32970	572	67	360	2464	1189	899	641.979	298.299	985.659	3.30426	1.72433	5.97e-05	0.00371074
LOC_Os06g21480	329	987	646	371	198	188	380.852	592.231	169.474	0.286161	-1.8051	6.02e-05	0.00373329
LOC_Os03g22180	1328	3222	1951	1260	678	647	1271.1	1962.47	579.723	0.295404	-1.75924	6.06e-05	0.00374959
LOC_Os03g44740	1164	1018	1131	572	285	447	648.102	995.207	300.997	0.302446	-1.72525	6.07e-05	0.00374959
LOC_Os05g42040	16	29	49	7	0	10	16.0734	28.1938	3.95312	0.140213	-2.83431	6.08e-05	0.00375188
LOC_Os01g67126	1583	3634	2173	1567	681	708	1437.33	2230.75	643.92	0.288657	-1.79257	6.1e-05	0.00375558
LOC_Os08g14950	75	17	83	427	165	259	120.385	52.2408	188.53	3.60887	1.85155	6.18e-05	0.00379879
LOC_Os03g31134	654	1575	862	439	373	394	612.96	933.572	292.348	0.31315	-1.67508	6.23e-05	0.00381302
LOC_Os05g03920	79	49	34	428	373	194	140.561	48.7139	232.408	4.77088	2.25425	6.23e-05	0.00381302
LOC_Os02g45120	69	127	75	37	16	30	50.4118	81.7708	19.0527	0.233002	-2.10159	6.36e-05	0.00386929
LOC_Os03g15570	847	1277	1936	802	404	400	787.815	1218.38	357.249	0.293217	-1.76996	6.35e-05	0.00386929
LOC_Os01g48930	1763	1015	1407	9030	5035	4331	2686.9	1255.24	4118.55	3.2811	1.71418	6.36e-05	0.00386929
LOC_Os08g34220	1242	1983	1849	662	507	836	1010.81	1526.98	494.649	0.323939	-1.62621	6.42e-05	0.00389648
LOC_Os02g22100	2439	1374	1384	13150	3752	6271	3234.41	1560.55	4908.26	3.14522	1.65316	6.44e-05	0.00390176
LOC_Os03g61090	4142	2388	2491	1383	326	874	1633.33	2708.6	558.063	0.206033	-2.27905	6.45e-05	0.00390246
LOC_Os06g18010	714	670	1440	329	253	478	555.001	845.633	264.37	0.31263	-1.67747	6.48e-05	0.0039114
LOC_Os05g49350	336	272	386	180	89	102	190.734	298.227	83.2403	0.279117	-1.84106	6.56e-05	0.00394624
LOC_Os02g02130	385	884	545	215	248	233	361.01	547.486	174.535	0.318794	-1.6493	6.57e-05	0.00394624
LOC_Os05g38520	4149	8020	5537	3450	1771	1926	3472.75	5338.88	1606.62	0.300929	-1.7325	6.7e-05	0.00401998
LOC_Os06g43930	217	77	131	971	425	545	279.109	127.315	430.904	3.38456	1.75897	6.74e-05	0.0040356
LOC_Os02g03330	3375	5272	5311	2533	1546	1546	2745.37	4198.63	1292.1	0.307743	-1.7002	6.8e-05	0.00406449
LOC_Os11g35310	6	0	4	54	43	53	19.6974	2.98006	36.4147	12.2194	3.61111	6.83e-05	0.00407047
LOC_Os09g23820	246	720	53	36	9	16	161.273	309.832	12.7134	0.0410332	-4.60706	6.88e-05	0.00408494
LOC_Os11g04409	138	48	98	3134	900	700	512.448	85.0237	939.872	11.0542	3.46653	6.88e-05	0.00408494
LOC_Os01g07260	85	31	29	504	69	172	94.5814	43.5122	145.651	3.34736	1.74302	6.9e-05	0.00409363
LOC_Os05g02500	646	364	553	3394	1712	1781	1003.44	468.62	1538.27	3.28255	1.71482	6.93e-05	0.00410273
LOC_Os04g33750	1250	2811	1790	1225	550	579	1140.83	1765.52	516.137	0.292343	-1.77427	7.03e-05	0.00415377
LOC_Os03g46640	65	85	81	31	21	15	42.3922	69.4875	15.2968	0.220138	-2.18352	7.07e-05	0.00416077
LOC_Os10g39520	87	76	103	33	30	17	49.36	79.8314	18.8885	0.236605	-2.07945	7.09e-05	0.00416077
LOC_Os01g63480	248	52	119	1208	454	281	261.588	125.37	397.807	3.17307	1.66588	7.07e-05	0.00416077
LOC_Os03g55280	377	1081	1188	291	126	230	472.106	796.05	148.162	0.186122	-2.42568	7.15e-05	0.00419201
LOC_Os03g55990	327	205	438	1917	1395	975	639.617	290.427	988.808	3.40467	1.76752	7.22e-05	0.00422322
LOC_Os03g58430	2074	3812	2413	1737	748	879	1621.21	2503.25	739.165	0.295282	-1.75983	7.27e-05	0.00424377
LOC_Os06g04150	4261	6903	6904	3264	1441	2628	3559.85	5435.44	1684.27	0.309869	-1.69027	7.36e-05	0.00428747
LOC_Os08g30210	143	50	275	15	2	5	71.9427	139.601	4.28399	0.0306873	-5.02621	7.4e-05	0.0042985
LOC_Os05g42230	301	562	388	286	95	103	239.12	377.188	101.053	0.267912	-1.90017	7.4e-05	0.0042985
LOC_Os02g30650	813	1027	1164	452	417	316	593.787	902.78	284.794	0.315463	-1.66446	7.54e-05	0.00436548
LOC_Os02g40514	874	1424	1027	504	349	470	659.465	1002.02	316.908	0.316269	-1.66077	7.55e-05	0.00436548
LOC_Os05g49880	3977	6867	4519	3149	1273	1843	3010.1	4632.47	1387.73	0.299567	-1.73905	7.57e-05	0.00436966
LOC_Os07g04709	907	1351	1051	654	367	303	646.261	996.642	295.88	0.296877	-1.75206	7.59e-05	0.00437393
LOC_Os07g48160	59	17	37	346	137	125	81.4189	33.8198	129.018	3.81487	1.93163	7.67e-05	0.00440875
LOC_Os07g01020	11455	9283	12327	5721	3476	4297	6535.89	9923.45	3148.32	0.317261	-1.65626	7.74e-05	0.00444401
LOC_Os01g49320	216	115	159	33	17	21	81.5467	146.956	16.1372	0.10981	-3.18692	7.77e-05	0.00445112
LOC_Os02g56960	1938	3987	2432	1418	950	1016	1657.26	2521.82	792.691	0.314333	-1.66963	7.82e-05	0.0044537
LOC_Os08g23780	186	143	168	1053	592	726	347.692	149.23	546.154	3.65982	1.87177	7.79e-05	0.0044537
LOC_Os08g38020	75	25	17	399	85	196	88.5154	35.1264	141.904	4.03982	2.01429	7.81e-05	0.0044537
LOC_Os05g14240	905	1654	1010	8111	2880	4571	2239.8	1076.71	3402.89	3.16046	1.66014	7.84e-05	0.00445812
LOC_Os05g39960	3150	6971	4550	2697	1561	1720	2898.93	4426.2	1371.66	0.309895	-1.69015	7.87e-05	0.00446901
LOC_Os06g11320	143	177	126	89	20	47	83.629	134.335	32.9228	0.245079	-2.02868	7.94e-05	0.00450072
LOC_Os08g02340	4200	7628	5065	3736	1513	1693	3298.74	5094.13	1503.34	0.295113	-1.76066	8.05e-05	0.00455476
LOC_Os07g47140	14	48	38	9	0	2	16.0361	30.155	1.91723	0.0635792	-3.9753	8.3e-05	0.00466824
LOC_Os06g39750	140	191	186	113	37	37	97.1004	155.513	38.6879	0.248776	-2.00708	8.33e-05	0.00466824
LOC_Os02g06330	286	155	269	118	83	64	136.957	212.751	61.1628	0.287485	-1.79844	8.3e-05	0.00466824
LOC_Os03g22460	2012	3711	2350	1846	659	809	1571.6	2435.1	708.095	0.290787	-1.78196	8.33e-05	0.00466824
LOC_Os05g16430	33	2	21	195	175	190	76.8712	16.7066	137.036	8.20251	3.03607	8.28e-05	0.00466824
LOC_Os01g62810	447	405	359	240	105	127	234.202	364.159	104.245	0.286262	-1.80459	8.41e-05	0.00470289
LOC_Os12g34500	971	1448	1278	619	310	561	730.76	1112.79	348.734	0.313388	-1.67398	8.52e-05	0.00475495
LOC_Os12g10320	697	765	1005	443	217	327	483.548	740.699	226.397	0.305653	-1.71003	8.6e-05	0.00478959
LOC_Os02g40490	170	296	180	110	67	60	124.43	194.87	53.9891	0.277052	-1.85177	8.62e-05	0.00479576
LOC_Os05g48220	556	1643	907	628	326	248	601.036	938.435	263.636	0.280931	-1.83171	8.64e-05	0.00479576
LOC_Os02g40690	554	437	537	285	177	126	295.524	458.726	132.321	0.288453	-1.79359	8.67e-05	0.00480532
LOC_Os04g51400	1304	362	958	5319	2380	3585	1667.86	784.841	2550.87	3.25018	1.70052	8.71e-05	0.0048196
LOC_Os01g03690	274	152	317	103	62	106	143.664	222.473	64.8558	0.291523	-1.77832	8.76e-05	0.00482746
LOC_Os05g11710	1328	3230	1985	1484	585	620	1276.02	1975	577.031	0.292167	-1.77513	8.76e-05	0.00482746
LOC_Os04g51630	2039	4839	3273	2207	883	1094	1987.26	3062.32	912.201	0.297879	-1.7472	8.8e-05	0.00484388
LOC_Os11g05780	84	59	62	13	22	11	36.6682	61.5727	11.7637	0.191054	-2.38795	8.89e-05	0.00488484
LOC_Os08g14570	4579	2973	7261	3157	1456	1524	2891.78	4432.5	1351.06	0.304808	-1.71403	8.93e-05	0.00489682
LOC_Os06g08320	1171	1729	1208	568	531	558	822.41	1237.92	406.897	0.328693	-1.60519	9.02e-05	0.00493576
LOC_Os12g19030	227	83	204	1392	468	453	316.615	153.783	479.448	3.11769	1.64048	9.13e-05	0.00497463
LOC_Os02g55610	1225	245	498	6362	3307	2002	1556.17	589.014	2523.32	4.28397	2.09895	9.13e-05	0.00497463
LOC_Os03g32100	18	13	11	432	104	100	68.5797	12.626	124.533	9.86327	3.30207	9.14e-05	0.00497463
LOC_Os10g26690	30	52	44	11	7	8	22.0081	37.9438	6.07241	0.160037	-2.64352	9.21e-05	0.00499798
LOC_Os11g41990	1442	1186	1126	8944	3967	3342	2311.98	1128.32	3495.63	3.09807	1.63137	9.22e-05	0.00499798
LOC_Os08g40500	135	32	97	574	415	231	178.212	78.9289	277.494	3.51575	1.81383	9.25e-05	0.00500785
LOC_Os06g30901	31	52	140	578	181	303	147.632	66.701	228.564	3.42669	1.77682	9.29e-05	0.00502178
LOC_Os07g33360	7	17	14	167	29	76	33.5517	11.451	55.6523	4.86002	2.28096	9.43e-05	0.00508956
LOC_Os07g08660	1685	3731	2220	1564	764	826	1503.89	2304.9	702.89	0.304955	-1.71333	9.62e-05	0.00516444
LOC_Os12g05430	1990	4174	2600	1640	923	1052	1736.21	2644.46	827.959	0.313093	-1.67534	9.61e-05	0.00516444
LOC_Os05g46430	1866	3886	2412	1513	781	1071	1617.65	2463.42	771.881	0.313337	-1.67421	9.61e-05	0.00516444
LOC_Os03g60750	356	532	420	293	84	140	251.747	393.932	109.563	0.278127	-1.84618	9.64e-05	0.00516512
LOC_Os07g40320	1061	1060	990	803	214	264	597.982	935.473	260.491	0.27846	-1.84446	9.7e-05	0.00517812
LOC_Os09g19970	22	4	3	79	81	39	28.0919	8.69374	47.4902	5.46257	2.44958	9.7e-05	0.00517812
LOC_Os01g56460	288	370	322	212	75	95	188.322	294.92	81.7243	0.277106	-1.85149	9.74e-05	0.00519015
LOC_Os07g42170	1011	2145	1741	1068	495	457	958.115	1475.51	440.721	0.298691	-1.74328	9.84e-05	0.00523415
LOC_Os02g10630	42	17	25	230	100	120	62.1968	25.1787	99.2149	3.94044	1.97836	9.86e-05	0.00523747
LOC_Os07g08760	1550	997	1111	9101	3450	3295	2223.84	1098.28	3349.4	3.04968	1.60866	9.93e-05	0.00526546
LOC_Os11g41710	345	1226	568	629	52	117	395.064	647.105	143.023	0.221019	-2.17776	9.96e-05	0.00526895
LOC_Os02g42210	261	703	454	220	147	192	280.435	427.982	132.887	0.310497	-1.68735	9.99e-05	0.00527916
LOC_Os05g08810	419	238	335	2275	918	1134	621.003	297.515	944.49	3.1746	1.66657	0.000100471	0.00529858
LOC_Os03g50160	498	813	733	157	129	77	349.928	615.26	84.5961	0.137497	-2.86253	0.000100827	0.00530565
LOC_Os01g52750	122	6	181	750	279	395	201.196	91.9776	310.415	3.37489	1.75484	0.000100952	0.00530565
LOC_Os08g16580	35	18	17	159	121	103	55.541	21.0201	90.062	4.28456	2.09915	0.000103103	0.00540937
LOC_Os08g08850	273	88	242	2	1	9	91.7788	180.336	3.22173	0.0178652	-5.8067	0.000103322	0.00541157
LOC_Os11g04070	176	312	240	121	72	82	141.446	219.352	63.5405	0.289674	-1.7875	0.000103892	0.00543208
LOC_Os09g32976	3469	8025	4976	3254	1827	1791	3262.92	4970.75	1555.08	0.312847	-1.67647	0.000104503	0.00545445
LOC_Os01g01060	1048	2442	1825	949	689	553	1055.99	1602.45	509.53	0.317969	-1.65304	0.000104677	0.00545445
LOC_Os05g16930	2	0	1	2	36	19	8.78943	0.894541	16.6843	18.6513	4.2212	0.000104945	0.00545908
LOC_Os12g04204	187	48	75	1228	467	727	313.789	92.8591	534.719	5.75839	2.52567	0.000105136	0.00545974
LOC_Os05g18294	178	160	257	1213	751	651	387.174	178.428	595.92	3.33984	1.73978	0.000106352	0.00551353
LOC_Os03g19250	908	331	287	5501	1062	1388	999.081	458.01	1540.15	3.3627	1.74962	0.000107222	0.00554919
LOC_Os02g46360	63	135	81	36	10	16	48.6102	84.2057	13.0148	0.154559	-2.69377	0.000108598	0.00560141
LOC_Os07g29810	49	41	38	377	138	127	86.4877	38.4775	134.498	3.49549	1.80549	0.000108571	0.00560141
LOC_Os03g38260	1494	2958	2026	1409	619	676	1272.98	1953.48	592.486	0.303298	-1.72119	0.00010925	0.00561606
LOC_Os01g64520	149	83	127	650	473	446	238.276	107.631	368.921	3.42763	1.77721	0.000109241	0.00561606
LOC_Os12g02370	117	154	327	46	15	61	104.111	179.099	29.1234	0.162611	-2.6205	0.000111063	0.00569011
LOC_Os09g26960	4343	3230	7896	3312	605	991	2795.55	4628.89	962.201	0.207868	-2.26626	0.000111024	0.00569011
LOC_Os07g46980	113	29	82	546	193	307	147.793	66.9842	228.602	3.41278	1.77095	0.000111855	0.0057211
LOC_Os07g05365	20	2	2	308	59	53	43.0376	7.18655	78.8887	10.9773	3.45645	0.000112291	0.00573377
LOC_Os07g10660	431	1437	824	539	263	288	528.233	813.346	243.12	0.298913	-1.7422	0.00011309	0.00576494
LOC_Os03g57110	434	187	476	2249	1263	1165	690.907	328.176	1053.64	3.21059	1.68284	0.000115804	0.00588367
LOC_Os11g05490	80	56	21	342	200	204	108.873	47.3035	170.442	3.60316	1.84926	0.000115727	0.00588367
LOC_Os04g48030	571	380	574	365	136	118	293.405	457.318	129.492	0.283156	-1.82033	0.000116623	0.0059154
LOC_Os06g10650	193	199	97	1367	375	467	299.614	147.43	451.798	3.06449	1.61565	0.000117549	0.00594403
LOC_Os07g37920	54	5	10	179	68	171	58.7626	20.6448	96.8805	4.69274	2.23043	0.000117576	0.00594403
LOC_Os11g15040	743	361	364	2088	2690	1955	1065.4	440.682	1690.12	3.83522	1.93931	0.000117869	0.00594898
LOC_Os02g46473	31	15	22	196	172	121	68.2752	20.3871	116.163	5.69788	2.51042	0.000118276	0.00595964
LOC_Os01g72120	111	38	78	33	28	15	42.83	67.9573	17.7027	0.260498	-1.94066	0.000118534	0.00596283
LOC_Os03g01580	30	105	70	810	474	849	286.16	61.8864	510.433	8.2479	3.04403	0.000118938	0.00597331
LOC_Os08g36150	1506	1367	1699	977	455	481	897.471	1372.77	422.175	0.307535	-1.70118	0.000119407	0.00598701
LOC_Os05g35840	0	0	1	49	14	9	7.20143	0.296439	14.1064	47.5862	5.57247	0.000119643	0.00598902
LOC_Os03g41350	244	273	205	1428	823	828	459.229	217.365	701.092	3.22541	1.68948	0.000121621	0.00607804
LOC_Os07g46584	575	582	307	3367	1662	1241	901.503	441.243	1361.76	3.0862	1.62583	0.000121882	0.00608117
LOC_Os04g49220	34	68	50	26	9	7	27.2135	45.8198	8.60713	0.187847	-2.41237	0.000124156	0.00616926
LOC_Os11g11390	1923	4942	2813	2377	848	884	1894.22	2922.82	865.63	0.296163	-1.75554	0.00012403	0.00616926
LOC_Os06g03500	32	7	10	185	126	179	66.1293	14.6783	117.58	8.01049	3.00189	0.000124254	0.00616926
LOC_Os01g74540	223	454	279	148	127	101	189.061	288.467	89.6564	0.310803	-1.68593	0.000124477	0.00617028
LOC_Os08g06110	1695	1209	1452	9802	3667	4898	2646.86	1307.67	3986.06	3.04822	1.60797	0.000125074	0.00617983
LOC_Os05g07090	221	135	175	1853	1356	564	503.532	159.321	847.743	5.32097	2.41169	0.000124877	0.00617983
LOC_Os06g41840	84	53	54	400	279	187	127.627	57.3632	197.89	3.44977	1.7865	0.000125283	0.00618017
LOC_Os09g37910	105	49	105	381	499	392	199.336	77.5364	321.137	4.14175	2.05024	0.000126765	0.00624318
LOC_Os04g32590	245	88	298	1786	940	772	480.828	188.563	773.092	4.09991	2.03559	0.000128132	0.00630036
LOC_Os04g24170	838	372	743	4558	1902	1847	1186.06	584.812	1787.31	3.05622	1.61175	0.000128355	0.00630117
LOC_Os03g08490	510	460	141	3940	2676	1758	1119.11	335.224	1903	5.6768	2.50508	0.000128936	0.00631953
LOC_Os05g13580	3766	2019	4270	1875	943	545	1865.75	3010.49	721.008	0.239499	-2.06191	0.00013089	0.00640503
LOC_Os01g64100	102	108	43	31	5	33	46.0282	76.3332	15.7231	0.20598	-2.27942	0.000131676	0.00643315
LOC_Os07g48660	320	422	213	235	55	87	182.441	288.107	76.7745	0.266479	-1.90791	0.000132005	0.00643894
LOC_Os06g48780	1409	2649	1975	1230	624	695	1195.64	1818.29	572.997	0.31513	-1.66598	0.000132227	0.00643945
LOC_Os05g48410	279	468	317	228	87	115	207.155	320.767	93.5432	0.291624	-1.77782	0.000133984	0.00651464
LOC_Os07g10350	327	638	514	368	76	166	285.723	445.595	125.851	0.282432	-1.82402	0.000134681	0.00653815
LOC_Os08g01030	12	4	20	67	107	113	42.9317	10.7427	75.1207	6.99272	2.80585	0.000135896	0.00658662
LOC_Os02g06840	258	639	392	211	153	122	251.027	389.101	112.953	0.290292	-1.78443	0.000137264	0.0066424
LOC_Os03g31090	785	1571	1104	631	418	400	689.69	1043.26	336.119	0.322181	-1.63405	0.000137995	0.00666719
LOC_Os02g17320	289	266	195	1583	1090	518	469.932	225.714	714.149	3.16396	1.66173	0.000138882	0.00668888
LOC_Os03g63950	11857	5009	9022	65991	32941	27644	17761.6	7754.71	27768.5	3.58086	1.84031	0.000138667	0.00668888
LOC_Os10g37180	11297	17791	26607	7265	6190	7336	10898.3	16715.6	5081.06	0.303972	-1.71799	0.000139412	0.00670383
LOC_Os01g67550	71	56	76	27	7	30	37.8872	60.9162	14.8582	0.243912	-2.03556	0.000140082	0.0067255
LOC_Os05g37160	52	136	115	56	18	26	56.3036	91.3014	21.3058	0.233356	-2.09939	0.000140501	0.00673502
LOC_Os03g01900	638	1932	1106	480	400	366	704.438	1110.48	298.399	0.268712	-1.89587	0.000144225	0.00690267
LOC_Os03g50885	2042	4518	2352	1667	1148	975	1784.59	2691.87	877.316	0.325914	-1.61744	0.000145904	0.0069721
LOC_Os05g23740	21534	25129	23180	15141	4806	10176	13834.2	21008.9	6659.51	0.316986	-1.65751	0.000146393	0.00698457
LOC_Os11g29870	53	14	20	135	235	128	77.1067	26.067	128.146	4.91603	2.29749	0.000150722	0.00717989
LOC_Os09g02300	74	213	124	65	46	36	79.0643	124.136	33.9931	0.273838	-1.8686	0.000154791	0.00736222
LOC_Os05g08480	528	1000	603	373	26	87	365.735	642.977	88.4922	0.137629	-2.86114	0.000156809	0.00744658
LOC_Os12g13910	608	232	541	173	194	182	275.216	413.264	137.168	0.331913	-1.59112	0.000157542	0.00746976
LOC_Os02g22084	98	55	101	468	467	283	184.353	76.0952	292.612	3.84533	1.94311	0.000158514	0.00750422
LOC_Os06g03860	514	865	920	5446	5207	3565	2053.59	691.408	3415.78	4.94032	2.3046	0.000158825	0.00750731
LOC_Os03g05980	1506	2862	1726	1319	633	666	1209.59	1838.73	580.448	0.315679	-1.66347	0.000160744	0.00758283
LOC_Os01g66640	2	1	1	16	28	22	9.21219	1.20087	17.2235	14.3426	3.84223	0.00016092	0.00758283
LOC_Os04g35090	4658	8746	4902	4040	1797	2093	3637.93	5525.25	1750.61	0.316838	-1.65818	0.000162067	0.00762516
LOC_Os02g01560	4928	10387	5781	4062	2442	2604	4233.23	6369.24	2097.22	0.329273	-1.60265	0.000163055	0.0076598
LOC_Os03g55320	1932	1881	3244	1616	685	745	1389.39	2115.61	663.177	0.313468	-1.67361	0.000163511	0.00766943
LOC_Os03g29460	4611	7552	4798	3563	1737	2044	3381.07	5114.61	1647.53	0.322122	-1.63432	0.000164086	0.00768459
LOC_Os03g02980	715	127	412	3193	962	1179	740.905	374.858	1106.95	2.95299	1.56218	0.000164429	0.00768886
LOC_Os10g41710	2993	4127	4450	2622	1041	1355	2287.92	3478.42	1097.43	0.315496	-1.66431	0.000164913	0.00769972
LOC_Os08g13690	2223	5217	3016	2487	948	1100	2066	3156.95	975.045	0.308856	-1.69499	0.000165257	0.00770399
LOC_Os02g33060	72	23	33	496	166	179	107.048	38.3597	175.736	4.58128	2.19575	0.000166429	0.00774679
LOC_Os05g41630	73	105	146	40	3	22	55.2613	97.275	13.2476	0.136187	-2.87634	0.000167277	0.0077626
LOC_Os08g41630	75	22	67	623	188	430	161.7	49.0294	274.37	5.59603	2.4844	0.000167092	0.0077626
LOC_Os01g25740	267	107	184	1184	574	613	347.186	167.168	527.204	3.15373	1.65706	0.000167883	0.00777893
LOC_Os01g08560	4315	6161	3726	2943	1327	1887	2834.25	4282.21	1386.3	0.323734	-1.62712	0.000169545	0.00784404
LOC_Os05g08770	201	490	332	90	79	94	186.59	308.627	64.5531	0.209163	-2.2573	0.000171391	0.00789648
LOC_Os09g22510	231	231	314	146	82	79	151.155	232.924	69.3853	0.297888	-1.74716	0.000171455	0.00789648
LOC_Os06g04290	1732	3209	1751	1568	641	690	1323.39	2020.02	626.767	0.310278	-1.68837	0.000171179	0.00789648
LOC_Os02g37000	197	255	234	175	40	60	130.941	206.393	55.4882	0.268848	-1.89514	0.000173029	0.007945
LOC_Os01g62210	214	459	340	192	116	103	199.418	305.39	93.4471	0.305993	-1.70843	0.000172992	0.007945
LOC_Os05g19370	1225	2197	1568	1097	442	615	989.632	1504.15	475.113	0.315868	-1.66261	0.000174298	0.00799128
LOC_Os04g57739	138	222	143	95	51	43	96.8259	151.664	41.9877	0.276847	-1.85284	0.000174819	0.00800314
LOC_Os02g25900	334	260	310	2237	723	873	537.713	271.424	804.001	2.96216	1.56665	0.000175576	0.00801379
LOC_Os07g04110	19	12	39	182	126	111	59.1148	20.919	97.3106	4.65178	2.21778	0.000175479	0.00801379
LOC_Os01g41030	234	536	397	226	110	145	230.389	351.855	108.924	0.309571	-1.69166	0.000176885	0.00806146
LOC_Os03g25960	1845	3547	3139	2079	587	1045	1679.28	2568.81	789.742	0.307435	-1.70164	0.000177468	0.008076
LOC_Os07g08030	10204	14567	16934	7804	4432	5931	8377.62	12533.7	4221.57	0.336819	-1.56995	0.000178232	0.00809869
LOC_Os11g05180	25	72	32	11	10	12	23.5802	39.0178	8.14263	0.20869	-2.26056	0.000178811	0.00811237
LOC_Os08g39500	717	1210	958	537	343	349	576.889	869.062	284.715	0.327612	-1.60994	0.000179065	0.00811237
LOC_Os10g32920	2134	3876	2897	2038	809	1038	1766.4	2684.28	848.523	0.316109	-1.66151	0.000181292	0.00819404
LOC_Os03g48100	36	41	103	420	113	294	117.942	53.8584	182.027	3.37972	1.75691	0.000181404	0.00819404
LOC_Os11g05400	2488	1280	3357	1639	552	920	1404.4	2131.28	677.527	0.317897	-1.65337	0.000183704	0.00828569
LOC_Os05g48180	30	10	4	235	86	184	63.8083	13.2205	114.396	8.65291	3.11319	0.000184056	0.00828931
LOC_Os01g72530	174	49	222	45	33	15	76.9213	132.854	20.9883	0.15798	-2.66219	0.000186556	0.00838582
LOC_Os02g37654	806	1246	1081	648	178	422	607.949	943.167	272.73	0.289164	-1.79004	0.000187297	0.00838582
LOC_Os04g32460	629	423	614	3424	1753	1651	1008.43	499.692	1517.17	3.03621	1.60227	0.000186796	0.00838582
LOC_Os01g65230	649	250	648	2459	1940	1826	972.125	462.758	1481.49	3.20144	1.67872	0.000187138	0.00838582
LOC_Os03g27260	2131	4186	3058	1984	1012	1094	1872.04	2826.07	918.018	0.324839	-1.6222	0.000188089	0.00840893
LOC_Os10g39936	222	229	89	729	765	910	383.412	162.921	603.902	3.70672	1.89014	0.000189292	0.00843798
LOC_Os03g47160	2	3	0	43	23	8	8.57732	1.51708	15.6376	10.3077	3.36565	0.000189065	0.00843798
LOC_Os03g07960	1197	777	1242	433	214	431	609.244	964.156	254.331	0.263787	-1.92256	0.000190582	0.00847737
LOC_Os01g64540	56	53	81	580	155	243	130.263	56.9937	203.532	3.57114	1.83638	0.00019073	0.00847737
LOC_Os07g45070	153	244	841	2530	926	2007	804.512	369.803	1239.22	3.35103	1.7446	0.000191149	0.00848362
LOC_Os02g01765	35	13	16	147	97	98	49.3926	19.192	79.5931	4.14719	2.05213	0.000191827	0.00850135
LOC_Os11g07940	5	7	7	71	46	31	19.5697	5.71461	33.4248	5.849	2.54819	0.000192238	0.00850723
LOC_Os11g01210	784	403	805	328	172	263	386.834	596.539	177.13	0.29693	-1.75181	0.000192709	0.00851573
LOC_Os09g27320	46	103	98	45	12	22	45.5299	74.3589	16.7009	0.224598	-2.15458	0.000194869	0.00858633
LOC_Os03g51110	31	24	33	227	112	111	63.0836	26.4049	99.7624	3.77818	1.91769	0.000194622	0.00858633
LOC_Os01g70550	677	517	893	5611	2063	1226	1218.21	625.548	1810.88	2.89486	1.5335	0.000197577	0.00869312
LOC_Os11g32260	463	195	497	2293	1282	1147	703.082	345.524	1060.64	3.06965	1.61807	0.000198819	0.00873514
LOC_Os07g42950	2447	6443	3987	2639	1605	1402	2585.47	3887.34	1283.61	0.330203	-1.59858	0.000199785	0.0087452
LOC_Os07g32010	166	36	70	661	291	219	165.473	81.4209	249.526	3.06464	1.61572	0.000199618	0.0087452
LOC_Os08g17320	106	30	49	353	211	236	120.066	55.4147	184.717	3.33336	1.73698	0.000199907	0.0087452
LOC_Os01g37910	3931	4811	3053	36061	7770	17353	8150.3	3554.33	12746.3	3.58612	1.84243	0.000200653	0.0087653
LOC_Os12g38310	517	956	563	428	192	251	404.417	614.352	194.482	0.316565	-1.65943	0.00020261	0.00879597
LOC_Os03g52010	1018	776	1222	629	263	411	598.356	904.391	292.321	0.323224	-1.62939	0.000202108	0.00879597
LOC_Os06g50130	4072	4470	4401	2911	1407	1386	2575.62	3891.64	1259.6	0.323668	-1.62741	0.000202096	0.00879597
LOC_Os02g56014	1039	2266	1569	756	731	617	991.098	1469.96	512.236	0.348469	-1.5209	0.000203011	0.00879597
LOC_Os03g14420	147	103	139	994	351	460	251.975	116.717	387.232	3.3177	1.73018	0.000203084	0.00879597
LOC_Os02g02540	86	36	52	385	236	256	127.493	52.1609	202.825	3.88845	1.95919	0.000202338	0.00879597
LOC_Os11g25780	5705	811	1241	29004	7132	6676	5358.73	2322.4	8395.06	3.61482	1.85393	0.000204344	0.00883802
LOC_Os04g32510	30	22	57	210	159	151	77.8376	32.6077	123.067	3.77418	1.91616	0.000204849	0.00884731
LOC_Os01g65560	273	318	264	227	38	89	164.181	257.312	71.0488	0.276119	-1.85664	0.000205716	0.00887222
LOC_Os04g56710	667	508	898	406	248	237	412.649	621.283	204.015	0.328377	-1.60658	0.000206755	0.00890446
LOC_Os03g20340	509	317	370	2444	1442	1003	724.13	359.005	1089.26	3.0341	1.60127	0.000207392	0.00890675
LOC_Os03g16780	256	120	176	3654	1177	1108	692.434	165.489	1219.38	7.36832	2.88134	0.00020711	0.00890675
LOC_Os12g41590	81	38	90	40	10	17	38.2211	62.543	13.8993	0.222235	-2.16984	0.000209523	0.00898567
LOC_Os06g50390	537	458	623	323	174	184	319.764	485.569	153.96	0.31707	-1.65712	0.000210127	0.0089989
LOC_Os11g07670	271	231	394	170	75	122	175.986	268.601	83.37	0.310386	-1.68786	0.000210628	0.00900698
LOC_Os12g01140	87	14	38	440	368	435	172.257	41.5707	302.943	7.28741	2.86541	0.000210905	0.00900698
LOC_Os01g13490	76	160	101	45	32	41	64.9737	101.68	28.2672	0.278001	-1.84684	0.000212699	0.00906942
LOC_Os01g66890	211	149	113	102	28	62	91.9368	142.24	41.6338	0.292701	-1.7725	0.000213258	0.00906942
LOC_Os07g10720	1674	4101	2328	1352	1151	1038	1648.43	2446.96	849.892	0.347325	-1.52564	0.000212976	0.00906942
LOC_Os08g44530	425	731	642	409	131	233	354.685	541.334	168.036	0.31041	-1.68775	0.000214828	0.00912345
LOC_Os02g37834	523	189	498	2143	1426	1312	745.914	361.926	1129.9	3.12192	1.64243	0.00021518	0.00912571
LOC_Os08g17160	42	72	125	0	0	5	36.5641	71.6705	1.45773	0.0203393	-5.61958	0.000216042	0.00912764
LOC_Os01g02170	162	420	262	129	92	126	169.176	254.77	83.5813	0.328066	-1.60794	0.00021691	0.00912764
LOC_Os01g65080	8597	3290	6219	37975	17357	17410	10679	5422.31	15935.6	2.9389	1.55528	0.000216697	0.00912764
LOC_Os05g51420	2513	2061	2307	13632	7932	5980	4110.62	2066.74	6154.5	2.97788	1.57429	0.000216162	0.00912764
LOC_Os03g61710	381	224	315	1788	1068	894	561.732	275.934	847.529	3.0715	1.61894	0.000217019	0.00912764
LOC_Os04g21350	11878	1598	1763	34539	35180	29764	14481.6	4564.26	24398.9	5.34565	2.41837	0.00021593	0.00912764
LOC_Os05g37690	3015	2084	1830	15513	6183	6368	4050.95	2082.5	6019.4	2.89046	1.5313	0.000217465	0.00913383
LOC_Os02g49360	180	490	284	227	66	107	186.426	288.117	84.7343	0.294096	-1.76564	0.000219694	0.00918122
LOC_Os06g37440	1660	3070	2021	1579	595	808	1342.44	2035.95	648.938	0.31874	-1.64955	0.000219796	0.00918122
LOC_Os01g49290	3067	6640	4472	2610	1663	1978	2870.79	4276.87	1464.72	0.342475	-1.54593	0.000219734	0.00918122
LOC_Os02g39560	574	425	473	3179	1535	1289	875.839	442.059	1309.62	2.96254	1.56683	0.000218914	0.00918122
LOC_Os03g49610	20	37	43	8	4	9	17.5386	30.0619	5.0152	0.166829	-2.58356	0.0002203	0.00918969
LOC_Os12g34880	329	473	362	236	134	116	229.887	350.591	109.184	0.311428	-1.68303	0.000221088	0.00919745
LOC_Os07g49330	1750	1052	1442	7481	4441	4920	2577.36	1273.06	3881.65	3.04908	1.60837	0.000220972	0.00919745
LOC_Os07g09670	216	251	585	125	100	61	190.674	314.9	66.4487	0.211016	-2.24458	0.000222373	0.00922575
LOC_Os09g38400	393	684	568	228	211	258	334.016	495.431	172.601	0.348386	-1.52124	0.000222229	0.00922575
LOC_Os03g17500	43	45	109	21	13	8	34.1593	58.9557	9.36287	0.158812	-2.65461	0.000224169	0.00926253
LOC_Os02g02410	6939	10936	8436	3562	3339	3553	5247.97	7925.85	2570.08	0.324266	-1.62475	0.000223884	0.00926253
LOC_Os03g61780	110	47	119	565	323	301	175.707	82.5692	268.845	3.25599	1.7031	0.000223969	0.00926253
LOC_Os10g32870	153	348	204	154	61	71	137.37	212.83	61.9105	0.290892	-1.78144	0.000224582	0.00926703
LOC_Os01g40860	1159	1355	2678	850	514	702	1020.55	1555.53	485.56	0.31215	-1.67969	0.000225994	0.0092958
LOC_Os03g29350	358	300	575	2848	1206	1018	725.905	369.41	1082.4	2.93007	1.55094	0.000226192	0.0092958
LOC_Os02g36490	103	59	158	690	382	298	199.996	95.7128	304.279	3.17908	1.66861	0.000225743	0.0092958
LOC_Os10g02990	4	3	0	56	110	143	42.6278	2.11518	83.1405	39.3066	5.2967	0.000227427	0.009334
LOC_Os01g47660	1348	2953	2107	1131	800	882	1299.09	1932.3	665.878	0.344604	-1.53699	0.000228118	0.00934976
LOC_Os11g02440	260	193	262	126	100	73	142.318	214.541	70.0955	0.326723	-1.61386	0.000232941	0.00953464
LOC_Os10g27330	18	62	43	11	4	4	20.5621	37.122	4.00219	0.107812	-3.21341	0.000234118	0.00957001
LOC_Os07g02140	9	31	18	5	0	3	9.56964	17.5235	1.61583	0.0922094	-3.43894	0.000235326	0.00960652
LOC_Os07g07520	39	58	58	24	9	11	28.0501	46.6233	9.47683	0.203264	-2.29858	0.000235763	0.0096115
LOC_Os12g44370	1068	1543	2627	318	710	643	1009.68	1570.79	448.56	0.285563	-1.80812	0.000236143	0.00961416
LOC_Os05g12481	162	52	79	853	270	172	172.875	87.7939	257.956	2.9382	1.55493	0.000236787	0.00962755
LOC_Os03g14500	206	517	504	222	79	143	233.893	369.38	98.4063	0.266409	-1.90828	0.000239191	0.00971237
LOC_Os01g16550	493	789	494	405	176	187	351.578	535.564	167.592	0.312927	-1.6761	0.000240694	0.0097604
LOC_Os01g60450	37	22	14	3	1	1	11.4959	21.9542	1.03761	0.0472623	-4.40317	0.000245429	0.00993094
LOC_Os11g41150	170	75	213	112	42	25	86.7512	136.955	36.5478	0.266861	-1.90584	0.00024555	0.00993094
LOC_Os11g03110	139	67	143	49	27	56	68.1046	104.483	31.7266	0.303654	-1.7195	0.000246272	0.00994136
LOC_Os03g11250	473	314	475	158	186	185	255.927	378.446	133.408	0.352515	-1.50424	0.000246784	0.00994136
LOC_Os07g35510	228	151	237	1106	718	681	381.778	184.695	578.861	3.13415	1.64807	0.000246669	0.00994136
LOC_Os11g11020	1169	1104	941	820	184	422	633.379	966.723	300.035	0.310363	-1.68797	0.000249087	0.00999629
LOC_Os09g07300	362	565	1090	3595	1621	2782	1218.46	604.449	1832.48	3.03165	1.6001	0.00024913	0.00999629
LOC_Os07g06860	86	16	121	2079	558	671	369.227	66.4887	671.965	10.1065	3.33721	0.000248633	0.00999629
