# Supplementary material for: Two-State Co-Expression Network Analysis to Identify Genes Related to Salt Tolerance in Thai Rice
Source: Genes (Basel). 2018 Nov 29;9(12):594. doi: 10.3390/genes9120594 (PMC6316690; doi:10.3390/genes9120594)
Supplement: Supplementary file 1 [file genes-09-00594-s001.zip › Supplement/TableS3_GO_Seedling_Selected.xlsx]

## Sheet: GOTableS1_Seedling_Selected
Model	Putative Function	GOSlim ID	GO Name	Type
LOC_Os06g12370.1	OsFtsH6 FtsH protease, homologue of AtFtsH6, expressed	GO:0008152	metabolic process	P
LOC_Os06g12370.1	OsFtsH6 FtsH protease, homologue of AtFtsH6, expressed	GO:0016787	hydrolase activity	F
LOC_Os06g12370.1	OsFtsH6 FtsH protease, homologue of AtFtsH6, expressed	GO:0019538	protein metabolic process	P
LOC_Os06g12370.1	OsFtsH6 FtsH protease, homologue of AtFtsH6, expressed	GO:0009056	catabolic process	P
LOC_Os06g12370.1	OsFtsH6 FtsH protease, homologue of AtFtsH6, expressed	GO:0009987	cellular process	P
LOC_Os06g12370.1	OsFtsH6 FtsH protease, homologue of AtFtsH6, expressed	GO:0005488	binding	F
LOC_Os06g12370.1	OsFtsH6 FtsH protease, homologue of AtFtsH6, expressed	GO:0006139	nucleobase, nucleoside, nucleotide and nucleic acid metabolic process	P
LOC_Os06g12370.1	OsFtsH6 FtsH protease, homologue of AtFtsH6, expressed	GO:0009536	plastid	C
LOC_Os02g15930.1	expressed protein	GO:0003674	molecular_function	F
LOC_Os02g15930.1	expressed protein	GO:0005794	Golgi apparatus	C
LOC_Os02g15930.1	expressed protein	GO:0008150	biological_process	P
LOC_Os04g01740.1	heat shock protein, putative, expressed	GO:0000166	nucleotide binding	F
LOC_Os04g01740.1	heat shock protein, putative, expressed	GO:0006950	response to stress	P
LOC_Os04g01740.1	heat shock protein, putative, expressed	GO:0009607	response to biotic stimulus	P
LOC_Os04g01740.1	heat shock protein, putative, expressed	GO:0009628	response to abiotic stimulus	P
LOC_Os04g01740.1	heat shock protein, putative, expressed	GO:0005618	cell wall	C
LOC_Os04g01740.1	heat shock protein, putative, expressed	GO:0005515	protein binding	F
LOC_Os04g01740.1	heat shock protein, putative, expressed	GO:0005829	cytosol	C
LOC_Os04g01740.1	heat shock protein, putative, expressed	GO:0008150	biological_process	P
LOC_Os04g01740.1	heat shock protein, putative, expressed	GO:0005886	plasma membrane	C
LOC_Os06g46740.1	early nodulin 20 precursor, putative, expressed	GO:0003674	molecular_function	F
LOC_Os06g46740.1	early nodulin 20 precursor, putative, expressed	GO:0005488	binding	F
LOC_Os06g46740.1	early nodulin 20 precursor, putative, expressed	GO:0016020	membrane	C
LOC_Os10g32810.1	beta-amylase, putative, expressed	GO:0005634	nucleus	C
LOC_Os10g32810.1	beta-amylase, putative, expressed	GO:0008152	metabolic process	P
LOC_Os10g32810.1	beta-amylase, putative, expressed	GO:0006950	response to stress	P
LOC_Os10g32810.1	beta-amylase, putative, expressed	GO:0009628	response to abiotic stimulus	P
LOC_Os10g32810.1	beta-amylase, putative, expressed	GO:0005829	cytosol	C
LOC_Os10g32810.1	beta-amylase, putative, expressed	GO:0016787	hydrolase activity	F
LOC_Os10g32810.1	beta-amylase, putative, expressed	GO:0005975	carbohydrate metabolic process	P
LOC_Os10g32810.1	beta-amylase, putative, expressed	GO:0009987	cellular process	P
LOC_Os10g32810.1	beta-amylase, putative, expressed	GO:0009056	catabolic process	P
LOC_Os03g60580.1	actin-depolymerizing factor, putative, expressed	GO:0005575	cellular_component	C
LOC_Os03g60580.1	actin-depolymerizing factor, putative, expressed	GO:0005622	intracellular	C
LOC_Os03g60580.1	actin-depolymerizing factor, putative, expressed	GO:0006950	response to stress	P
LOC_Os03g60580.1	actin-depolymerizing factor, putative, expressed	GO:0005515	protein binding	F
LOC_Os03g60580.1	actin-depolymerizing factor, putative, expressed	GO:0008150	biological_process	P
LOC_Os03g60580.1	actin-depolymerizing factor, putative, expressed	GO:0005829	cytosol	C
LOC_Os03g60580.1	actin-depolymerizing factor, putative, expressed	GO:0005739	mitochondrion	C
LOC_Os03g60580.1	actin-depolymerizing factor, putative, expressed	GO:0005886	plasma membrane	C
LOC_Os03g60580.1	actin-depolymerizing factor, putative, expressed	GO:0009536	plastid	C
LOC_Os10g36180.1	expressed protein	GO:0003674	molecular_function	F
LOC_Os10g36180.1	expressed protein	GO:0005575	cellular_component	C
LOC_Os10g36180.1	expressed protein	GO:0009719	response to endogenous stimulus	P
LOC_Os10g36180.1	expressed protein	GO:0007165	signal transduction	P
LOC_Os10g36180.1	expressed protein	GO:0006950	response to stress	P
LOC_Os10g36180.1	expressed protein	GO:0009628	response to abiotic stimulus	P
LOC_Os12g05210.1	expressed protein	GO:0006950	response to stress	P
LOC_Os12g05210.1	expressed protein	GO:0003674	molecular_function	F
LOC_Os12g05210.1	expressed protein	GO:0005575	cellular_component	C
LOC_Os12g05210.1	expressed protein	GO:0006091	generation of precursor metabolites and energy	P
LOC_Os03g11910.1	DnaK family protein, putative, expressed	GO:0009628	response to abiotic stimulus	P
LOC_Os03g11910.1	DnaK family protein, putative, expressed	GO:0019538	protein metabolic process	P
LOC_Os03g11910.1	DnaK family protein, putative, expressed	GO:0009987	cellular process	P
LOC_Os03g11910.1	DnaK family protein, putative, expressed	GO:0005575	cellular_component	C
LOC_Os03g11910.1	DnaK family protein, putative, expressed	GO:0000166	nucleotide binding	F
LOC_Os03g11910.1	DnaK family protein, putative, expressed	GO:0006950	response to stress	P
LOC_Os07g10840.1	uncharacterized glycosyltransferase, putative, expressed	GO:0006950	response to stress	P
LOC_Os07g10840.1	uncharacterized glycosyltransferase, putative, expressed	GO:0005975	carbohydrate metabolic process	P
LOC_Os07g10840.1	uncharacterized glycosyltransferase, putative, expressed	GO:0009056	catabolic process	P
LOC_Os07g10840.1	uncharacterized glycosyltransferase, putative, expressed	GO:0016787	hydrolase activity	F
LOC_Os07g10840.1	uncharacterized glycosyltransferase, putative, expressed	GO:0008152	metabolic process	P
LOC_Os07g10840.1	uncharacterized glycosyltransferase, putative, expressed	GO:0005575	cellular_component	C
LOC_Os07g10840.1	uncharacterized glycosyltransferase, putative, expressed	GO:0009628	response to abiotic stimulus	P
LOC_Os06g45710.1	phosphoglycerate kinase protein, putative, expressed	GO:0016020	membrane	C
LOC_Os06g45710.1	phosphoglycerate kinase protein, putative, expressed	GO:0005576	extracellular region	C
LOC_Os06g45710.1	phosphoglycerate kinase protein, putative, expressed	GO:0008152	metabolic process	P
LOC_Os06g45710.1	phosphoglycerate kinase protein, putative, expressed	GO:0009987	cellular process	P
LOC_Os06g45710.1	phosphoglycerate kinase protein, putative, expressed	GO:0005634	nucleus	C
LOC_Os06g45710.1	phosphoglycerate kinase protein, putative, expressed	GO:0005575	cellular_component	C
LOC_Os06g45710.1	phosphoglycerate kinase protein, putative, expressed	GO:0005975	carbohydrate metabolic process	P
LOC_Os06g45710.1	phosphoglycerate kinase protein, putative, expressed	GO:0006091	generation of precursor metabolites and energy	P
LOC_Os06g45710.1	phosphoglycerate kinase protein, putative, expressed	GO:0009056	catabolic process	P
LOC_Os06g45710.1	phosphoglycerate kinase protein, putative, expressed	GO:0016301	kinase activity	F
LOC_Os06g45710.1	phosphoglycerate kinase protein, putative, expressed	GO:0005773	vacuole	C
LOC_Os06g45710.1	phosphoglycerate kinase protein, putative, expressed	GO:0005829	cytosol	C
LOC_Os06g45710.1	phosphoglycerate kinase protein, putative, expressed	GO:0005886	plasma membrane	C
LOC_Os12g29400.1	GRAM domain containing protein, expressed	GO:0003674	molecular_function	F
LOC_Os12g29400.1	GRAM domain containing protein, expressed	GO:0008150	biological_process	P
LOC_Os01g09540.1	HAD superfamily phosphatase, putative, expressed	GO:0016020	membrane	C
LOC_Os01g09540.1	HAD superfamily phosphatase, putative, expressed	GO:0005773	vacuole	C
LOC_Os01g09540.1	HAD superfamily phosphatase, putative, expressed	GO:0005829	cytosol	C
LOC_Os01g09540.1	HAD superfamily phosphatase, putative, expressed	GO:0016787	hydrolase activity	F
LOC_Os01g09540.1	HAD superfamily phosphatase, putative, expressed	GO:0008152	metabolic process	P
LOC_Os01g09540.1	HAD superfamily phosphatase, putative, expressed	GO:0009987	cellular process	P
LOC_Os01g09540.1	HAD superfamily phosphatase, putative, expressed	GO:0008150	biological_process	P
LOC_Os02g01590.1	glycosyl hydrolases, putative, expressed	GO:0016787	hydrolase activity	F
LOC_Os02g01590.1	glycosyl hydrolases, putative, expressed	GO:0008152	metabolic process	P
LOC_Os02g01590.1	glycosyl hydrolases, putative, expressed	GO:0005975	carbohydrate metabolic process	P
LOC_Os02g01590.1	glycosyl hydrolases, putative, expressed	GO:0005773	vacuole	C
LOC_Os11g26790.1	dehydrin, putative, expressed	GO:0003674	molecular_function	F
LOC_Os11g26790.1	dehydrin, putative, expressed	GO:0005575	cellular_component	C
LOC_Os11g26790.1	dehydrin, putative, expressed	GO:0009628	response to abiotic stimulus	P
LOC_Os11g26790.1	dehydrin, putative, expressed	GO:0006950	response to stress	P
LOC_Os10g40040.1	expressed protein	GO:0003674	molecular_function	F
LOC_Os10g40040.1	expressed protein	GO:0005783	endoplasmic reticulum	C
LOC_Os10g40040.1	expressed protein	GO:0008150	biological_process	P
LOC_Os04g01780.2	uncharacterized ACR, COG1399 family protein, expressed	GO:0003674	molecular_function	F
LOC_Os04g01780.2	uncharacterized ACR, COG1399 family protein, expressed	GO:0008150	biological_process	P
LOC_Os04g01780.2	uncharacterized ACR, COG1399 family protein, expressed	GO:0009536	plastid	C
LOC_Os05g39250.1	phosphatidylethanolamine-binding protein, putative, expressed	GO:0005575	cellular_component	C
LOC_Os05g39250.1	phosphatidylethanolamine-binding protein, putative, expressed	GO:0008289	lipid binding	F
LOC_Os05g39250.1	phosphatidylethanolamine-binding protein, putative, expressed	GO:0008150	biological_process	P
LOC_Os05g46480.1	late embryogenesis abundant protein, group 3, putative, expressed	GO:0003674	molecular_function	F
LOC_Os05g46480.1	late embryogenesis abundant protein, group 3, putative, expressed	GO:0005634	nucleus	C
LOC_Os05g46480.1	late embryogenesis abundant protein, group 3, putative, expressed	GO:0000003	reproduction	P
LOC_Os05g46480.1	late embryogenesis abundant protein, group 3, putative, expressed	GO:0009791	post-embryonic development	P
LOC_Os05g46480.1	late embryogenesis abundant protein, group 3, putative, expressed	GO:0009790	embryo development	P
LOC_Os03g22634.1	terpene synthase, putative, expressed	GO:0005575	cellular_component	C
LOC_Os03g22634.1	terpene synthase, putative, expressed	GO:0009607	response to biotic stimulus	P
LOC_Os03g22634.1	terpene synthase, putative, expressed	GO:0009058	biosynthetic process	P
LOC_Os03g22634.1	terpene synthase, putative, expressed	GO:0009987	cellular process	P
LOC_Os03g22634.1	terpene synthase, putative, expressed	GO:0006629	lipid metabolic process	P
LOC_Os03g22634.1	terpene synthase, putative, expressed	GO:0003824	catalytic activity	F
LOC_Os11g26780.1	dehydrin, putative, expressed	GO:0003674	molecular_function	F
LOC_Os11g26780.1	dehydrin, putative, expressed	GO:0005575	cellular_component	C
LOC_Os11g26780.1	dehydrin, putative, expressed	GO:0006950	response to stress	P
LOC_Os11g26780.1	dehydrin, putative, expressed	GO:0009628	response to abiotic stimulus	P
LOC_Os11g26780.1	dehydrin, putative, expressed	GO:0009719	response to endogenous stimulus	P
LOC_Os12g19470.2	ribulose bisphosphate carboxylase small chain, chloroplast precursor, putative, expressed	GO:0016020	membrane	C
LOC_Os12g19470.2	ribulose bisphosphate carboxylase small chain, chloroplast precursor, putative, expressed	GO:0005576	extracellular region	C
LOC_Os12g19470.2	ribulose bisphosphate carboxylase small chain, chloroplast precursor, putative, expressed	GO:0009536	plastid	C
LOC_Os12g19470.2	ribulose bisphosphate carboxylase small chain, chloroplast precursor, putative, expressed	GO:0009579	thylakoid	C
LOC_Os12g19470.2	ribulose bisphosphate carboxylase small chain, chloroplast precursor, putative, expressed	GO:0009628	response to abiotic stimulus	P
LOC_Os12g19470.2	ribulose bisphosphate carboxylase small chain, chloroplast precursor, putative, expressed	GO:0005488	binding	F
LOC_Os12g19470.2	ribulose bisphosphate carboxylase small chain, chloroplast precursor, putative, expressed	GO:0006950	response to stress	P
LOC_Os12g19470.2	ribulose bisphosphate carboxylase small chain, chloroplast precursor, putative, expressed	GO:0003824	catalytic activity	F
LOC_Os12g19470.2	ribulose bisphosphate carboxylase small chain, chloroplast precursor, putative, expressed	GO:0008152	metabolic process	P
LOC_Os12g19470.2	ribulose bisphosphate carboxylase small chain, chloroplast precursor, putative, expressed	GO:0005840	ribosome	C
LOC_Os12g19470.2	ribulose bisphosphate carboxylase small chain, chloroplast precursor, putative, expressed	GO:0005829	cytosol	C
LOC_Os03g58230.1	plant-specific domain TIGR01615 family protein, expressed	GO:0003674	molecular_function	F
LOC_Os03g58230.1	plant-specific domain TIGR01615 family protein, expressed	GO:0008150	biological_process	P
LOC_Os07g49310.1	omega-3 fatty acid desaturase, chloroplast precursor, putative, expressed	GO:0003824	catalytic activity	F
LOC_Os07g49310.1	omega-3 fatty acid desaturase, chloroplast precursor, putative, expressed	GO:0009536	plastid	C
LOC_Os07g49310.1	omega-3 fatty acid desaturase, chloroplast precursor, putative, expressed	GO:0009058	biosynthetic process	P
LOC_Os07g49310.1	omega-3 fatty acid desaturase, chloroplast precursor, putative, expressed	GO:0009987	cellular process	P
LOC_Os07g49310.1	omega-3 fatty acid desaturase, chloroplast precursor, putative, expressed	GO:0006629	lipid metabolic process	P
LOC_Os07g49310.1	omega-3 fatty acid desaturase, chloroplast precursor, putative, expressed	GO:0008152	metabolic process	P
LOC_Os07g49310.1	omega-3 fatty acid desaturase, chloroplast precursor, putative, expressed	GO:0009628	response to abiotic stimulus	P
LOC_Os04g02050.1	bifunctional 3-phosphoadenosine 5-phosphosulfate synthetase, putative, expressed	GO:0008152	metabolic process	P
LOC_Os04g02050.1	bifunctional 3-phosphoadenosine 5-phosphosulfate synthetase, putative, expressed	GO:0009987	cellular process	P
LOC_Os04g02050.1	bifunctional 3-phosphoadenosine 5-phosphosulfate synthetase, putative, expressed	GO:0009991	response to extracellular stimulus	P
LOC_Os04g02050.1	bifunctional 3-phosphoadenosine 5-phosphosulfate synthetase, putative, expressed	GO:0007154	cell communication	P
LOC_Os04g02050.1	bifunctional 3-phosphoadenosine 5-phosphosulfate synthetase, putative, expressed	GO:0006950	response to stress	P
LOC_Os04g02050.1	bifunctional 3-phosphoadenosine 5-phosphosulfate synthetase, putative, expressed	GO:0005829	cytosol	C
LOC_Os04g02050.1	bifunctional 3-phosphoadenosine 5-phosphosulfate synthetase, putative, expressed	GO:0016740	transferase activity	F
LOC_Os04g02050.1	bifunctional 3-phosphoadenosine 5-phosphosulfate synthetase, putative, expressed	GO:0009536	plastid	C
LOC_Os09g27050.1	HD domain containing protein, putative, expressed	GO:0006950	response to stress	P
LOC_Os09g27050.1	HD domain containing protein, putative, expressed	GO:0008152	metabolic process	P
LOC_Os09g27050.1	HD domain containing protein, putative, expressed	GO:0016740	transferase activity	F
LOC_Os09g27050.1	HD domain containing protein, putative, expressed	GO:0009719	response to endogenous stimulus	P
LOC_Os09g27050.1	HD domain containing protein, putative, expressed	GO:0009536	plastid	C
LOC_Os08g34240.1	CAMK_KIN1/SNF1/Nim1_like.33 - CAMK includes calcium/calmodulin depedent protein kinases, expressed	GO:0005575	cellular_component	C
LOC_Os08g34240.1	CAMK_KIN1/SNF1/Nim1_like.33 - CAMK includes calcium/calmodulin depedent protein kinases, expressed	GO:0008152	metabolic process	P
LOC_Os08g34240.1	CAMK_KIN1/SNF1/Nim1_like.33 - CAMK includes calcium/calmodulin depedent protein kinases, expressed	GO:0009987	cellular process	P
LOC_Os08g34240.1	CAMK_KIN1/SNF1/Nim1_like.33 - CAMK includes calcium/calmodulin depedent protein kinases, expressed	GO:0006950	response to stress	P
LOC_Os08g34240.1	CAMK_KIN1/SNF1/Nim1_like.33 - CAMK includes calcium/calmodulin depedent protein kinases, expressed	GO:0009628	response to abiotic stimulus	P
LOC_Os08g34240.1	CAMK_KIN1/SNF1/Nim1_like.33 - CAMK includes calcium/calmodulin depedent protein kinases, expressed	GO:0000166	nucleotide binding	F
LOC_Os08g34240.1	CAMK_KIN1/SNF1/Nim1_like.33 - CAMK includes calcium/calmodulin depedent protein kinases, expressed	GO:0016301	kinase activity	F
LOC_Os08g34240.1	CAMK_KIN1/SNF1/Nim1_like.33 - CAMK includes calcium/calmodulin depedent protein kinases, expressed	GO:0006464	protein modification process	P
LOC_Os08g34240.1	CAMK_KIN1/SNF1/Nim1_like.33 - CAMK includes calcium/calmodulin depedent protein kinases, expressed	GO:0006810	transport	P
LOC_Os08g34240.1	CAMK_KIN1/SNF1/Nim1_like.33 - CAMK includes calcium/calmodulin depedent protein kinases, expressed	GO:0005515	protein binding	F
LOC_Os08g34240.1	CAMK_KIN1/SNF1/Nim1_like.33 - CAMK includes calcium/calmodulin depedent protein kinases, expressed	GO:0007275	multicellular organismal development	P
LOC_Os01g52110.1	RING finger and CHY zinc finger domain-containing protein 1, putative, expressed	GO:0005488	binding	F
LOC_Os01g10320.1	class III HD-Zip protein 8, putative, expressed	GO:0003677	DNA binding	F
LOC_Os01g10320.1	class III HD-Zip protein 8, putative, expressed	GO:0005634	nucleus	C
LOC_Os01g10320.1	class III HD-Zip protein 8, putative, expressed	GO:0007275	multicellular organismal development	P
LOC_Os01g10320.1	class III HD-Zip protein 8, putative, expressed	GO:0009058	biosynthetic process	P
LOC_Os01g10320.1	class III HD-Zip protein 8, putative, expressed	GO:0006139	nucleobase, nucleoside, nucleotide and nucleic acid metabolic process	P
LOC_Os01g10320.1	class III HD-Zip protein 8, putative, expressed	GO:0009653	anatomical structure morphogenesis	P
LOC_Os01g10320.1	class III HD-Zip protein 8, putative, expressed	GO:0040007	growth	P
LOC_Os01g10320.1	class III HD-Zip protein 8, putative, expressed	GO:0009908	flower development	P
LOC_Os01g10320.1	class III HD-Zip protein 8, putative, expressed	GO:0003700	sequence-specific DNA binding transcription factor activity	F
LOC_Os01g10320.1	class III HD-Zip protein 8, putative, expressed	GO:0008150	biological_process	P
LOC_Os03g51920.1	peptidase, M50 family, putative, expressed	GO:0009628	response to abiotic stimulus	P
LOC_Os03g51920.1	peptidase, M50 family, putative, expressed	GO:0006950	response to stress	P
LOC_Os03g51920.1	peptidase, M50 family, putative, expressed	GO:0009536	plastid	C
LOC_Os03g21040.2	stress responsive protein, putative, expressed	GO:0003674	molecular_function	F
LOC_Os03g21040.2	stress responsive protein, putative, expressed	GO:0005575	cellular_component	C
LOC_Os03g21040.2	stress responsive protein, putative, expressed	GO:0008150	biological_process	P
LOC_Os03g15960.1	hsp20/alpha crystallin family protein, putative, expressed	GO:0009628	response to abiotic stimulus	P
LOC_Os03g15960.1	hsp20/alpha crystallin family protein, putative, expressed	GO:0006950	response to stress	P
LOC_Os07g43950.1	RNA recognition motif containing protein, putative, expressed	GO:0003723	RNA binding	F
LOC_Os07g43950.1	RNA recognition motif containing protein, putative, expressed	GO:0006139	nucleobase, nucleoside, nucleotide and nucleic acid metabolic process	P
LOC_Os07g43950.1	RNA recognition motif containing protein, putative, expressed	GO:0000166	nucleotide binding	F
LOC_Os07g43950.1	RNA recognition motif containing protein, putative, expressed	GO:0005829	cytosol	C
LOC_Os07g43950.1	RNA recognition motif containing protein, putative, expressed	GO:0005654	nucleoplasm	C
LOC_Os07g43950.1	RNA recognition motif containing protein, putative, expressed	GO:0003676	nucleic acid binding	F
LOC_Os07g22930.3	starch synthase, putative, expressed	GO:0016740	transferase activity	F
LOC_Os07g22930.3	starch synthase, putative, expressed	GO:0008152	metabolic process	P
LOC_Os07g22930.3	starch synthase, putative, expressed	GO:0009058	biosynthetic process	P
LOC_Os07g22930.3	starch synthase, putative, expressed	GO:0005515	protein binding	F
LOC_Os07g22930.3	starch synthase, putative, expressed	GO:0005975	carbohydrate metabolic process	P
LOC_Os07g22930.3	starch synthase, putative, expressed	GO:0009987	cellular process	P
LOC_Os07g22930.3	starch synthase, putative, expressed	GO:0009536	plastid	C
LOC_Os01g50400.1	STE_MEKK_ste11_MAP3K.5 - STE kinases include homologs to sterile 7, sterile 11 and sterile 20 from yeast, expressed	GO:0005575	cellular_component	C
LOC_Os01g50400.1	STE_MEKK_ste11_MAP3K.5 - STE kinases include homologs to sterile 7, sterile 11 and sterile 20 from yeast, expressed	GO:0008152	metabolic process	P
LOC_Os01g50400.1	STE_MEKK_ste11_MAP3K.5 - STE kinases include homologs to sterile 7, sterile 11 and sterile 20 from yeast, expressed	GO:0009987	cellular process	P
LOC_Os01g50400.1	STE_MEKK_ste11_MAP3K.5 - STE kinases include homologs to sterile 7, sterile 11 and sterile 20 from yeast, expressed	GO:0016301	kinase activity	F
LOC_Os01g50400.1	STE_MEKK_ste11_MAP3K.5 - STE kinases include homologs to sterile 7, sterile 11 and sterile 20 from yeast, expressed	GO:0005515	protein binding	F
LOC_Os01g50400.1	STE_MEKK_ste11_MAP3K.5 - STE kinases include homologs to sterile 7, sterile 11 and sterile 20 from yeast, expressed	GO:0000166	nucleotide binding	F
LOC_Os01g50400.1	STE_MEKK_ste11_MAP3K.5 - STE kinases include homologs to sterile 7, sterile 11 and sterile 20 from yeast, expressed	GO:0006464	protein modification process	P
LOC_Os03g48030.1	integral membrane HPP family protein, putative, expressed	GO:0003674	molecular_function	F
LOC_Os03g48030.1	integral membrane HPP family protein, putative, expressed	GO:0016020	membrane	C
LOC_Os03g48030.1	integral membrane HPP family protein, putative, expressed	GO:0009536	plastid	C
LOC_Os03g48030.1	integral membrane HPP family protein, putative, expressed	GO:0008150	biological_process	P
LOC_Os12g13910.1	expressed protein	GO:0003674	molecular_function	F
LOC_Os12g13910.1	expressed protein	GO:0005575	cellular_component	C
LOC_Os12g13910.1	expressed protein	GO:0008150	biological_process	P
LOC_Os09g29840.1	heat shock protein, putative, expressed	GO:0008150	biological_process	P
LOC_Os09g29840.1	heat shock protein, putative, expressed	GO:0019538	protein metabolic process	P
LOC_Os09g29840.1	heat shock protein, putative, expressed	GO:0009987	cellular process	P
LOC_Os09g29840.1	heat shock protein, putative, expressed	GO:0006950	response to stress	P
LOC_Os09g29840.1	heat shock protein, putative, expressed	GO:0009628	response to abiotic stimulus	P
LOC_Os09g29840.1	heat shock protein, putative, expressed	GO:0000166	nucleotide binding	F
LOC_Os09g29840.1	heat shock protein, putative, expressed	GO:0016020	membrane	C
LOC_Os09g29840.1	heat shock protein, putative, expressed	GO:0005773	vacuole	C
LOC_Os09g29840.1	heat shock protein, putative, expressed	GO:0009536	plastid	C
LOC_Os09g29840.1	heat shock protein, putative, expressed	GO:0005739	mitochondrion	C
LOC_Os09g29840.1	heat shock protein, putative, expressed	GO:0000003	reproduction	P
LOC_Os09g29840.1	heat shock protein, putative, expressed	GO:0009791	post-embryonic development	P
LOC_Os09g29840.1	heat shock protein, putative, expressed	GO:0009790	embryo development	P
LOC_Os06g30370.1	osMFT1 MFT-Like1 homologous to Mother of FT and TFL1 gene; contains Pfam profile PF01161: Phosphatidylethanolamine-binding protein, expressed	GO:0005634	nucleus	C
LOC_Os06g30370.1	osMFT1 MFT-Like1 homologous to Mother of FT and TFL1 gene; contains Pfam profile PF01161: Phosphatidylethanolamine-binding protein, expressed	GO:0009791	post-embryonic development	P
LOC_Os06g30370.1	osMFT1 MFT-Like1 homologous to Mother of FT and TFL1 gene; contains Pfam profile PF01161: Phosphatidylethanolamine-binding protein, expressed	GO:0008289	lipid binding	F
LOC_Os06g30370.1	osMFT1 MFT-Like1 homologous to Mother of FT and TFL1 gene; contains Pfam profile PF01161: Phosphatidylethanolamine-binding protein, expressed	GO:0009719	response to endogenous stimulus	P
LOC_Os06g15990.1	aldehyde dehydrogenase, putative, expressed	GO:0003824	catalytic activity	F
LOC_Os06g15990.1	aldehyde dehydrogenase, putative, expressed	GO:0008152	metabolic process	P
LOC_Os06g15990.1	aldehyde dehydrogenase, putative, expressed	GO:0005739	mitochondrion	C
LOC_Os05g44340.1	heat shock protein 101, putative, expressed	GO:0009628	response to abiotic stimulus	P
LOC_Os05g44340.1	heat shock protein 101, putative, expressed	GO:0000166	nucleotide binding	F
LOC_Os05g44340.1	heat shock protein 101, putative, expressed	GO:0006950	response to stress	P
LOC_Os05g44340.1	heat shock protein 101, putative, expressed	GO:0019538	protein metabolic process	P
LOC_Os05g44340.1	heat shock protein 101, putative, expressed	GO:0009987	cellular process	P
LOC_Os05g44340.1	heat shock protein 101, putative, expressed	GO:0005515	protein binding	F
LOC_Os05g44340.1	heat shock protein 101, putative, expressed	GO:0009056	catabolic process	P
LOC_Os05g44340.1	heat shock protein 101, putative, expressed	GO:0006139	nucleobase, nucleoside, nucleotide and nucleic acid metabolic process	P
LOC_Os05g44340.1	heat shock protein 101, putative, expressed	GO:0016787	hydrolase activity	F
LOC_Os01g01620.1	kinase, pfkB family, putative, expressed	GO:0005575	cellular_component	C
LOC_Os01g01620.1	kinase, pfkB family, putative, expressed	GO:0008152	metabolic process	P
LOC_Os01g01620.1	kinase, pfkB family, putative, expressed	GO:0009987	cellular process	P
LOC_Os01g01620.1	kinase, pfkB family, putative, expressed	GO:0005975	carbohydrate metabolic process	P
LOC_Os01g01620.1	kinase, pfkB family, putative, expressed	GO:0009056	catabolic process	P
LOC_Os01g01620.1	kinase, pfkB family, putative, expressed	GO:0016301	kinase activity	F
LOC_Os01g47190.1	phosphoglycerate mutase, putative, expressed	GO:0008152	metabolic process	P
LOC_Os01g47190.1	phosphoglycerate mutase, putative, expressed	GO:0003824	catalytic activity	F
LOC_Os01g47190.1	phosphoglycerate mutase, putative, expressed	GO:0009536	plastid	C
LOC_Os02g03740.1	pyridoxal biosynthesis protein PDX2, putative, expressed	GO:0009058	biosynthetic process	P
LOC_Os02g03740.1	pyridoxal biosynthesis protein PDX2, putative, expressed	GO:0009987	cellular process	P
LOC_Os02g03740.1	pyridoxal biosynthesis protein PDX2, putative, expressed	GO:0008152	metabolic process	P
LOC_Os02g03740.1	pyridoxal biosynthesis protein PDX2, putative, expressed	GO:0005829	cytosol	C
LOC_Os02g03740.1	pyridoxal biosynthesis protein PDX2, putative, expressed	GO:0005515	protein binding	F
LOC_Os02g03740.1	pyridoxal biosynthesis protein PDX2, putative, expressed	GO:0016787	hydrolase activity	F
LOC_Os02g03740.1	pyridoxal biosynthesis protein PDX2, putative, expressed	GO:0000003	reproduction	P
LOC_Os02g03740.1	pyridoxal biosynthesis protein PDX2, putative, expressed	GO:0009791	post-embryonic development	P
LOC_Os02g03740.1	pyridoxal biosynthesis protein PDX2, putative, expressed	GO:0009790	embryo development	P
LOC_Os07g49110.1	D-alanine--D-alanine ligase family, putative, expressed	GO:0009058	biosynthetic process	P
LOC_Os07g49110.1	D-alanine--D-alanine ligase family, putative, expressed	GO:0005975	carbohydrate metabolic process	P
LOC_Os07g49110.1	D-alanine--D-alanine ligase family, putative, expressed	GO:0009987	cellular process	P
LOC_Os07g49110.1	D-alanine--D-alanine ligase family, putative, expressed	GO:0003824	catalytic activity	F
LOC_Os07g49110.1	D-alanine--D-alanine ligase family, putative, expressed	GO:0008152	metabolic process	P
LOC_Os07g49110.1	D-alanine--D-alanine ligase family, putative, expressed	GO:0000166	nucleotide binding	F
LOC_Os07g49110.1	D-alanine--D-alanine ligase family, putative, expressed	GO:0009536	plastid	C
LOC_Os10g21268.1	ribulose bisphosphate carboxylase large chain precursor, putative, expressed	GO:0016020	membrane	C
LOC_Os10g21268.1	ribulose bisphosphate carboxylase large chain precursor, putative, expressed	GO:0009536	plastid	C
LOC_Os10g21268.1	ribulose bisphosphate carboxylase large chain precursor, putative, expressed	GO:0005576	extracellular region	C
LOC_Os10g21268.1	ribulose bisphosphate carboxylase large chain precursor, putative, expressed	GO:0009579	thylakoid	C
LOC_Os10g21268.1	ribulose bisphosphate carboxylase large chain precursor, putative, expressed	GO:0009719	response to endogenous stimulus	P
LOC_Os10g21268.1	ribulose bisphosphate carboxylase large chain precursor, putative, expressed	GO:0006464	protein modification process	P
LOC_Os10g21268.1	ribulose bisphosphate carboxylase large chain precursor, putative, expressed	GO:0003824	catalytic activity	F
LOC_Os10g21268.1	ribulose bisphosphate carboxylase large chain precursor, putative, expressed	GO:0008150	biological_process	P
LOC_Os10g21268.1	ribulose bisphosphate carboxylase large chain precursor, putative, expressed	GO:0005618	cell wall	C
LOC_Os10g21268.1	ribulose bisphosphate carboxylase large chain precursor, putative, expressed	GO:0008152	metabolic process	P
LOC_Os10g21268.1	ribulose bisphosphate carboxylase large chain precursor, putative, expressed	GO:0005840	ribosome	C
LOC_Os10g21268.1	ribulose bisphosphate carboxylase large chain precursor, putative, expressed	GO:0005829	cytosol	C
LOC_Os12g33080.1	2-oxoglutarate/malate translocator, chloroplast precursor, putative, expressed	GO:0006810	transport	P
LOC_Os12g33080.1	2-oxoglutarate/malate translocator, chloroplast precursor, putative, expressed	GO:0016020	membrane	C
LOC_Os12g33080.1	2-oxoglutarate/malate translocator, chloroplast precursor, putative, expressed	GO:0009987	cellular process	P
LOC_Os12g33080.1	2-oxoglutarate/malate translocator, chloroplast precursor, putative, expressed	GO:0005215	transporter activity	F
LOC_Os12g33080.1	2-oxoglutarate/malate translocator, chloroplast precursor, putative, expressed	GO:0009058	biosynthetic process	P
LOC_Os12g33080.1	2-oxoglutarate/malate translocator, chloroplast precursor, putative, expressed	GO:0006464	protein modification process	P
LOC_Os12g33080.1	2-oxoglutarate/malate translocator, chloroplast precursor, putative, expressed	GO:0009607	response to biotic stimulus	P
LOC_Os12g33080.1	2-oxoglutarate/malate translocator, chloroplast precursor, putative, expressed	GO:0009536	plastid	C
LOC_Os12g33080.1	2-oxoglutarate/malate translocator, chloroplast precursor, putative, expressed	GO:0005739	mitochondrion	C
LOC_Os09g26920.1	OsSub57 - Putative Subtilisin homologue, expressed	GO:0016787	hydrolase activity	F
LOC_Os09g26920.1	OsSub57 - Putative Subtilisin homologue, expressed	GO:0005618	cell wall	C
LOC_Os09g26920.1	OsSub57 - Putative Subtilisin homologue, expressed	GO:0019538	protein metabolic process	P
LOC_Os09g26920.1	OsSub57 - Putative Subtilisin homologue, expressed	GO:0008152	metabolic process	P
LOC_Os09g26920.1	OsSub57 - Putative Subtilisin homologue, expressed	GO:0005575	cellular_component	C
LOC_Os09g26920.1	OsSub57 - Putative Subtilisin homologue, expressed	GO:0005515	protein binding	F
LOC_Os11g32500.1	rubredoxin family protein, putative, expressed	GO:0003674	molecular_function	F
LOC_Os11g32500.1	rubredoxin family protein, putative, expressed	GO:0005488	binding	F
LOC_Os08g10080.1	no apical meristem protein, putative, expressed	GO:0000003	reproduction	P
LOC_Os08g10080.1	no apical meristem protein, putative, expressed	GO:0009653	anatomical structure morphogenesis	P
LOC_Os08g10080.1	no apical meristem protein, putative, expressed	GO:0009791	post-embryonic development	P
LOC_Os08g10080.1	no apical meristem protein, putative, expressed	GO:0009790	embryo development	P
LOC_Os08g10080.1	no apical meristem protein, putative, expressed	GO:0009058	biosynthetic process	P
LOC_Os08g10080.1	no apical meristem protein, putative, expressed	GO:0006139	nucleobase, nucleoside, nucleotide and nucleic acid metabolic process	P
LOC_Os08g10080.1	no apical meristem protein, putative, expressed	GO:0007275	multicellular organismal development	P
LOC_Os08g10080.1	no apical meristem protein, putative, expressed	GO:0009719	response to endogenous stimulus	P
LOC_Os08g10080.1	no apical meristem protein, putative, expressed	GO:0007165	signal transduction	P
LOC_Os08g10080.1	no apical meristem protein, putative, expressed	GO:0003700	sequence-specific DNA binding transcription factor activity	F
LOC_Os01g09640.1	Myb transcription factor, putative, expressed	GO:0003677	DNA binding	F
LOC_Os01g09640.1	Myb transcription factor, putative, expressed	GO:0009058	biosynthetic process	P
LOC_Os01g09640.1	Myb transcription factor, putative, expressed	GO:0006139	nucleobase, nucleoside, nucleotide and nucleic acid metabolic process	P
LOC_Os01g09640.1	Myb transcription factor, putative, expressed	GO:0003700	sequence-specific DNA binding transcription factor activity	F
LOC_Os01g09640.1	Myb transcription factor, putative, expressed	GO:0003676	nucleic acid binding	F
LOC_Os03g12510.1	non-symbiotic hemoglobin 2, putative, expressed	GO:0005575	cellular_component	C
LOC_Os03g12510.1	non-symbiotic hemoglobin 2, putative, expressed	GO:0005618	cell wall	C
LOC_Os03g12510.1	non-symbiotic hemoglobin 2, putative, expressed	GO:0005829	cytosol	C
LOC_Os03g12510.1	non-symbiotic hemoglobin 2, putative, expressed	GO:0019825	oxygen binding	F
LOC_Os03g12510.1	non-symbiotic hemoglobin 2, putative, expressed	GO:0005886	plasma membrane	C
LOC_Os03g12510.1	non-symbiotic hemoglobin 2, putative, expressed	GO:0006950	response to stress	P
LOC_Os03g53910.1	tetratricopeptide repeat domain containing protein, expressed	GO:0005575	cellular_component	C
LOC_Os03g53910.1	tetratricopeptide repeat domain containing protein, expressed	GO:0005515	protein binding	F
LOC_Os12g41090.1	CAMK_KIN1/SNF1/Nim1_like.38 - CAMK includes calcium/calmodulin depedent protein kinases, expressed	GO:0008152	metabolic process	P
LOC_Os12g41090.1	CAMK_KIN1/SNF1/Nim1_like.38 - CAMK includes calcium/calmodulin depedent protein kinases, expressed	GO:0009987	cellular process	P
LOC_Os12g41090.1	CAMK_KIN1/SNF1/Nim1_like.38 - CAMK includes calcium/calmodulin depedent protein kinases, expressed	GO:0007165	signal transduction	P
LOC_Os12g41090.1	CAMK_KIN1/SNF1/Nim1_like.38 - CAMK includes calcium/calmodulin depedent protein kinases, expressed	GO:0016301	kinase activity	F
LOC_Os12g41090.1	CAMK_KIN1/SNF1/Nim1_like.38 - CAMK includes calcium/calmodulin depedent protein kinases, expressed	GO:0000166	nucleotide binding	F
LOC_Os12g41090.1	CAMK_KIN1/SNF1/Nim1_like.38 - CAMK includes calcium/calmodulin depedent protein kinases, expressed	GO:0006464	protein modification process	P
LOC_Os05g51670.1	NAD dependent epimerase/dehydratase family protein, putative, expressed	GO:0008152	metabolic process	P
LOC_Os05g51670.1	NAD dependent epimerase/dehydratase family protein, putative, expressed	GO:0005829	cytosol	C
LOC_Os05g51670.1	NAD dependent epimerase/dehydratase family protein, putative, expressed	GO:0009987	cellular process	P
LOC_Os05g51670.1	NAD dependent epimerase/dehydratase family protein, putative, expressed	GO:0003824	catalytic activity	F
LOC_Os05g51670.1	NAD dependent epimerase/dehydratase family protein, putative, expressed	GO:0005515	protein binding	F
LOC_Os03g04130.1	AMP-binding domain containing protein, expressed	GO:0008152	metabolic process	P
LOC_Os03g04130.1	AMP-binding domain containing protein, expressed	GO:0000166	nucleotide binding	F
LOC_Os03g04130.1	AMP-binding domain containing protein, expressed	GO:0005777	peroxisome	C
LOC_Os06g12310.1	aquaporin protein, putative, expressed	GO:0006810	transport	P
LOC_Os06g12310.1	aquaporin protein, putative, expressed	GO:0005215	transporter activity	F
LOC_Os06g12310.1	aquaporin protein, putative, expressed	GO:0016020	membrane	C
LOC_Os06g12310.1	aquaporin protein, putative, expressed	GO:0009987	cellular process	P
LOC_Os08g35620.1	HD domain containing protein, putative, expressed	GO:0006950	response to stress	P
LOC_Os08g35620.1	HD domain containing protein, putative, expressed	GO:0008152	metabolic process	P
LOC_Os08g35620.1	HD domain containing protein, putative, expressed	GO:0016740	transferase activity	F
LOC_Os08g35620.1	HD domain containing protein, putative, expressed	GO:0009719	response to endogenous stimulus	P
LOC_Os08g35620.1	HD domain containing protein, putative, expressed	GO:0009536	plastid	C
LOC_Os11g02440.1	chalcone--flavonone isomerase, putative, expressed	GO:0003824	catalytic activity	F
LOC_Os11g02440.1	chalcone--flavonone isomerase, putative, expressed	GO:0005575	cellular_component	C
LOC_Os11g02440.1	chalcone--flavonone isomerase, putative, expressed	GO:0008152	metabolic process	P
LOC_Os11g02440.1	chalcone--flavonone isomerase, putative, expressed	GO:0009628	response to abiotic stimulus	P
LOC_Os10g38080.1	OsSub61 - Putative Subtilisin homologue, expressed	GO:0016787	hydrolase activity	F
LOC_Os10g38080.1	OsSub61 - Putative Subtilisin homologue, expressed	GO:0009653	anatomical structure morphogenesis	P
LOC_Os10g38080.1	OsSub61 - Putative Subtilisin homologue, expressed	GO:0009791	post-embryonic development	P
LOC_Os10g38080.1	OsSub61 - Putative Subtilisin homologue, expressed	GO:0005886	plasma membrane	C
LOC_Os10g38080.1	OsSub61 - Putative Subtilisin homologue, expressed	GO:0019538	protein metabolic process	P
LOC_Os10g38080.1	OsSub61 - Putative Subtilisin homologue, expressed	GO:0008152	metabolic process	P
LOC_Os10g38080.1	OsSub61 - Putative Subtilisin homologue, expressed	GO:0005618	cell wall	C
LOC_Os10g38080.1	OsSub61 - Putative Subtilisin homologue, expressed	GO:0009987	cellular process	P
LOC_Os03g16040.1	hsp20/alpha crystallin family protein, putative, expressed	GO:0006950	response to stress	P
LOC_Os03g16040.1	hsp20/alpha crystallin family protein, putative, expressed	GO:0009628	response to abiotic stimulus	P
LOC_Os03g57690.1	aldehyde oxidase, putative, expressed	GO:0003824	catalytic activity	F
LOC_Os03g57690.1	aldehyde oxidase, putative, expressed	GO:0008152	metabolic process	P
LOC_Os03g57690.1	aldehyde oxidase, putative, expressed	GO:0009058	biosynthetic process	P
LOC_Os03g57690.1	aldehyde oxidase, putative, expressed	GO:0009987	cellular process	P
LOC_Os01g66100.1	gibberellin 20 oxidase 2, putative, expressed	GO:0016043	cellular component organization	P
LOC_Os01g66100.1	gibberellin 20 oxidase 2, putative, expressed	GO:0009653	anatomical structure morphogenesis	P
LOC_Os01g66100.1	gibberellin 20 oxidase 2, putative, expressed	GO:0016049	cell growth	P
LOC_Os01g66100.1	gibberellin 20 oxidase 2, putative, expressed	GO:0003824	catalytic activity	F
LOC_Os01g66100.1	gibberellin 20 oxidase 2, putative, expressed	GO:0009719	response to endogenous stimulus	P
LOC_Os01g66100.1	gibberellin 20 oxidase 2, putative, expressed	GO:0008152	metabolic process	P
LOC_Os01g66100.1	gibberellin 20 oxidase 2, putative, expressed	GO:0005737	cytoplasm	C
LOC_Os01g66100.1	gibberellin 20 oxidase 2, putative, expressed	GO:0009058	biosynthetic process	P
LOC_Os01g66100.1	gibberellin 20 oxidase 2, putative, expressed	GO:0009987	cellular process	P
LOC_Os01g66100.1	gibberellin 20 oxidase 2, putative, expressed	GO:0006629	lipid metabolic process	P
LOC_Os01g66100.1	gibberellin 20 oxidase 2, putative, expressed	GO:0000003	reproduction	P
LOC_Os01g66100.1	gibberellin 20 oxidase 2, putative, expressed	GO:0009628	response to abiotic stimulus	P
LOC_Os01g66100.1	gibberellin 20 oxidase 2, putative, expressed	GO:0009791	post-embryonic development	P
LOC_Os01g66100.1	gibberellin 20 oxidase 2, putative, expressed	GO:0009908	flower development	P
LOC_Os01g66100.1	gibberellin 20 oxidase 2, putative, expressed	GO:0007165	signal transduction	P
LOC_Os01g66100.1	gibberellin 20 oxidase 2, putative, expressed	GO:0007275	multicellular organismal development	P
LOC_Os03g31550.1	aldehyde oxidase, putative, expressed	GO:0006950	response to stress	P
LOC_Os03g31550.1	aldehyde oxidase, putative, expressed	GO:0009628	response to abiotic stimulus	P
LOC_Os03g31550.1	aldehyde oxidase, putative, expressed	GO:0003824	catalytic activity	F
LOC_Os03g31550.1	aldehyde oxidase, putative, expressed	GO:0008152	metabolic process	P
LOC_Os03g31550.1	aldehyde oxidase, putative, expressed	GO:0006139	nucleobase, nucleoside, nucleotide and nucleic acid metabolic process	P
LOC_Os03g31550.1	aldehyde oxidase, putative, expressed	GO:0009056	catabolic process	P
LOC_Os03g31550.1	aldehyde oxidase, putative, expressed	GO:0005829	cytosol	C
LOC_Os03g31550.1	aldehyde oxidase, putative, expressed	GO:0009987	cellular process	P
LOC_Os08g29600.1	seed maturation protein PM41, putative, expressed	GO:0003674	molecular_function	F
LOC_Os08g29600.1	seed maturation protein PM41, putative, expressed	GO:0005575	cellular_component	C
LOC_Os08g29600.1	seed maturation protein PM41, putative, expressed	GO:0008150	biological_process	P
LOC_Os09g21120.1	armadillo/beta-catenin repeat family protein, putative, expressed	GO:0005622	intracellular	C
LOC_Os09g21120.1	armadillo/beta-catenin repeat family protein, putative, expressed	GO:0006464	protein modification process	P
LOC_Os09g21120.1	armadillo/beta-catenin repeat family protein, putative, expressed	GO:0003824	catalytic activity	F
LOC_Os01g64870.1	expressed protein	GO:0003674	molecular_function	F
LOC_Os01g64870.1	expressed protein	GO:0005575	cellular_component	C
LOC_Os01g64870.1	expressed protein	GO:0008150	biological_process	P
LOC_Os05g05930.1	peripheral-type benzodiazepine receptor, putative, expressed	GO:0016020	membrane	C
LOC_Os05g05930.1	peripheral-type benzodiazepine receptor, putative, expressed	GO:0005488	binding	F
LOC_Os05g05930.1	peripheral-type benzodiazepine receptor, putative, expressed	GO:0005783	endoplasmic reticulum	C
LOC_Os05g05930.1	peripheral-type benzodiazepine receptor, putative, expressed	GO:0008152	metabolic process	P
LOC_Os05g05930.1	peripheral-type benzodiazepine receptor, putative, expressed	GO:0009987	cellular process	P
LOC_Os05g05930.1	peripheral-type benzodiazepine receptor, putative, expressed	GO:0006950	response to stress	P
LOC_Os05g05930.1	peripheral-type benzodiazepine receptor, putative, expressed	GO:0009628	response to abiotic stimulus	P
LOC_Os05g05930.1	peripheral-type benzodiazepine receptor, putative, expressed	GO:0009719	response to endogenous stimulus	P
LOC_Os05g05930.1	peripheral-type benzodiazepine receptor, putative, expressed	GO:0005794	Golgi apparatus	C
LOC_Os09g38620.1	NADPH reductase, putative, expressed	GO:0003824	catalytic activity	F
LOC_Os09g38620.1	NADPH reductase, putative, expressed	GO:0005783	endoplasmic reticulum	C
LOC_Os09g38620.1	NADPH reductase, putative, expressed	GO:0009987	cellular process	P
LOC_Os09g38620.1	NADPH reductase, putative, expressed	GO:0019748	secondary metabolic process	P
LOC_Os09g38620.1	NADPH reductase, putative, expressed	GO:0008152	metabolic process	P
LOC_Os09g38620.1	NADPH reductase, putative, expressed	GO:0009536	plastid	C
LOC_Os02g44940.1	RALFL8 - Rapid ALkalinization Factor RALF family protein precursor, expressed	GO:0005576	extracellular region	C
LOC_Os02g44940.1	RALFL8 - Rapid ALkalinization Factor RALF family protein precursor, expressed	GO:0040007	growth	P
LOC_Os02g44940.1	RALFL8 - Rapid ALkalinization Factor RALF family protein precursor, expressed	GO:0009719	response to endogenous stimulus	P
LOC_Os02g44940.1	RALFL8 - Rapid ALkalinization Factor RALF family protein precursor, expressed	GO:0007165	signal transduction	P
LOC_Os02g44940.1	RALFL8 - Rapid ALkalinization Factor RALF family protein precursor, expressed	GO:0007267	cell-cell signaling	P
LOC_Os02g44940.1	RALFL8 - Rapid ALkalinization Factor RALF family protein precursor, expressed	GO:0004871	signal transducer activity	F
LOC_Os05g50230.1	DUF1645 domain containing protein, putative, expressed	GO:0003674	molecular_function	F
LOC_Os05g50230.1	DUF1645 domain containing protein, putative, expressed	GO:0008150	biological_process	P
LOC_Os01g46970.1	transcription factor, putative, expressed	GO:0009058	biosynthetic process	P
LOC_Os01g46970.1	transcription factor, putative, expressed	GO:0006139	nucleobase, nucleoside, nucleotide and nucleic acid metabolic process	P
LOC_Os01g46970.1	transcription factor, putative, expressed	GO:0005829	cytosol	C
LOC_Os01g46970.1	transcription factor, putative, expressed	GO:0003677	DNA binding	F
LOC_Os01g46970.1	transcription factor, putative, expressed	GO:0003700	sequence-specific DNA binding transcription factor activity	F
LOC_Os01g46970.1	transcription factor, putative, expressed	GO:0009719	response to endogenous stimulus	P
LOC_Os10g42190.2	leucine rich repeat containing protein, expressed	GO:0008150	biological_process	P
LOC_Os10g42190.2	leucine rich repeat containing protein, expressed	GO:0005886	plasma membrane	C
LOC_Os01g09430.1	expressed protein	GO:0005634	nucleus	C
LOC_Os01g09430.1	expressed protein	GO:0008152	metabolic process	P
LOC_Os01g09430.1	expressed protein	GO:0003824	catalytic activity	F
LOC_Os04g28420.1	peptidyl-prolyl isomerase, putative, expressed	GO:0006950	response to stress	P
LOC_Os04g28420.1	peptidyl-prolyl isomerase, putative, expressed	GO:0016020	membrane	C
LOC_Os04g28420.1	peptidyl-prolyl isomerase, putative, expressed	GO:0003824	catalytic activity	F
LOC_Os04g28420.1	peptidyl-prolyl isomerase, putative, expressed	GO:0005634	nucleus	C
LOC_Os04g28420.1	peptidyl-prolyl isomerase, putative, expressed	GO:0009628	response to abiotic stimulus	P
LOC_Os04g28420.1	peptidyl-prolyl isomerase, putative, expressed	GO:0005737	cytoplasm	C
LOC_Os04g28420.1	peptidyl-prolyl isomerase, putative, expressed	GO:0008150	biological_process	P
LOC_Os04g28420.1	peptidyl-prolyl isomerase, putative, expressed	GO:0005515	protein binding	F
LOC_Os04g28420.1	peptidyl-prolyl isomerase, putative, expressed	GO:0005829	cytosol	C
LOC_Os04g28420.1	peptidyl-prolyl isomerase, putative, expressed	GO:0006464	protein modification process	P
LOC_Os04g28420.1	peptidyl-prolyl isomerase, putative, expressed	GO:0005488	binding	F
LOC_Os02g02410.1	DnaK family protein, putative, expressed	GO:0019538	protein metabolic process	P
LOC_Os02g02410.1	DnaK family protein, putative, expressed	GO:0009987	cellular process	P
LOC_Os02g02410.1	DnaK family protein, putative, expressed	GO:0016020	membrane	C
LOC_Os02g02410.1	DnaK family protein, putative, expressed	GO:0005783	endoplasmic reticulum	C
LOC_Os02g02410.1	DnaK family protein, putative, expressed	GO:0005634	nucleus	C
LOC_Os02g02410.1	DnaK family protein, putative, expressed	GO:0000166	nucleotide binding	F
LOC_Os02g02410.1	DnaK family protein, putative, expressed	GO:0005575	cellular_component	C
LOC_Os02g02410.1	DnaK family protein, putative, expressed	GO:0006950	response to stress	P
LOC_Os02g02410.1	DnaK family protein, putative, expressed	GO:0009628	response to abiotic stimulus	P
LOC_Os02g02410.1	DnaK family protein, putative, expressed	GO:0005773	vacuole	C
LOC_Os02g02410.1	DnaK family protein, putative, expressed	GO:0008150	biological_process	P
LOC_Os02g02410.1	DnaK family protein, putative, expressed	GO:0005618	cell wall	C
LOC_Os02g02410.1	DnaK family protein, putative, expressed	GO:0005730	nucleolus	C
LOC_Os02g02410.1	DnaK family protein, putative, expressed	GO:0016043	cellular component organization	P
LOC_Os02g02410.1	DnaK family protein, putative, expressed	GO:0030154	cell differentiation	P
LOC_Os02g02410.1	DnaK family protein, putative, expressed	GO:0007275	multicellular organismal development	P
LOC_Os02g02410.1	DnaK family protein, putative, expressed	GO:0005886	plasma membrane	C
LOC_Os01g01610.1	IscA-like iron-sulfur assembly protein, mitochondrial precursor, putative, expressed	GO:0009058	biosynthetic process	P
LOC_Os01g01610.1	IscA-like iron-sulfur assembly protein, mitochondrial precursor, putative, expressed	GO:0009987	cellular process	P
LOC_Os01g01610.1	IscA-like iron-sulfur assembly protein, mitochondrial precursor, putative, expressed	GO:0005198	structural molecule activity	F
LOC_Os01g01610.1	IscA-like iron-sulfur assembly protein, mitochondrial precursor, putative, expressed	GO:0005488	binding	F
LOC_Os09g26420.5	AP2 domain containing protein, expressed	GO:0003677	DNA binding	F
LOC_Os09g26420.5	AP2 domain containing protein, expressed	GO:0005634	nucleus	C
LOC_Os09g26420.5	AP2 domain containing protein, expressed	GO:0009058	biosynthetic process	P
LOC_Os09g26420.5	AP2 domain containing protein, expressed	GO:0006139	nucleobase, nucleoside, nucleotide and nucleic acid metabolic process	P
LOC_Os09g26420.5	AP2 domain containing protein, expressed	GO:0003700	sequence-specific DNA binding transcription factor activity	F
LOC_Os12g10580.1	ribulose bisphosphate carboxylase large chain precursor, putative, expressed	GO:0016020	membrane	C
LOC_Os12g10580.1	ribulose bisphosphate carboxylase large chain precursor, putative, expressed	GO:0009536	plastid	C
LOC_Os12g10580.1	ribulose bisphosphate carboxylase large chain precursor, putative, expressed	GO:0005576	extracellular region	C
LOC_Os12g10580.1	ribulose bisphosphate carboxylase large chain precursor, putative, expressed	GO:0009579	thylakoid	C
LOC_Os12g10580.1	ribulose bisphosphate carboxylase large chain precursor, putative, expressed	GO:0009719	response to endogenous stimulus	P
LOC_Os12g10580.1	ribulose bisphosphate carboxylase large chain precursor, putative, expressed	GO:0006464	protein modification process	P
LOC_Os12g10580.1	ribulose bisphosphate carboxylase large chain precursor, putative, expressed	GO:0003824	catalytic activity	F
LOC_Os12g10580.1	ribulose bisphosphate carboxylase large chain precursor, putative, expressed	GO:0008150	biological_process	P
LOC_Os12g10580.1	ribulose bisphosphate carboxylase large chain precursor, putative, expressed	GO:0005618	cell wall	C
LOC_Os12g10580.1	ribulose bisphosphate carboxylase large chain precursor, putative, expressed	GO:0008152	metabolic process	P
LOC_Os12g10580.1	ribulose bisphosphate carboxylase large chain precursor, putative, expressed	GO:0005840	ribosome	C
LOC_Os12g10580.1	ribulose bisphosphate carboxylase large chain precursor, putative, expressed	GO:0005829	cytosol	C
LOC_Os04g46990.1	cis-zeatin O-glucosyltransferase, putative, expressed	GO:0016740	transferase activity	F
LOC_Os04g46990.1	cis-zeatin O-glucosyltransferase, putative, expressed	GO:0008152	metabolic process	P
LOC_Os04g46990.1	cis-zeatin O-glucosyltransferase, putative, expressed	GO:0009607	response to biotic stimulus	P
LOC_Os02g09150.1	inorganic H+ pyrophosphatase, putative, expressed	GO:0016020	membrane	C
LOC_Os02g09150.1	inorganic H+ pyrophosphatase, putative, expressed	GO:0005768	endosome	C
LOC_Os02g09150.1	inorganic H+ pyrophosphatase, putative, expressed	GO:0006950	response to stress	P
LOC_Os02g09150.1	inorganic H+ pyrophosphatase, putative, expressed	GO:0009628	response to abiotic stimulus	P
LOC_Os02g09150.1	inorganic H+ pyrophosphatase, putative, expressed	GO:0005773	vacuole	C
LOC_Os02g09150.1	inorganic H+ pyrophosphatase, putative, expressed	GO:0006810	transport	P
LOC_Os02g09150.1	inorganic H+ pyrophosphatase, putative, expressed	GO:0009536	plastid	C
LOC_Os02g09150.1	inorganic H+ pyrophosphatase, putative, expressed	GO:0005739	mitochondrion	C
LOC_Os02g09150.1	inorganic H+ pyrophosphatase, putative, expressed	GO:0005886	plasma membrane	C
LOC_Os02g09150.1	inorganic H+ pyrophosphatase, putative, expressed	GO:0016787	hydrolase activity	F
LOC_Os02g09150.1	inorganic H+ pyrophosphatase, putative, expressed	GO:0005215	transporter activity	F
LOC_Os02g09150.1	inorganic H+ pyrophosphatase, putative, expressed	GO:0009987	cellular process	P
LOC_Os02g09150.1	inorganic H+ pyrophosphatase, putative, expressed	GO:0008152	metabolic process	P
LOC_Os02g09150.1	inorganic H+ pyrophosphatase, putative, expressed	GO:0007275	multicellular organismal development	P
LOC_Os06g14670.1	ODORANT1, putative, expressed	GO:0003677	DNA binding	F
LOC_Os06g14670.1	ODORANT1, putative, expressed	GO:0005634	nucleus	C
LOC_Os06g14670.1	ODORANT1, putative, expressed	GO:0009058	biosynthetic process	P
LOC_Os06g14670.1	ODORANT1, putative, expressed	GO:0006139	nucleobase, nucleoside, nucleotide and nucleic acid metabolic process	P
LOC_Os06g14670.1	ODORANT1, putative, expressed	GO:0009987	cellular process	P
LOC_Os06g14670.1	ODORANT1, putative, expressed	GO:0003700	sequence-specific DNA binding transcription factor activity	F
LOC_Os02g10310.1	fumarylacetoacetase, putative, expressed	GO:0008152	metabolic process	P
LOC_Os02g10310.1	fumarylacetoacetase, putative, expressed	GO:0009987	cellular process	P
LOC_Os02g10310.1	fumarylacetoacetase, putative, expressed	GO:0016787	hydrolase activity	F
LOC_Os02g10310.1	fumarylacetoacetase, putative, expressed	GO:0005829	cytosol	C
LOC_Os02g10310.1	fumarylacetoacetase, putative, expressed	GO:0003824	catalytic activity	F
LOC_Os07g05940.1	9-cis-epoxycarotenoid dioxygenase 1, chloroplast precursor, putative, expressed	GO:0003824	catalytic activity	F
LOC_Os07g05940.1	9-cis-epoxycarotenoid dioxygenase 1, chloroplast precursor, putative, expressed	GO:0008152	metabolic process	P
LOC_Os07g05940.1	9-cis-epoxycarotenoid dioxygenase 1, chloroplast precursor, putative, expressed	GO:0009058	biosynthetic process	P
LOC_Os07g05940.1	9-cis-epoxycarotenoid dioxygenase 1, chloroplast precursor, putative, expressed	GO:0009987	cellular process	P
LOC_Os07g05940.1	9-cis-epoxycarotenoid dioxygenase 1, chloroplast precursor, putative, expressed	GO:0006629	lipid metabolic process	P
LOC_Os07g05940.1	9-cis-epoxycarotenoid dioxygenase 1, chloroplast precursor, putative, expressed	GO:0009536	plastid	C
LOC_Os02g06640.1	ubiquitin family protein, putative, expressed	GO:0008150	biological_process	P
LOC_Os02g06640.1	ubiquitin family protein, putative, expressed	GO:0006464	protein modification process	P
LOC_Os03g16910.1	SLT1 protein, putative, expressed	GO:0003674	molecular_function	F
LOC_Os03g16910.1	SLT1 protein, putative, expressed	GO:0006950	response to stress	P
LOC_Os03g16910.1	SLT1 protein, putative, expressed	GO:0009628	response to abiotic stimulus	P
LOC_Os01g47690.1	metallo-beta-lactamase family protein, putative, expressed	GO:0008152	metabolic process	P
LOC_Os01g47690.1	metallo-beta-lactamase family protein, putative, expressed	GO:0016787	hydrolase activity	F
LOC_Os01g47690.1	metallo-beta-lactamase family protein, putative, expressed	GO:0009056	catabolic process	P
LOC_Os01g47690.1	metallo-beta-lactamase family protein, putative, expressed	GO:0009987	cellular process	P
LOC_Os01g47690.1	metallo-beta-lactamase family protein, putative, expressed	GO:0006950	response to stress	P
LOC_Os01g47690.1	metallo-beta-lactamase family protein, putative, expressed	GO:0009628	response to abiotic stimulus	P
LOC_Os01g13570.1	phosphoglycerate mutase, putative, expressed	GO:0008152	metabolic process	P
LOC_Os01g13570.1	phosphoglycerate mutase, putative, expressed	GO:0003824	catalytic activity	F
LOC_Os01g13570.1	phosphoglycerate mutase, putative, expressed	GO:0009536	plastid	C
LOC_Os05g49770.1	CTP synthase, putative, expressed	GO:0008150	biological_process	P
LOC_Os05g49770.1	CTP synthase, putative, expressed	GO:0008152	metabolic process	P
LOC_Os05g49770.1	CTP synthase, putative, expressed	GO:0005829	cytosol	C
LOC_Os05g49770.1	CTP synthase, putative, expressed	GO:0003824	catalytic activity	F
LOC_Os05g49770.1	CTP synthase, putative, expressed	GO:0000003	reproduction	P
LOC_Os05g49770.1	CTP synthase, putative, expressed	GO:0009791	post-embryonic development	P
LOC_Os05g49770.1	CTP synthase, putative, expressed	GO:0009790	embryo development	P
LOC_Os09g39560.1	genetic modifier, putative, expressed	GO:0008152	metabolic process	P
LOC_Os09g39560.1	genetic modifier, putative, expressed	GO:0016787	hydrolase activity	F
LOC_Os09g39560.1	genetic modifier, putative, expressed	GO:0003824	catalytic activity	F
LOC_Os02g53180.1	1-aminocyclopropane-1-carboxylate oxidase protein, putative, expressed	GO:0009058	biosynthetic process	P
LOC_Os02g53180.1	1-aminocyclopropane-1-carboxylate oxidase protein, putative, expressed	GO:0009987	cellular process	P
LOC_Os02g53180.1	1-aminocyclopropane-1-carboxylate oxidase protein, putative, expressed	GO:0009607	response to biotic stimulus	P
LOC_Os02g53180.1	1-aminocyclopropane-1-carboxylate oxidase protein, putative, expressed	GO:0003824	catalytic activity	F
LOC_Os02g53180.1	1-aminocyclopropane-1-carboxylate oxidase protein, putative, expressed	GO:0008152	metabolic process	P
LOC_Os05g10670.1	zinc finger CCCH type family protein, putative, expressed	GO:0006950	response to stress	P
LOC_Os05g10670.1	zinc finger CCCH type family protein, putative, expressed	GO:0009058	biosynthetic process	P
LOC_Os05g10670.1	zinc finger CCCH type family protein, putative, expressed	GO:0006139	nucleobase, nucleoside, nucleotide and nucleic acid metabolic process	P
LOC_Os05g10670.1	zinc finger CCCH type family protein, putative, expressed	GO:0003700	sequence-specific DNA binding transcription factor activity	F
LOC_Os05g10670.1	zinc finger CCCH type family protein, putative, expressed	GO:0005886	plasma membrane	C
LOC_Os05g10670.1	zinc finger CCCH type family protein, putative, expressed	GO:0003676	nucleic acid binding	F
LOC_Os12g02370.2	chalcone--flavonone isomerase, putative, expressed	GO:0003824	catalytic activity	F
LOC_Os12g02370.2	chalcone--flavonone isomerase, putative, expressed	GO:0005575	cellular_component	C
LOC_Os12g02370.2	chalcone--flavonone isomerase, putative, expressed	GO:0008152	metabolic process	P
LOC_Os12g02370.2	chalcone--flavonone isomerase, putative, expressed	GO:0009628	response to abiotic stimulus	P
LOC_Os01g71300.1	S-formylglutathione hydrolase, putative, expressed	GO:0005576	extracellular region	C
LOC_Os01g71300.1	S-formylglutathione hydrolase, putative, expressed	GO:0008150	biological_process	P
LOC_Os01g71300.1	S-formylglutathione hydrolase, putative, expressed	GO:0008152	metabolic process	P
LOC_Os01g71300.1	S-formylglutathione hydrolase, putative, expressed	GO:0016787	hydrolase activity	F
LOC_Os02g21009.2	sodium/calcium exchanger protein, putative, expressed	GO:0006810	transport	P
LOC_Os02g21009.2	sodium/calcium exchanger protein, putative, expressed	GO:0009987	cellular process	P
LOC_Os02g21009.2	sodium/calcium exchanger protein, putative, expressed	GO:0008150	biological_process	P
LOC_Os02g21009.2	sodium/calcium exchanger protein, putative, expressed	GO:0016020	membrane	C
LOC_Os02g21009.2	sodium/calcium exchanger protein, putative, expressed	GO:0005773	vacuole	C
LOC_Os02g21009.2	sodium/calcium exchanger protein, putative, expressed	GO:0005515	protein binding	F
LOC_Os02g21009.2	sodium/calcium exchanger protein, putative, expressed	GO:0019725	cellular homeostasis	P
LOC_Os02g21009.2	sodium/calcium exchanger protein, putative, expressed	GO:0008152	metabolic process	P
LOC_Os02g21009.2	sodium/calcium exchanger protein, putative, expressed	GO:0009607	response to biotic stimulus	P
LOC_Os02g21009.2	sodium/calcium exchanger protein, putative, expressed	GO:0005215	transporter activity	F
LOC_Os04g48070.1	homeobox and START domains containing protein, putative, expressed	GO:0003677	DNA binding	F
LOC_Os04g48070.1	homeobox and START domains containing protein, putative, expressed	GO:0005634	nucleus	C
LOC_Os04g48070.1	homeobox and START domains containing protein, putative, expressed	GO:0009058	biosynthetic process	P
LOC_Os04g48070.1	homeobox and START domains containing protein, putative, expressed	GO:0006139	nucleobase, nucleoside, nucleotide and nucleic acid metabolic process	P
LOC_Os04g48070.1	homeobox and START domains containing protein, putative, expressed	GO:0003700	sequence-specific DNA binding transcription factor activity	F
LOC_Os01g62980.1	LTPL101 - Protease inhibitor/seed storage/LTP family protein precursor, expressed	GO:0005623	cell	C
LOC_Os01g62980.1	LTPL101 - Protease inhibitor/seed storage/LTP family protein precursor, expressed	GO:0008289	lipid binding	F
LOC_Os01g62980.1	LTPL101 - Protease inhibitor/seed storage/LTP family protein precursor, expressed	GO:0006810	transport	P
LOC_Os03g01570.1	expressed protein	GO:0003674	molecular_function	F
LOC_Os03g01570.1	expressed protein	GO:0008150	biological_process	P
LOC_Os02g13350.1	hydrolase, NUDIX family, domain containing protein, expressed	GO:0006950	response to stress	P
LOC_Os02g13350.1	hydrolase, NUDIX family, domain containing protein, expressed	GO:0008152	metabolic process	P
LOC_Os02g13350.1	hydrolase, NUDIX family, domain containing protein, expressed	GO:0016787	hydrolase activity	F
LOC_Os02g13350.1	hydrolase, NUDIX family, domain containing protein, expressed	GO:0005829	cytosol	C
LOC_Os03g32170.1	NAD dependent epimerase/dehydratase family protein, putative, expressed	GO:0007275	multicellular organismal development	P
LOC_Os03g32170.1	NAD dependent epimerase/dehydratase family protein, putative, expressed	GO:0006629	lipid metabolic process	P
LOC_Os03g32170.1	NAD dependent epimerase/dehydratase family protein, putative, expressed	GO:0006950	response to stress	P
LOC_Os03g32170.1	NAD dependent epimerase/dehydratase family protein, putative, expressed	GO:0005829	cytosol	C
LOC_Os03g32170.1	NAD dependent epimerase/dehydratase family protein, putative, expressed	GO:0008152	metabolic process	P
LOC_Os03g32170.1	NAD dependent epimerase/dehydratase family protein, putative, expressed	GO:0003824	catalytic activity	F
LOC_Os04g48410.1	copper chaperone for superoxide dismutase, putative, expressed	GO:0008152	metabolic process	P
LOC_Os04g48410.1	copper chaperone for superoxide dismutase, putative, expressed	GO:0006950	response to stress	P
LOC_Os04g48410.1	copper chaperone for superoxide dismutase, putative, expressed	GO:0009987	cellular process	P
LOC_Os04g48410.1	copper chaperone for superoxide dismutase, putative, expressed	GO:0019725	cellular homeostasis	P
LOC_Os04g48410.1	copper chaperone for superoxide dismutase, putative, expressed	GO:0006810	transport	P
LOC_Os04g48410.1	copper chaperone for superoxide dismutase, putative, expressed	GO:0005488	binding	F
LOC_Os04g48410.1	copper chaperone for superoxide dismutase, putative, expressed	GO:0009536	plastid	C
LOC_Os03g51350.1	expressed protein	GO:0003674	molecular_function	F
LOC_Os03g51350.1	expressed protein	GO:0008150	biological_process	P
LOC_Os03g12290.1	glutamine synthetase, catalytic domain containing protein, expressed	GO:0008152	metabolic process	P
LOC_Os03g12290.1	glutamine synthetase, catalytic domain containing protein, expressed	GO:0003824	catalytic activity	F
LOC_Os03g12290.1	glutamine synthetase, catalytic domain containing protein, expressed	GO:0005575	cellular_component	C
LOC_Os03g12290.1	glutamine synthetase, catalytic domain containing protein, expressed	GO:0005618	cell wall	C
LOC_Os03g12290.1	glutamine synthetase, catalytic domain containing protein, expressed	GO:0005515	protein binding	F
LOC_Os03g12290.1	glutamine synthetase, catalytic domain containing protein, expressed	GO:0005829	cytosol	C
LOC_Os03g12290.1	glutamine synthetase, catalytic domain containing protein, expressed	GO:0005488	binding	F
LOC_Os03g12290.1	glutamine synthetase, catalytic domain containing protein, expressed	GO:0005886	plasma membrane	C
LOC_Os03g12290.1	glutamine synthetase, catalytic domain containing protein, expressed	GO:0005840	ribosome	C
LOC_Os03g04770.1	beta-amylase, putative, expressed	GO:0005634	nucleus	C
LOC_Os03g04770.1	beta-amylase, putative, expressed	GO:0008152	metabolic process	P
LOC_Os03g04770.1	beta-amylase, putative, expressed	GO:0006950	response to stress	P
LOC_Os03g04770.1	beta-amylase, putative, expressed	GO:0009628	response to abiotic stimulus	P
LOC_Os03g04770.1	beta-amylase, putative, expressed	GO:0005829	cytosol	C
LOC_Os03g04770.1	beta-amylase, putative, expressed	GO:0016787	hydrolase activity	F
LOC_Os03g04770.1	beta-amylase, putative, expressed	GO:0005975	carbohydrate metabolic process	P
LOC_Os03g04770.1	beta-amylase, putative, expressed	GO:0009987	cellular process	P
LOC_Os03g04770.1	beta-amylase, putative, expressed	GO:0009056	catabolic process	P
LOC_Os09g19890.1	expressed protein	GO:0003674	molecular_function	F
LOC_Os09g19890.1	expressed protein	GO:0008150	biological_process	P
LOC_Os02g46460.1	peptide transporter PTR2, putative, expressed	GO:0005215	transporter activity	F
LOC_Os02g46460.1	peptide transporter PTR2, putative, expressed	GO:0016020	membrane	C
LOC_Os02g46460.1	peptide transporter PTR2, putative, expressed	GO:0006810	transport	P
LOC_Os02g46460.1	peptide transporter PTR2, putative, expressed	GO:0009987	cellular process	P
LOC_Os02g46460.1	peptide transporter PTR2, putative, expressed	GO:0008150	biological_process	P
LOC_Os02g46460.1	peptide transporter PTR2, putative, expressed	GO:0005886	plasma membrane	C
LOC_Os09g21230.1	AMP-binding enzyme, putative, expressed	GO:0008152	metabolic process	P
LOC_Os09g21230.1	AMP-binding enzyme, putative, expressed	GO:0003824	catalytic activity	F
LOC_Os01g12920.1	thioesterase family protein, putative, expressed	GO:0008152	metabolic process	P
LOC_Os01g12920.1	thioesterase family protein, putative, expressed	GO:0008150	biological_process	P
LOC_Os01g12920.1	thioesterase family protein, putative, expressed	GO:0016787	hydrolase activity	F
LOC_Os03g63330.1	aspartokinase, chloroplast precursor, putative, expressed	GO:0008152	metabolic process	P
LOC_Os03g63330.1	aspartokinase, chloroplast precursor, putative, expressed	GO:0009987	cellular process	P
LOC_Os03g63330.1	aspartokinase, chloroplast precursor, putative, expressed	GO:0009058	biosynthetic process	P
LOC_Os03g63330.1	aspartokinase, chloroplast precursor, putative, expressed	GO:0016301	kinase activity	F
LOC_Os12g19381.1	ribulose bisphosphate carboxylase small chain, chloroplast precursor, putative, expressed	GO:0016020	membrane	C
LOC_Os12g19381.1	ribulose bisphosphate carboxylase small chain, chloroplast precursor, putative, expressed	GO:0005576	extracellular region	C
LOC_Os12g19381.1	ribulose bisphosphate carboxylase small chain, chloroplast precursor, putative, expressed	GO:0009536	plastid	C
LOC_Os12g19381.1	ribulose bisphosphate carboxylase small chain, chloroplast precursor, putative, expressed	GO:0009579	thylakoid	C
LOC_Os12g19381.1	ribulose bisphosphate carboxylase small chain, chloroplast precursor, putative, expressed	GO:0009628	response to abiotic stimulus	P
LOC_Os12g19381.1	ribulose bisphosphate carboxylase small chain, chloroplast precursor, putative, expressed	GO:0005488	binding	F
LOC_Os12g19381.1	ribulose bisphosphate carboxylase small chain, chloroplast precursor, putative, expressed	GO:0006950	response to stress	P
LOC_Os12g19381.1	ribulose bisphosphate carboxylase small chain, chloroplast precursor, putative, expressed	GO:0003824	catalytic activity	F
LOC_Os12g19381.1	ribulose bisphosphate carboxylase small chain, chloroplast precursor, putative, expressed	GO:0008152	metabolic process	P
LOC_Os12g19381.1	ribulose bisphosphate carboxylase small chain, chloroplast precursor, putative, expressed	GO:0005840	ribosome	C
LOC_Os12g19381.1	ribulose bisphosphate carboxylase small chain, chloroplast precursor, putative, expressed	GO:0005829	cytosol	C
LOC_Os02g43330.1	homeobox associated leucine zipper, putative, expressed	GO:0005634	nucleus	C
LOC_Os02g43330.1	homeobox associated leucine zipper, putative, expressed	GO:0009719	response to endogenous stimulus	P
LOC_Os02g43330.1	homeobox associated leucine zipper, putative, expressed	GO:0007165	signal transduction	P
LOC_Os02g43330.1	homeobox associated leucine zipper, putative, expressed	GO:0006950	response to stress	P
LOC_Os02g43330.1	homeobox associated leucine zipper, putative, expressed	GO:0009628	response to abiotic stimulus	P
LOC_Os02g43330.1	homeobox associated leucine zipper, putative, expressed	GO:0009058	biosynthetic process	P
LOC_Os02g43330.1	homeobox associated leucine zipper, putative, expressed	GO:0006139	nucleobase, nucleoside, nucleotide and nucleic acid metabolic process	P
LOC_Os02g43330.1	homeobox associated leucine zipper, putative, expressed	GO:0003700	sequence-specific DNA binding transcription factor activity	F
LOC_Os01g53060.1	peroxisomal membrane protein, putative, expressed	GO:0003674	molecular_function	F
LOC_Os01g53060.1	peroxisomal membrane protein, putative, expressed	GO:0009536	plastid	C
LOC_Os01g53060.1	peroxisomal membrane protein, putative, expressed	GO:0008150	biological_process	P
LOC_Os01g53060.1	peroxisomal membrane protein, putative, expressed	GO:0016020	membrane	C
LOC_Os01g53060.1	peroxisomal membrane protein, putative, expressed	GO:0005777	peroxisome	C
LOC_Os06g37560.1	beta-galactosidase precursor, putative, expressed	GO:0005618	cell wall	C
LOC_Os06g37560.1	beta-galactosidase precursor, putative, expressed	GO:0008152	metabolic process	P
LOC_Os06g37560.1	beta-galactosidase precursor, putative, expressed	GO:0005515	protein binding	F
LOC_Os06g37560.1	beta-galactosidase precursor, putative, expressed	GO:0016787	hydrolase activity	F
LOC_Os06g37560.1	beta-galactosidase precursor, putative, expressed	GO:0005575	cellular_component	C
LOC_Os06g37560.1	beta-galactosidase precursor, putative, expressed	GO:0005975	carbohydrate metabolic process	P
LOC_Os05g47540.1	CPuORF26 - conserved peptide uORF-containing transcript, expressed	GO:0016740	transferase activity	F
LOC_Os05g47540.1	CPuORF26 - conserved peptide uORF-containing transcript, expressed	GO:0008152	metabolic process	P
LOC_Os05g47540.1	CPuORF26 - conserved peptide uORF-containing transcript, expressed	GO:0009987	cellular process	P
LOC_Os05g47540.1	CPuORF26 - conserved peptide uORF-containing transcript, expressed	GO:0009058	biosynthetic process	P
LOC_Os05g47540.1	CPuORF26 - conserved peptide uORF-containing transcript, expressed	GO:0006629	lipid metabolic process	P
LOC_Os06g47310.1	plant-specific domain TIGR01627 family protein, expressed	GO:0003674	molecular_function	F
LOC_Os06g47310.1	plant-specific domain TIGR01627 family protein, expressed	GO:0005794	Golgi apparatus	C
LOC_Os06g47310.1	plant-specific domain TIGR01627 family protein, expressed	GO:0009058	biosynthetic process	P
LOC_Os06g47310.1	plant-specific domain TIGR01627 family protein, expressed	GO:0005975	carbohydrate metabolic process	P
LOC_Os06g47310.1	plant-specific domain TIGR01627 family protein, expressed	GO:0009987	cellular process	P
LOC_Os08g34220.1	omega-6 fatty acid desaturase, chloroplast precursor, putative, expressed	GO:0003824	catalytic activity	F
LOC_Os08g34220.1	omega-6 fatty acid desaturase, chloroplast precursor, putative, expressed	GO:0006091	generation of precursor metabolites and energy	P
LOC_Os08g34220.1	omega-6 fatty acid desaturase, chloroplast precursor, putative, expressed	GO:0009628	response to abiotic stimulus	P
LOC_Os08g34220.1	omega-6 fatty acid desaturase, chloroplast precursor, putative, expressed	GO:0015979	photosynthesis	P
LOC_Os08g34220.1	omega-6 fatty acid desaturase, chloroplast precursor, putative, expressed	GO:0009536	plastid	C
LOC_Os08g34220.1	omega-6 fatty acid desaturase, chloroplast precursor, putative, expressed	GO:0009058	biosynthetic process	P
LOC_Os08g34220.1	omega-6 fatty acid desaturase, chloroplast precursor, putative, expressed	GO:0009987	cellular process	P
LOC_Os08g34220.1	omega-6 fatty acid desaturase, chloroplast precursor, putative, expressed	GO:0006629	lipid metabolic process	P
LOC_Os08g34220.1	omega-6 fatty acid desaturase, chloroplast precursor, putative, expressed	GO:0008152	metabolic process	P
LOC_Os02g35180.1	OsRR2 type-A response regulator, expressed	GO:0008150	biological_process	P
LOC_Os02g35180.1	OsRR2 type-A response regulator, expressed	GO:0005634	nucleus	C
LOC_Os02g35180.1	OsRR2 type-A response regulator, expressed	GO:0009058	biosynthetic process	P
LOC_Os02g35180.1	OsRR2 type-A response regulator, expressed	GO:0006139	nucleobase, nucleoside, nucleotide and nucleic acid metabolic process	P
LOC_Os02g35180.1	OsRR2 type-A response regulator, expressed	GO:0007165	signal transduction	P
LOC_Os02g35180.1	OsRR2 type-A response regulator, expressed	GO:0009719	response to endogenous stimulus	P
LOC_Os02g35180.1	OsRR2 type-A response regulator, expressed	GO:0005515	protein binding	F
LOC_Os02g35180.1	OsRR2 type-A response regulator, expressed	GO:0004871	signal transducer activity	F
LOC_Os08g06280.1	LSD1 zinc finger domain containing protein, expressed	GO:0005623	cell	C
LOC_Os08g06280.1	LSD1 zinc finger domain containing protein, expressed	GO:0006950	response to stress	P
LOC_Os08g06280.1	LSD1 zinc finger domain containing protein, expressed	GO:0009607	response to biotic stimulus	P
LOC_Os08g06280.1	LSD1 zinc finger domain containing protein, expressed	GO:0003677	DNA binding	F
LOC_Os08g06280.1	LSD1 zinc finger domain containing protein, expressed	GO:0008152	metabolic process	P
LOC_Os08g06280.1	LSD1 zinc finger domain containing protein, expressed	GO:0009987	cellular process	P
LOC_Os08g06280.1	LSD1 zinc finger domain containing protein, expressed	GO:0008219	cell death	P
LOC_Os05g39760.1	VHS and GAT domain containing protein, expressed	GO:0006810	transport	P
LOC_Os05g39760.1	VHS and GAT domain containing protein, expressed	GO:0009987	cellular process	P
LOC_Os05g39760.1	VHS and GAT domain containing protein, expressed	GO:0005794	Golgi apparatus	C
LOC_Os05g39760.1	VHS and GAT domain containing protein, expressed	GO:0005215	transporter activity	F
LOC_Os05g39760.1	VHS and GAT domain containing protein, expressed	GO:0005886	plasma membrane	C
LOC_Os06g09679.1	chaperonin, putative, expressed	GO:0005576	extracellular region	C
LOC_Os06g09679.1	chaperonin, putative, expressed	GO:0016020	membrane	C
LOC_Os06g09679.1	chaperonin, putative, expressed	GO:0009536	plastid	C
LOC_Os06g09679.1	chaperonin, putative, expressed	GO:0009579	thylakoid	C
LOC_Os06g09679.1	chaperonin, putative, expressed	GO:0006950	response to stress	P
LOC_Os06g09679.1	chaperonin, putative, expressed	GO:0009628	response to abiotic stimulus	P
LOC_Os06g09679.1	chaperonin, putative, expressed	GO:0008150	biological_process	P
LOC_Os06g09679.1	chaperonin, putative, expressed	GO:0005488	binding	F
LOC_Os06g09679.1	chaperonin, putative, expressed	GO:0005739	mitochondrion	C
LOC_Os06g09679.1	chaperonin, putative, expressed	GO:0005515	protein binding	F
LOC_Os06g14406.1	SYD, putative, expressed	GO:0006950	response to stress	P
LOC_Os06g14406.1	SYD, putative, expressed	GO:0040029	regulation of gene expression, epigenetic	P
LOC_Os06g14406.1	SYD, putative, expressed	GO:0005634	nucleus	C
LOC_Os06g14406.1	SYD, putative, expressed	GO:0009653	anatomical structure morphogenesis	P
LOC_Os06g14406.1	SYD, putative, expressed	GO:0007275	multicellular organismal development	P
LOC_Os06g14406.1	SYD, putative, expressed	GO:0009908	flower development	P
LOC_Os06g14406.1	SYD, putative, expressed	GO:0005829	cytosol	C
LOC_Os06g14406.1	SYD, putative, expressed	GO:0003682	chromatin binding	F
LOC_Os06g14406.1	SYD, putative, expressed	GO:0016043	cellular component organization	P
LOC_Os06g14406.1	SYD, putative, expressed	GO:0009987	cellular process	P
LOC_Os06g14406.1	SYD, putative, expressed	GO:0009056	catabolic process	P
LOC_Os06g14406.1	SYD, putative, expressed	GO:0006139	nucleobase, nucleoside, nucleotide and nucleic acid metabolic process	P
LOC_Os06g14406.1	SYD, putative, expressed	GO:0016787	hydrolase activity	F
LOC_Os01g43090.1	oxidoreductase, aldo/keto reductase family protein, putative, expressed	GO:0003824	catalytic activity	F
LOC_Os01g43090.1	oxidoreductase, aldo/keto reductase family protein, putative, expressed	GO:0009536	plastid	C
LOC_Os01g43090.1	oxidoreductase, aldo/keto reductase family protein, putative, expressed	GO:0008152	metabolic process	P
LOC_Os01g43090.1	oxidoreductase, aldo/keto reductase family protein, putative, expressed	GO:0005886	plasma membrane	C
LOC_Os02g48720.1	mitochondrial carrier protein, putative, expressed	GO:0016020	membrane	C
LOC_Os02g48720.1	mitochondrial carrier protein, putative, expressed	GO:0006810	transport	P
LOC_Os02g48720.1	mitochondrial carrier protein, putative, expressed	GO:0009987	cellular process	P
LOC_Os02g48720.1	mitochondrial carrier protein, putative, expressed	GO:0005215	transporter activity	F
LOC_Os02g48720.1	mitochondrial carrier protein, putative, expressed	GO:0005730	nucleolus	C
LOC_Os02g48720.1	mitochondrial carrier protein, putative, expressed	GO:0005488	binding	F
LOC_Os02g48720.1	mitochondrial carrier protein, putative, expressed	GO:0009536	plastid	C
LOC_Os02g48720.1	mitochondrial carrier protein, putative, expressed	GO:0005739	mitochondrion	C
LOC_Os02g48720.1	mitochondrial carrier protein, putative, expressed	GO:0005886	plasma membrane	C
LOC_Os02g48720.1	mitochondrial carrier protein, putative, expressed	GO:0005773	vacuole	C
LOC_Os02g48720.1	mitochondrial carrier protein, putative, expressed	GO:0005618	cell wall	C
LOC_Os02g53530.1	ZOS2-17 - C2H2 zinc finger protein, expressed	GO:0030154	cell differentiation	P
LOC_Os02g53530.1	ZOS2-17 - C2H2 zinc finger protein, expressed	GO:0007275	multicellular organismal development	P
LOC_Os02g53530.1	ZOS2-17 - C2H2 zinc finger protein, expressed	GO:0009058	biosynthetic process	P
LOC_Os02g53530.1	ZOS2-17 - C2H2 zinc finger protein, expressed	GO:0006139	nucleobase, nucleoside, nucleotide and nucleic acid metabolic process	P
LOC_Os02g53530.1	ZOS2-17 - C2H2 zinc finger protein, expressed	GO:0005488	binding	F
LOC_Os02g53530.1	ZOS2-17 - C2H2 zinc finger protein, expressed	GO:0005622	intracellular	C
LOC_Os02g53530.1	ZOS2-17 - C2H2 zinc finger protein, expressed	GO:0003700	sequence-specific DNA binding transcription factor activity	F
LOC_Os02g53530.1	ZOS2-17 - C2H2 zinc finger protein, expressed	GO:0003676	nucleic acid binding	F
LOC_Os06g51220.2	HMG1/2, putative, expressed	GO:0016043	cellular component organization	P
LOC_Os06g51220.2	HMG1/2, putative, expressed	GO:0009987	cellular process	P
LOC_Os06g51220.2	HMG1/2, putative, expressed	GO:0003677	DNA binding	F
LOC_Os06g51220.2	HMG1/2, putative, expressed	GO:0005634	nucleus	C
LOC_Os06g51220.2	HMG1/2, putative, expressed	GO:0005622	intracellular	C
LOC_Os06g51220.2	HMG1/2, putative, expressed	GO:0009058	biosynthetic process	P
LOC_Os06g51220.2	HMG1/2, putative, expressed	GO:0006139	nucleobase, nucleoside, nucleotide and nucleic acid metabolic process	P
LOC_Os06g51220.2	HMG1/2, putative, expressed	GO:0005198	structural molecule activity	F
LOC_Os06g51220.2	HMG1/2, putative, expressed	GO:0003682	chromatin binding	F
LOC_Os06g51220.2	HMG1/2, putative, expressed	GO:0003700	sequence-specific DNA binding transcription factor activity	F
LOC_Os05g38290.2	protein phosphatase 2C, putative, expressed	GO:0005623	cell	C
LOC_Os05g38290.2	protein phosphatase 2C, putative, expressed	GO:0006464	protein modification process	P
LOC_Os05g38290.2	protein phosphatase 2C, putative, expressed	GO:0008152	metabolic process	P
LOC_Os05g38290.2	protein phosphatase 2C, putative, expressed	GO:0009987	cellular process	P
LOC_Os05g38290.2	protein phosphatase 2C, putative, expressed	GO:0003824	catalytic activity	F
LOC_Os05g38290.2	protein phosphatase 2C, putative, expressed	GO:0016787	hydrolase activity	F
LOC_Os06g02380.2	T-complex protein, putative, expressed	GO:0019538	protein metabolic process	P
LOC_Os06g02380.2	T-complex protein, putative, expressed	GO:0009987	cellular process	P
LOC_Os06g02380.2	T-complex protein, putative, expressed	GO:0016020	membrane	C
LOC_Os06g02380.2	T-complex protein, putative, expressed	GO:0005576	extracellular region	C
LOC_Os06g02380.2	T-complex protein, putative, expressed	GO:0006950	response to stress	P
LOC_Os06g02380.2	T-complex protein, putative, expressed	GO:0009628	response to abiotic stimulus	P
LOC_Os06g02380.2	T-complex protein, putative, expressed	GO:0009607	response to biotic stimulus	P
LOC_Os06g02380.2	T-complex protein, putative, expressed	GO:0008219	cell death	P
LOC_Os06g02380.2	T-complex protein, putative, expressed	GO:0005515	protein binding	F
LOC_Os06g02380.2	T-complex protein, putative, expressed	GO:0009536	plastid	C
LOC_Os06g02380.2	T-complex protein, putative, expressed	GO:0005886	plasma membrane	C
LOC_Os06g02380.2	T-complex protein, putative, expressed	GO:0005840	ribosome	C
LOC_Os06g02380.2	T-complex protein, putative, expressed	GO:0005829	cytosol	C
LOC_Os05g02530.1	glutathione S-transferase, N-terminal domain containing protein, expressed	GO:0005488	binding	F
LOC_Os05g02530.1	glutathione S-transferase, N-terminal domain containing protein, expressed	GO:0005829	cytosol	C
LOC_Os05g02530.1	glutathione S-transferase, N-terminal domain containing protein, expressed	GO:0008152	metabolic process	P
LOC_Os05g02530.1	glutathione S-transferase, N-terminal domain containing protein, expressed	GO:0003824	catalytic activity	F
LOC_Os05g02530.1	glutathione S-transferase, N-terminal domain containing protein, expressed	GO:0005886	plasma membrane	C
LOC_Os05g02530.1	glutathione S-transferase, N-terminal domain containing protein, expressed	GO:0006464	protein modification process	P
LOC_Os03g12530.1	cation efflux family protein, putative, expressed	GO:0016020	membrane	C
LOC_Os03g12530.1	cation efflux family protein, putative, expressed	GO:0006810	transport	P
LOC_Os03g12530.1	cation efflux family protein, putative, expressed	GO:0009987	cellular process	P
LOC_Os03g12530.1	cation efflux family protein, putative, expressed	GO:0005215	transporter activity	F
LOC_Os03g31300.1	chaperone protein clpB 1, putative, expressed	GO:0008152	metabolic process	P
LOC_Os03g31300.1	chaperone protein clpB 1, putative, expressed	GO:0000166	nucleotide binding	F
LOC_Os03g31300.1	chaperone protein clpB 1, putative, expressed	GO:0006950	response to stress	P
LOC_Os03g31300.1	chaperone protein clpB 1, putative, expressed	GO:0009628	response to abiotic stimulus	P
LOC_Os03g31300.1	chaperone protein clpB 1, putative, expressed	GO:0016043	cellular component organization	P
LOC_Os03g31300.1	chaperone protein clpB 1, putative, expressed	GO:0009987	cellular process	P
LOC_Os03g31300.1	chaperone protein clpB 1, putative, expressed	GO:0009536	plastid	C
LOC_Os03g31300.1	chaperone protein clpB 1, putative, expressed	GO:0016787	hydrolase activity	F
LOC_Os03g31300.1	chaperone protein clpB 1, putative, expressed	GO:0009056	catabolic process	P
LOC_Os03g31300.1	chaperone protein clpB 1, putative, expressed	GO:0006139	nucleobase, nucleoside, nucleotide and nucleic acid metabolic process	P
LOC_Os03g17790.1	OsRCI2-5 - Putative low temperature and salt responsive protein, expressed	GO:0005623	cell	C
LOC_Os03g17790.1	OsRCI2-5 - Putative low temperature and salt responsive protein, expressed	GO:0006950	response to stress	P
LOC_Os03g17790.1	OsRCI2-5 - Putative low temperature and salt responsive protein, expressed	GO:0009628	response to abiotic stimulus	P
LOC_Os03g17790.1	OsRCI2-5 - Putative low temperature and salt responsive protein, expressed	GO:0016020	membrane	C
LOC_Os01g21250.1	late embryogenesis abundant protein, putative, expressed	GO:0006950	response to stress	P
LOC_Os01g21250.1	late embryogenesis abundant protein, putative, expressed	GO:0003674	molecular_function	F
LOC_Os01g21250.1	late embryogenesis abundant protein, putative, expressed	GO:0009628	response to abiotic stimulus	P
LOC_Os01g21250.1	late embryogenesis abundant protein, putative, expressed	GO:0009790	embryo development	P
LOC_Os01g21250.1	late embryogenesis abundant protein, putative, expressed	GO:0009991	response to extracellular stimulus	P
LOC_Os01g21250.1	late embryogenesis abundant protein, putative, expressed	GO:0007154	cell communication	P
LOC_Os05g25560.1	glycosyl hydrolase family 10 protein, putative, expressed	GO:0016787	hydrolase activity	F
LOC_Os05g25560.1	glycosyl hydrolase family 10 protein, putative, expressed	GO:0008152	metabolic process	P
LOC_Os05g25560.1	glycosyl hydrolase family 10 protein, putative, expressed	GO:0005618	cell wall	C
LOC_Os05g25560.1	glycosyl hydrolase family 10 protein, putative, expressed	GO:0005975	carbohydrate metabolic process	P
LOC_Os01g64730.1	bZIP transcription factor domain containing protein, expressed	GO:0003677	DNA binding	F
LOC_Os01g64730.1	bZIP transcription factor domain containing protein, expressed	GO:0005634	nucleus	C
LOC_Os01g64730.1	bZIP transcription factor domain containing protein, expressed	GO:0009058	biosynthetic process	P
LOC_Os01g64730.1	bZIP transcription factor domain containing protein, expressed	GO:0006139	nucleobase, nucleoside, nucleotide and nucleic acid metabolic process	P
LOC_Os01g64730.1	bZIP transcription factor domain containing protein, expressed	GO:0003700	sequence-specific DNA binding transcription factor activity	F
LOC_Os07g41160.1	protein of unknown function DUF1675 domain containing protein, expressed	GO:0005634	nucleus	C
LOC_Os07g41160.1	protein of unknown function DUF1675 domain containing protein, expressed	GO:0005515	protein binding	F
LOC_Os07g41160.1	protein of unknown function DUF1675 domain containing protein, expressed	GO:0006950	response to stress	P
LOC_Os07g41160.1	protein of unknown function DUF1675 domain containing protein, expressed	GO:0009719	response to endogenous stimulus	P
LOC_Os04g38600.1	glyceraldehyde-3-phosphate dehydrogenase, putative, expressed	GO:0005975	carbohydrate metabolic process	P
LOC_Os04g38600.1	glyceraldehyde-3-phosphate dehydrogenase, putative, expressed	GO:0009987	cellular process	P
LOC_Os04g38600.1	glyceraldehyde-3-phosphate dehydrogenase, putative, expressed	GO:0016020	membrane	C
LOC_Os04g38600.1	glyceraldehyde-3-phosphate dehydrogenase, putative, expressed	GO:0005576	extracellular region	C
LOC_Os04g38600.1	glyceraldehyde-3-phosphate dehydrogenase, putative, expressed	GO:0006091	generation of precursor metabolites and energy	P
LOC_Os04g38600.1	glyceraldehyde-3-phosphate dehydrogenase, putative, expressed	GO:0009056	catabolic process	P
LOC_Os04g38600.1	glyceraldehyde-3-phosphate dehydrogenase, putative, expressed	GO:0000166	nucleotide binding	F
LOC_Os04g38600.1	glyceraldehyde-3-phosphate dehydrogenase, putative, expressed	GO:0008152	metabolic process	P
LOC_Os04g38600.1	glyceraldehyde-3-phosphate dehydrogenase, putative, expressed	GO:0009536	plastid	C
LOC_Os03g27040.1	heavy metal-associated domain containing protein, expressed	GO:0006810	transport	P
LOC_Os03g27040.1	heavy metal-associated domain containing protein, expressed	GO:0009987	cellular process	P
LOC_Os03g27040.1	heavy metal-associated domain containing protein, expressed	GO:0016787	hydrolase activity	F
LOC_Os03g27040.1	heavy metal-associated domain containing protein, expressed	GO:0005215	transporter activity	F
LOC_Os03g27040.1	heavy metal-associated domain containing protein, expressed	GO:0006091	generation of precursor metabolites and energy	P
LOC_Os03g27040.1	heavy metal-associated domain containing protein, expressed	GO:0015979	photosynthesis	P
LOC_Os03g27040.1	heavy metal-associated domain containing protein, expressed	GO:0009056	catabolic process	P
LOC_Os03g27040.1	heavy metal-associated domain containing protein, expressed	GO:0006139	nucleobase, nucleoside, nucleotide and nucleic acid metabolic process	P
LOC_Os03g27040.1	heavy metal-associated domain containing protein, expressed	GO:0009536	plastid	C
LOC_Os10g35070.1	alpha-galactosidase precursor, putative, expressed	GO:0005576	extracellular region	C
LOC_Os10g35070.1	alpha-galactosidase precursor, putative, expressed	GO:0009056	catabolic process	P
LOC_Os10g35070.1	alpha-galactosidase precursor, putative, expressed	GO:0009987	cellular process	P
LOC_Os10g35070.1	alpha-galactosidase precursor, putative, expressed	GO:0006629	lipid metabolic process	P
LOC_Os10g35070.1	alpha-galactosidase precursor, putative, expressed	GO:0008152	metabolic process	P
LOC_Os10g35070.1	alpha-galactosidase precursor, putative, expressed	GO:0003824	catalytic activity	F
LOC_Os10g35070.1	alpha-galactosidase precursor, putative, expressed	GO:0005737	cytoplasm	C
LOC_Os10g35070.1	alpha-galactosidase precursor, putative, expressed	GO:0005618	cell wall	C
LOC_Os10g35070.1	alpha-galactosidase precursor, putative, expressed	GO:0016787	hydrolase activity	F
LOC_Os10g35070.1	alpha-galactosidase precursor, putative, expressed	GO:0005975	carbohydrate metabolic process	P
LOC_Os03g58170.1	stem-specific protein TSJT1, putative, expressed	GO:0003674	molecular_function	F
LOC_Os03g58170.1	stem-specific protein TSJT1, putative, expressed	GO:0005634	nucleus	C
LOC_Os03g58170.1	stem-specific protein TSJT1, putative, expressed	GO:0005829	cytosol	C
LOC_Os03g58170.1	stem-specific protein TSJT1, putative, expressed	GO:0005886	plasma membrane	C
LOC_Os03g58170.1	stem-specific protein TSJT1, putative, expressed	GO:0009719	response to endogenous stimulus	P
LOC_Os05g12630.1	expressed protein	GO:0005623	cell	C
LOC_Os05g12630.1	expressed protein	GO:0003674	molecular_function	F
LOC_Os05g12630.1	expressed protein	GO:0006950	response to stress	P
LOC_Os05g12630.1	expressed protein	GO:0009628	response to abiotic stimulus	P
LOC_Os05g12630.1	expressed protein	GO:0009719	response to endogenous stimulus	P
LOC_Os05g46040.1	protein phosphatase 2C, putative, expressed	GO:0005623	cell	C
LOC_Os05g46040.1	protein phosphatase 2C, putative, expressed	GO:0005515	protein binding	F
LOC_Os05g46040.1	protein phosphatase 2C, putative, expressed	GO:0006464	protein modification process	P
LOC_Os05g46040.1	protein phosphatase 2C, putative, expressed	GO:0008152	metabolic process	P
LOC_Os05g46040.1	protein phosphatase 2C, putative, expressed	GO:0009987	cellular process	P
LOC_Os05g46040.1	protein phosphatase 2C, putative, expressed	GO:0016787	hydrolase activity	F
LOC_Os04g45070.1	remorin, putative, expressed	GO:0005575	cellular_component	C
LOC_Os04g45070.1	remorin, putative, expressed	GO:0003677	DNA binding	F
LOC_Os04g45070.1	remorin, putative, expressed	GO:0008150	biological_process	P
LOC_Os06g01620.1	scarecrow, putative, expressed	GO:0008150	biological_process	P
LOC_Os06g01620.1	scarecrow, putative, expressed	GO:0030154	cell differentiation	P
LOC_Os06g01620.1	scarecrow, putative, expressed	GO:0009058	biosynthetic process	P
LOC_Os06g01620.1	scarecrow, putative, expressed	GO:0006139	nucleobase, nucleoside, nucleotide and nucleic acid metabolic process	P
LOC_Os06g01620.1	scarecrow, putative, expressed	GO:0016043	cellular component organization	P
LOC_Os06g01620.1	scarecrow, putative, expressed	GO:0009653	anatomical structure morphogenesis	P
LOC_Os06g01620.1	scarecrow, putative, expressed	GO:0016049	cell growth	P
LOC_Os06g01620.1	scarecrow, putative, expressed	GO:0007275	multicellular organismal development	P
LOC_Os06g01620.1	scarecrow, putative, expressed	GO:0005515	protein binding	F
LOC_Os06g01620.1	scarecrow, putative, expressed	GO:0009987	cellular process	P
LOC_Os06g01620.1	scarecrow, putative, expressed	GO:0003700	sequence-specific DNA binding transcription factor activity	F
LOC_Os06g01620.1	scarecrow, putative, expressed	GO:0009536	plastid	C
LOC_Os02g50799.1	nuclear-pore anchor, putative, expressed	GO:0005575	cellular_component	C
LOC_Os02g50799.1	nuclear-pore anchor, putative, expressed	GO:0005635	nuclear envelope	C
LOC_Os02g50799.1	nuclear-pore anchor, putative, expressed	GO:0009908	flower development	P
LOC_Os02g50799.1	nuclear-pore anchor, putative, expressed	GO:0006464	protein modification process	P
LOC_Os02g50799.1	nuclear-pore anchor, putative, expressed	GO:0006810	transport	P
LOC_Os02g50799.1	nuclear-pore anchor, putative, expressed	GO:0009987	cellular process	P
LOC_Os02g50799.1	nuclear-pore anchor, putative, expressed	GO:0005730	nucleolus	C
LOC_Os02g50799.1	nuclear-pore anchor, putative, expressed	GO:0005515	protein binding	F
LOC_Os02g50799.1	nuclear-pore anchor, putative, expressed	GO:0005829	cytosol	C
LOC_Os02g50799.1	nuclear-pore anchor, putative, expressed	GO:0009536	plastid	C
LOC_Os06g14510.3	glucose-6-phosphate isomerase, putative, expressed	GO:0003824	catalytic activity	F
LOC_Os06g14510.3	glucose-6-phosphate isomerase, putative, expressed	GO:0008150	biological_process	P
LOC_Os06g14510.3	glucose-6-phosphate isomerase, putative, expressed	GO:0006950	response to stress	P
LOC_Os06g14510.3	glucose-6-phosphate isomerase, putative, expressed	GO:0009607	response to biotic stimulus	P
LOC_Os06g14510.3	glucose-6-phosphate isomerase, putative, expressed	GO:0008152	metabolic process	P
LOC_Os06g14510.3	glucose-6-phosphate isomerase, putative, expressed	GO:0009058	biosynthetic process	P
LOC_Os06g14510.3	glucose-6-phosphate isomerase, putative, expressed	GO:0005975	carbohydrate metabolic process	P
LOC_Os06g14510.3	glucose-6-phosphate isomerase, putative, expressed	GO:0009987	cellular process	P
LOC_Os06g14510.3	glucose-6-phosphate isomerase, putative, expressed	GO:0005829	cytosol	C
LOC_Os06g14510.3	glucose-6-phosphate isomerase, putative, expressed	GO:0006091	generation of precursor metabolites and energy	P
LOC_Os06g14510.3	glucose-6-phosphate isomerase, putative, expressed	GO:0009056	catabolic process	P
LOC_Os09g21180.1	homeobox associated leucine zipper, putative, expressed	GO:0003677	DNA binding	F
LOC_Os09g21180.1	homeobox associated leucine zipper, putative, expressed	GO:0005634	nucleus	C
LOC_Os09g21180.1	homeobox associated leucine zipper, putative, expressed	GO:0009058	biosynthetic process	P
LOC_Os09g21180.1	homeobox associated leucine zipper, putative, expressed	GO:0006139	nucleobase, nucleoside, nucleotide and nucleic acid metabolic process	P
LOC_Os09g21180.1	homeobox associated leucine zipper, putative, expressed	GO:0009628	response to abiotic stimulus	P
LOC_Os09g21180.1	homeobox associated leucine zipper, putative, expressed	GO:0005515	protein binding	F
LOC_Os09g21180.1	homeobox associated leucine zipper, putative, expressed	GO:0009653	anatomical structure morphogenesis	P
LOC_Os09g21180.1	homeobox associated leucine zipper, putative, expressed	GO:0007275	multicellular organismal development	P
LOC_Os09g21180.1	homeobox associated leucine zipper, putative, expressed	GO:0006950	response to stress	P
LOC_Os09g21180.1	homeobox associated leucine zipper, putative, expressed	GO:0003700	sequence-specific DNA binding transcription factor activity	F
LOC_Os07g12890.1	metal cation transporter, putative, expressed	GO:0005623	cell	C
LOC_Os07g12890.1	metal cation transporter, putative, expressed	GO:0016020	membrane	C
LOC_Os07g12890.1	metal cation transporter, putative, expressed	GO:0005215	transporter activity	F
LOC_Os07g12890.1	metal cation transporter, putative, expressed	GO:0006810	transport	P
LOC_Os07g12890.1	metal cation transporter, putative, expressed	GO:0009987	cellular process	P
LOC_Os04g36750.1	hsp20/alpha crystallin family protein, putative, expressed	GO:0003674	molecular_function	F
LOC_Os04g36750.1	hsp20/alpha crystallin family protein, putative, expressed	GO:0005783	endoplasmic reticulum	C
LOC_Os04g36750.1	hsp20/alpha crystallin family protein, putative, expressed	GO:0006950	response to stress	P
LOC_Os04g36750.1	hsp20/alpha crystallin family protein, putative, expressed	GO:0009628	response to abiotic stimulus	P
LOC_Os03g22120.1	sucrose synthase, putative, expressed	GO:0009058	biosynthetic process	P
LOC_Os03g22120.1	sucrose synthase, putative, expressed	GO:0005975	carbohydrate metabolic process	P
LOC_Os03g22120.1	sucrose synthase, putative, expressed	GO:0009987	cellular process	P
LOC_Os03g22120.1	sucrose synthase, putative, expressed	GO:0016740	transferase activity	F
LOC_Os03g22120.1	sucrose synthase, putative, expressed	GO:0008152	metabolic process	P
LOC_Os03g22120.1	sucrose synthase, putative, expressed	GO:0000003	reproduction	P
LOC_Os03g22120.1	sucrose synthase, putative, expressed	GO:0009791	post-embryonic development	P
LOC_Os01g08860.1	hsp20/alpha crystallin family protein, putative, expressed	GO:0006950	response to stress	P
LOC_Os01g08860.1	hsp20/alpha crystallin family protein, putative, expressed	GO:0009628	response to abiotic stimulus	P
LOC_Os12g12850.1	ATP-dependent Clp protease ATP-binding subunit clpA homolog,chloroplast precursor, putative, expressed	GO:0016020	membrane	C
LOC_Os12g12850.1	ATP-dependent Clp protease ATP-binding subunit clpA homolog,chloroplast precursor, putative, expressed	GO:0009536	plastid	C
LOC_Os12g12850.1	ATP-dependent Clp protease ATP-binding subunit clpA homolog,chloroplast precursor, putative, expressed	GO:0009579	thylakoid	C
LOC_Os12g12850.1	ATP-dependent Clp protease ATP-binding subunit clpA homolog,chloroplast precursor, putative, expressed	GO:0000166	nucleotide binding	F
LOC_Os12g12850.1	ATP-dependent Clp protease ATP-binding subunit clpA homolog,chloroplast precursor, putative, expressed	GO:0016043	cellular component organization	P
LOC_Os12g12850.1	ATP-dependent Clp protease ATP-binding subunit clpA homolog,chloroplast precursor, putative, expressed	GO:0009987	cellular process	P
LOC_Os12g12850.1	ATP-dependent Clp protease ATP-binding subunit clpA homolog,chloroplast precursor, putative, expressed	GO:0006810	transport	P
LOC_Os12g12850.1	ATP-dependent Clp protease ATP-binding subunit clpA homolog,chloroplast precursor, putative, expressed	GO:0009058	biosynthetic process	P
LOC_Os12g12850.1	ATP-dependent Clp protease ATP-binding subunit clpA homolog,chloroplast precursor, putative, expressed	GO:0005739	mitochondrion	C
LOC_Os12g12850.1	ATP-dependent Clp protease ATP-binding subunit clpA homolog,chloroplast precursor, putative, expressed	GO:0016787	hydrolase activity	F
LOC_Os12g12850.1	ATP-dependent Clp protease ATP-binding subunit clpA homolog,chloroplast precursor, putative, expressed	GO:0005618	cell wall	C
LOC_Os12g12850.1	ATP-dependent Clp protease ATP-binding subunit clpA homolog,chloroplast precursor, putative, expressed	GO:0009056	catabolic process	P
LOC_Os12g12850.1	ATP-dependent Clp protease ATP-binding subunit clpA homolog,chloroplast precursor, putative, expressed	GO:0006139	nucleobase, nucleoside, nucleotide and nucleic acid metabolic process	P
LOC_Os01g34080.1	armadillo/beta-catenin-like repeat family protein, expressed	GO:0008150	biological_process	P
LOC_Os01g34080.1	armadillo/beta-catenin-like repeat family protein, expressed	GO:0005488	binding	F
LOC_Os01g34080.1	armadillo/beta-catenin-like repeat family protein, expressed	GO:0009536	plastid	C
LOC_Os03g59360.1	remorin, putative, expressed	GO:0005575	cellular_component	C
LOC_Os03g59360.1	remorin, putative, expressed	GO:0003677	DNA binding	F
LOC_Os03g59360.1	remorin, putative, expressed	GO:0008150	biological_process	P
LOC_Os04g59440.1	chlorophyll A-B binding protein, putative, expressed	GO:0016020	membrane	C
LOC_Os04g59440.1	chlorophyll A-B binding protein, putative, expressed	GO:0009628	response to abiotic stimulus	P
LOC_Os04g59440.1	chlorophyll A-B binding protein, putative, expressed	GO:0009536	plastid	C
LOC_Os04g59440.1	chlorophyll A-B binding protein, putative, expressed	GO:0009579	thylakoid	C
LOC_Os04g59440.1	chlorophyll A-B binding protein, putative, expressed	GO:0008289	lipid binding	F
LOC_Os04g59440.1	chlorophyll A-B binding protein, putative, expressed	GO:0005488	binding	F
LOC_Os02g03330.1	expressed protein	GO:0016020	membrane	C
LOC_Os02g03330.1	expressed protein	GO:0009536	plastid	C
LOC_Os02g03330.1	expressed protein	GO:0009579	thylakoid	C
LOC_Os02g03330.1	expressed protein	GO:0009058	biosynthetic process	P
LOC_Os02g03330.1	expressed protein	GO:0006139	nucleobase, nucleoside, nucleotide and nucleic acid metabolic process	P
LOC_Os02g03330.1	expressed protein	GO:0003700	sequence-specific DNA binding transcription factor activity	F
LOC_Os11g32890.1	expressed protein	GO:0003674	molecular_function	F
LOC_Os11g32890.1	expressed protein	GO:0005739	mitochondrion	C
LOC_Os11g32890.1	expressed protein	GO:0008150	biological_process	P
LOC_Os04g44830.1	thioredoxin, putative, expressed	GO:0005576	extracellular region	C
LOC_Os04g44830.1	thioredoxin, putative, expressed	GO:0006950	response to stress	P
LOC_Os04g44830.1	thioredoxin, putative, expressed	GO:0009628	response to abiotic stimulus	P
LOC_Os04g44830.1	thioredoxin, putative, expressed	GO:0009579	thylakoid	C
LOC_Os04g44830.1	thioredoxin, putative, expressed	GO:0030234	enzyme regulator activity	F
LOC_Os04g44830.1	thioredoxin, putative, expressed	GO:0005975	carbohydrate metabolic process	P
LOC_Os04g44830.1	thioredoxin, putative, expressed	GO:0008152	metabolic process	P
LOC_Os04g44830.1	thioredoxin, putative, expressed	GO:0009536	plastid	C
LOC_Os11g02660.2	hydrolase, alpha/beta fold family domain containing protein, expressed	GO:0008152	metabolic process	P
LOC_Os11g02660.2	hydrolase, alpha/beta fold family domain containing protein, expressed	GO:0016787	hydrolase activity	F
LOC_Os11g02660.2	hydrolase, alpha/beta fold family domain containing protein, expressed	GO:0009536	plastid	C
LOC_Os11g02660.2	hydrolase, alpha/beta fold family domain containing protein, expressed	GO:0003824	catalytic activity	F
LOC_Os05g05210.1	WD domain, G-beta repeat domain containing protein, expressed	GO:0005622	intracellular	C
LOC_Os05g05210.1	WD domain, G-beta repeat domain containing protein, expressed	GO:0000166	nucleotide binding	F
LOC_Os05g05210.1	WD domain, G-beta repeat domain containing protein, expressed	GO:0008150	biological_process	P
LOC_Os01g04360.1	hsp20/alpha crystallin family protein, putative, expressed	GO:0009628	response to abiotic stimulus	P
LOC_Os01g04360.1	hsp20/alpha crystallin family protein, putative, expressed	GO:0006950	response to stress	P
LOC_Os05g38530.1	DnaK family protein, putative, expressed	GO:0000166	nucleotide binding	F
LOC_Os05g38530.1	DnaK family protein, putative, expressed	GO:0005515	protein binding	F
LOC_Os05g38530.1	DnaK family protein, putative, expressed	GO:0006464	protein modification process	P
LOC_Os05g38530.1	DnaK family protein, putative, expressed	GO:0005829	cytosol	C
LOC_Os05g38530.1	DnaK family protein, putative, expressed	GO:0005739	mitochondrion	C
LOC_Os05g38530.1	DnaK family protein, putative, expressed	GO:0005886	plasma membrane	C
LOC_Os05g38530.1	DnaK family protein, putative, expressed	GO:0019538	protein metabolic process	P
LOC_Os05g38530.1	DnaK family protein, putative, expressed	GO:0009987	cellular process	P
LOC_Os05g38530.1	DnaK family protein, putative, expressed	GO:0009628	response to abiotic stimulus	P
LOC_Os05g38530.1	DnaK family protein, putative, expressed	GO:0006950	response to stress	P
LOC_Os05g38530.1	DnaK family protein, putative, expressed	GO:0016020	membrane	C
LOC_Os05g38530.1	DnaK family protein, putative, expressed	GO:0005773	vacuole	C
LOC_Os05g38530.1	DnaK family protein, putative, expressed	GO:0008150	biological_process	P
LOC_Os05g38530.1	DnaK family protein, putative, expressed	GO:0005618	cell wall	C
LOC_Os05g38530.1	DnaK family protein, putative, expressed	GO:0009607	response to biotic stimulus	P
LOC_Os07g37230.1	inositol-1-monophosphatase, putative, expressed	GO:0008152	metabolic process	P
LOC_Os07g37230.1	inositol-1-monophosphatase, putative, expressed	GO:0009987	cellular process	P
LOC_Os07g37230.1	inositol-1-monophosphatase, putative, expressed	GO:0016787	hydrolase activity	F
LOC_Os07g37230.1	inositol-1-monophosphatase, putative, expressed	GO:0009536	plastid	C
LOC_Os05g07050.1	pre-mRNA-processing-splicing factor 8, putative, expressed	GO:0016020	membrane	C
LOC_Os05g07050.1	pre-mRNA-processing-splicing factor 8, putative, expressed	GO:0006139	nucleobase, nucleoside, nucleotide and nucleic acid metabolic process	P
LOC_Os05g07050.1	pre-mRNA-processing-splicing factor 8, putative, expressed	GO:0009536	plastid	C
LOC_Os10g09990.1	cytokinin-O-glucosyltransferase 3, putative, expressed	GO:0008152	metabolic process	P
LOC_Os10g09990.1	cytokinin-O-glucosyltransferase 3, putative, expressed	GO:0016740	transferase activity	F
LOC_Os10g09990.1	cytokinin-O-glucosyltransferase 3, putative, expressed	GO:0006629	lipid metabolic process	P
LOC_Os11g26130.1	receptor protein kinase TMK1 precursor, putative, expressed	GO:0007165	signal transduction	P
LOC_Os11g26130.1	receptor protein kinase TMK1 precursor, putative, expressed	GO:0005515	protein binding	F
LOC_Os11g26130.1	receptor protein kinase TMK1 precursor, putative, expressed	GO:0006464	protein modification process	P
LOC_Os11g26130.1	receptor protein kinase TMK1 precursor, putative, expressed	GO:0005576	extracellular region	C
LOC_Os11g26130.1	receptor protein kinase TMK1 precursor, putative, expressed	GO:0016301	kinase activity	F
LOC_Os11g26130.1	receptor protein kinase TMK1 precursor, putative, expressed	GO:0004872	receptor activity	F
LOC_Os11g26130.1	receptor protein kinase TMK1 precursor, putative, expressed	GO:0004871	signal transducer activity	F
LOC_Os11g26130.1	receptor protein kinase TMK1 precursor, putative, expressed	GO:0005886	plasma membrane	C
LOC_Os02g57260.1	3-ketoacyl-CoA thiolase, peroxisomal precursor, putative, expressed	GO:0009719	response to endogenous stimulus	P
LOC_Os02g57260.1	3-ketoacyl-CoA thiolase, peroxisomal precursor, putative, expressed	GO:0007165	signal transduction	P
LOC_Os02g57260.1	3-ketoacyl-CoA thiolase, peroxisomal precursor, putative, expressed	GO:0006950	response to stress	P
LOC_Os02g57260.1	3-ketoacyl-CoA thiolase, peroxisomal precursor, putative, expressed	GO:0016020	membrane	C
LOC_Os02g57260.1	3-ketoacyl-CoA thiolase, peroxisomal precursor, putative, expressed	GO:0009987	cellular process	P
LOC_Os02g57260.1	3-ketoacyl-CoA thiolase, peroxisomal precursor, putative, expressed	GO:0006629	lipid metabolic process	P
LOC_Os02g57260.1	3-ketoacyl-CoA thiolase, peroxisomal precursor, putative, expressed	GO:0008152	metabolic process	P
LOC_Os02g57260.1	3-ketoacyl-CoA thiolase, peroxisomal precursor, putative, expressed	GO:0005777	peroxisome	C
LOC_Os02g57260.1	3-ketoacyl-CoA thiolase, peroxisomal precursor, putative, expressed	GO:0005773	vacuole	C
LOC_Os02g57260.1	3-ketoacyl-CoA thiolase, peroxisomal precursor, putative, expressed	GO:0009056	catabolic process	P
LOC_Os02g57260.1	3-ketoacyl-CoA thiolase, peroxisomal precursor, putative, expressed	GO:0005730	nucleolus	C
LOC_Os02g57260.1	3-ketoacyl-CoA thiolase, peroxisomal precursor, putative, expressed	GO:0016740	transferase activity	F
LOC_Os02g57260.1	3-ketoacyl-CoA thiolase, peroxisomal precursor, putative, expressed	GO:0009058	biosynthetic process	P
LOC_Os02g57260.1	3-ketoacyl-CoA thiolase, peroxisomal precursor, putative, expressed	GO:0005739	mitochondrion	C
LOC_Os02g57260.1	3-ketoacyl-CoA thiolase, peroxisomal precursor, putative, expressed	GO:0016043	cellular component organization	P
LOC_Os02g57260.1	3-ketoacyl-CoA thiolase, peroxisomal precursor, putative, expressed	GO:0009536	plastid	C
LOC_Os03g49430.1	pre-mRNA-splicing factor, putative, expressed	GO:0005634	nucleus	C
LOC_Os03g49430.1	pre-mRNA-splicing factor, putative, expressed	GO:0006139	nucleobase, nucleoside, nucleotide and nucleic acid metabolic process	P
LOC_Os01g47270.1	DUF1645 domain containing protein, putative, expressed	GO:0003674	molecular_function	F
LOC_Os01g47270.1	DUF1645 domain containing protein, putative, expressed	GO:0008150	biological_process	P
LOC_Os07g46630.1	AMP deaminase, putative, expressed	GO:0005575	cellular_component	C
LOC_Os07g46630.1	AMP deaminase, putative, expressed	GO:0003824	catalytic activity	F
LOC_Os07g46630.1	AMP deaminase, putative, expressed	GO:0016787	hydrolase activity	F
LOC_Os07g46630.1	AMP deaminase, putative, expressed	GO:0006139	nucleobase, nucleoside, nucleotide and nucleic acid metabolic process	P
LOC_Os07g46630.1	AMP deaminase, putative, expressed	GO:0009056	catabolic process	P
LOC_Os07g46630.1	AMP deaminase, putative, expressed	GO:0009058	biosynthetic process	P
LOC_Os07g46630.1	AMP deaminase, putative, expressed	GO:0005737	cytoplasm	C
LOC_Os07g48160.1	alpha-galactosidase precursor, putative, expressed	GO:0009056	catabolic process	P
LOC_Os07g48160.1	alpha-galactosidase precursor, putative, expressed	GO:0009987	cellular process	P
LOC_Os07g48160.1	alpha-galactosidase precursor, putative, expressed	GO:0006629	lipid metabolic process	P
LOC_Os07g48160.1	alpha-galactosidase precursor, putative, expressed	GO:0008152	metabolic process	P
LOC_Os07g48160.1	alpha-galactosidase precursor, putative, expressed	GO:0003824	catalytic activity	F
LOC_Os07g48160.1	alpha-galactosidase precursor, putative, expressed	GO:0005773	vacuole	C
LOC_Os07g48160.1	alpha-galactosidase precursor, putative, expressed	GO:0005618	cell wall	C
LOC_Os07g48160.1	alpha-galactosidase precursor, putative, expressed	GO:0016787	hydrolase activity	F
LOC_Os07g48160.1	alpha-galactosidase precursor, putative, expressed	GO:0005975	carbohydrate metabolic process	P
LOC_Os11g32650.1	chalcone synthase, putative, expressed	GO:0006950	response to stress	P
LOC_Os11g32650.1	chalcone synthase, putative, expressed	GO:0009719	response to endogenous stimulus	P
LOC_Os11g32650.1	chalcone synthase, putative, expressed	GO:0005634	nucleus	C
LOC_Os11g32650.1	chalcone synthase, putative, expressed	GO:0005783	endoplasmic reticulum	C
LOC_Os11g32650.1	chalcone synthase, putative, expressed	GO:0009058	biosynthetic process	P
LOC_Os11g32650.1	chalcone synthase, putative, expressed	GO:0009987	cellular process	P
LOC_Os11g32650.1	chalcone synthase, putative, expressed	GO:0019748	secondary metabolic process	P
LOC_Os11g32650.1	chalcone synthase, putative, expressed	GO:0009628	response to abiotic stimulus	P
LOC_Os11g32650.1	chalcone synthase, putative, expressed	GO:0016020	membrane	C
LOC_Os11g32650.1	chalcone synthase, putative, expressed	GO:0005773	vacuole	C
LOC_Os11g32650.1	chalcone synthase, putative, expressed	GO:0006810	transport	P
LOC_Os11g32650.1	chalcone synthase, putative, expressed	GO:0016740	transferase activity	F
LOC_Os07g46790.1	4-alpha-glucanotransferase, putative, expressed	GO:0005975	carbohydrate metabolic process	P
LOC_Os07g46790.1	4-alpha-glucanotransferase, putative, expressed	GO:0009987	cellular process	P
LOC_Os07g46790.1	4-alpha-glucanotransferase, putative, expressed	GO:0016740	transferase activity	F
LOC_Os07g46790.1	4-alpha-glucanotransferase, putative, expressed	GO:0006091	generation of precursor metabolites and energy	P
LOC_Os07g46790.1	4-alpha-glucanotransferase, putative, expressed	GO:0030246	carbohydrate binding	F
LOC_Os07g46790.1	4-alpha-glucanotransferase, putative, expressed	GO:0005829	cytosol	C
LOC_Os07g46790.1	4-alpha-glucanotransferase, putative, expressed	GO:0009056	catabolic process	P
LOC_Os09g36930.1	aquaporin protein, putative, expressed	GO:0006810	transport	P
LOC_Os09g36930.1	aquaporin protein, putative, expressed	GO:0005215	transporter activity	F
LOC_Os09g36930.1	aquaporin protein, putative, expressed	GO:0016020	membrane	C
LOC_Os09g36930.1	aquaporin protein, putative, expressed	GO:0009987	cellular process	P
LOC_Os09g36930.1	aquaporin protein, putative, expressed	GO:0009719	response to endogenous stimulus	P
LOC_Os03g14040.1	expressed protein	GO:0006091	generation of precursor metabolites and energy	P
LOC_Os03g14040.1	expressed protein	GO:0019538	protein metabolic process	P
LOC_Os03g14040.1	expressed protein	GO:0015979	photosynthesis	P
LOC_Os03g14040.1	expressed protein	GO:0016020	membrane	C
LOC_Os03g14040.1	expressed protein	GO:0009536	plastid	C
LOC_Os03g14040.1	expressed protein	GO:0009579	thylakoid	C
LOC_Os03g14040.1	expressed protein	GO:0003824	catalytic activity	F
LOC_Os04g35840.1	T-complex protein 11, putative, expressed	GO:0005575	cellular_component	C
LOC_Os04g35840.1	T-complex protein 11, putative, expressed	GO:0008150	biological_process	P
LOC_Os06g34040.1	DJ-1 family protein, putative, expressed	GO:0008150	biological_process	P
LOC_Os06g34040.1	DJ-1 family protein, putative, expressed	GO:0009536	plastid	C
LOC_Os12g23280.1	heavy metal-associated domain containing protein, expressed	GO:0005575	cellular_component	C
LOC_Os12g23280.1	heavy metal-associated domain containing protein, expressed	GO:0005488	binding	F
LOC_Os12g23280.1	heavy metal-associated domain containing protein, expressed	GO:0006810	transport	P
LOC_Os01g04370.1	hsp20/alpha crystallin family protein, putative, expressed	GO:0009628	response to abiotic stimulus	P
LOC_Os01g04370.1	hsp20/alpha crystallin family protein, putative, expressed	GO:0006950	response to stress	P
LOC_Os08g13920.1	glycosyl hydrolases family 16, putative, expressed	GO:0005623	cell	C
LOC_Os08g13920.1	glycosyl hydrolases family 16, putative, expressed	GO:0005576	extracellular region	C
LOC_Os08g13920.1	glycosyl hydrolases family 16, putative, expressed	GO:0016740	transferase activity	F
LOC_Os08g13920.1	glycosyl hydrolases family 16, putative, expressed	GO:0008152	metabolic process	P
LOC_Os08g13920.1	glycosyl hydrolases family 16, putative, expressed	GO:0005618	cell wall	C
LOC_Os08g13920.1	glycosyl hydrolases family 16, putative, expressed	GO:0009987	cellular process	P
LOC_Os08g13920.1	glycosyl hydrolases family 16, putative, expressed	GO:0016787	hydrolase activity	F
LOC_Os08g31140.1	heavy metal-associated domain containing protein, expressed	GO:0005575	cellular_component	C
LOC_Os08g31140.1	heavy metal-associated domain containing protein, expressed	GO:0005488	binding	F
LOC_Os08g31140.1	heavy metal-associated domain containing protein, expressed	GO:0006810	transport	P
LOC_Os02g39730.2	expressed protein	GO:0003674	molecular_function	F
LOC_Os02g39730.2	expressed protein	GO:0016020	membrane	C
LOC_Os02g39730.2	expressed protein	GO:0009536	plastid	C
LOC_Os02g39730.2	expressed protein	GO:0009579	thylakoid	C
LOC_Os02g39730.2	expressed protein	GO:0008150	biological_process	P
LOC_Os04g01710.1	cysteine proteinase At4g11310 precursor, putative, expressed	GO:0005623	cell	C
LOC_Os04g01710.1	cysteine proteinase At4g11310 precursor, putative, expressed	GO:0019538	protein metabolic process	P
LOC_Os04g01710.1	cysteine proteinase At4g11310 precursor, putative, expressed	GO:0016787	hydrolase activity	F
LOC_Os04g11970.1	O-methyltransferase, putative, expressed	GO:0016740	transferase activity	F
LOC_Os04g11970.1	O-methyltransferase, putative, expressed	GO:0005829	cytosol	C
LOC_Os04g11970.1	O-methyltransferase, putative, expressed	GO:0008152	metabolic process	P
LOC_Os04g11970.1	O-methyltransferase, putative, expressed	GO:0009987	cellular process	P
LOC_Os04g11970.1	O-methyltransferase, putative, expressed	GO:0005515	protein binding	F
LOC_Os02g57840.2	remorin C-terminal domain containing protein, putative, expressed	GO:0005575	cellular_component	C
LOC_Os02g57840.2	remorin C-terminal domain containing protein, putative, expressed	GO:0003677	DNA binding	F
LOC_Os02g57840.2	remorin C-terminal domain containing protein, putative, expressed	GO:0008150	biological_process	P
LOC_Os04g15690.1	DSBA-like thioredoxin domain containing protein, expressed	GO:0005618	cell wall	C
LOC_Os04g15690.1	DSBA-like thioredoxin domain containing protein, expressed	GO:0008150	biological_process	P
LOC_Os04g15690.1	DSBA-like thioredoxin domain containing protein, expressed	GO:0005773	vacuole	C
LOC_Os03g07960.1	expressed protein	GO:0003674	molecular_function	F
LOC_Os03g07960.1	expressed protein	GO:0016020	membrane	C
LOC_Os03g07960.1	expressed protein	GO:0009536	plastid	C
LOC_Os03g07960.1	expressed protein	GO:0009579	thylakoid	C
LOC_Os03g07960.1	expressed protein	GO:0008150	biological_process	P
LOC_Os04g16450.1	aquaporin protein, putative, expressed	GO:0006810	transport	P
LOC_Os04g16450.1	aquaporin protein, putative, expressed	GO:0005215	transporter activity	F
LOC_Os04g16450.1	aquaporin protein, putative, expressed	GO:0016020	membrane	C
LOC_Os04g16450.1	aquaporin protein, putative, expressed	GO:0009987	cellular process	P
LOC_Os04g16450.1	aquaporin protein, putative, expressed	GO:0009719	response to endogenous stimulus	P
LOC_Os08g43190.1	dehydrogenase, putative, expressed	GO:0005575	cellular_component	C
LOC_Os08g43190.1	dehydrogenase, putative, expressed	GO:0005829	cytosol	C
LOC_Os08g43190.1	dehydrogenase, putative, expressed	GO:0005488	binding	F
LOC_Os08g43190.1	dehydrogenase, putative, expressed	GO:0008152	metabolic process	P
LOC_Os08g43190.1	dehydrogenase, putative, expressed	GO:0003824	catalytic activity	F
LOC_Os03g20680.1	late embryogenesis abundant protein 1, putative, expressed	GO:0000003	reproduction	P
LOC_Os03g20680.1	late embryogenesis abundant protein 1, putative, expressed	GO:0009791	post-embryonic development	P
LOC_Os03g20680.1	late embryogenesis abundant protein 1, putative, expressed	GO:0009790	embryo development	P
LOC_Os01g66850.1	pectinacetylesterase domain containing protein, expressed	GO:0005623	cell	C
LOC_Os01g66850.1	pectinacetylesterase domain containing protein, expressed	GO:0008152	metabolic process	P
LOC_Os01g66850.1	pectinacetylesterase domain containing protein, expressed	GO:0016787	hydrolase activity	F
LOC_Os01g66850.1	pectinacetylesterase domain containing protein, expressed	GO:0008150	biological_process	P
LOC_Os03g60370.1	histidine acid phosphatase, putative, expressed	GO:0016020	membrane	C
LOC_Os03g60370.1	histidine acid phosphatase, putative, expressed	GO:0005773	vacuole	C
LOC_Os03g60370.1	histidine acid phosphatase, putative, expressed	GO:0016787	hydrolase activity	F
LOC_Os03g60370.1	histidine acid phosphatase, putative, expressed	GO:0008152	metabolic process	P
LOC_Os03g60370.1	histidine acid phosphatase, putative, expressed	GO:0009987	cellular process	P
LOC_Os03g60370.1	histidine acid phosphatase, putative, expressed	GO:0008150	biological_process	P
LOC_Os01g08220.1	gibberellin 3-beta-dioxygenase 2-2, putative, expressed	GO:0005575	cellular_component	C
LOC_Os01g08220.1	gibberellin 3-beta-dioxygenase 2-2, putative, expressed	GO:0005488	binding	F
LOC_Os01g08220.1	gibberellin 3-beta-dioxygenase 2-2, putative, expressed	GO:0008152	metabolic process	P
LOC_Os01g08220.1	gibberellin 3-beta-dioxygenase 2-2, putative, expressed	GO:0003824	catalytic activity	F
LOC_Os01g56360.1	wax synthase, putative, expressed	GO:0003674	molecular_function	F
LOC_Os01g56360.1	wax synthase, putative, expressed	GO:0005575	cellular_component	C
LOC_Os01g56360.1	wax synthase, putative, expressed	GO:0008150	biological_process	P
LOC_Os07g42380.1	RNA recognition motif containing protein, putative, expressed	GO:0003723	RNA binding	F
LOC_Os02g53200.1	glucan endo-1,3-beta-glucosidase precursor, putative, expressed	GO:0005623	cell	C
LOC_Os02g53200.1	glucan endo-1,3-beta-glucosidase precursor, putative, expressed	GO:0005488	binding	F
LOC_Os02g53200.1	glucan endo-1,3-beta-glucosidase precursor, putative, expressed	GO:0016787	hydrolase activity	F
LOC_Os02g53200.1	glucan endo-1,3-beta-glucosidase precursor, putative, expressed	GO:0008152	metabolic process	P
LOC_Os02g53200.1	glucan endo-1,3-beta-glucosidase precursor, putative, expressed	GO:0005975	carbohydrate metabolic process	P
LOC_Os02g53200.1	glucan endo-1,3-beta-glucosidase precursor, putative, expressed	GO:0003824	catalytic activity	F
LOC_Os08g34700.1	GDU1, putative, expressed	GO:0003674	molecular_function	F
LOC_Os08g34700.1	GDU1, putative, expressed	GO:0016020	membrane	C
LOC_Os08g34700.1	GDU1, putative, expressed	GO:0006810	transport	P
LOC_Os08g34700.1	GDU1, putative, expressed	GO:0000003	reproduction	P
LOC_Os08g34700.1	GDU1, putative, expressed	GO:0009987	cellular process	P
LOC_Os08g34700.1	GDU1, putative, expressed	GO:0009607	response to biotic stimulus	P
LOC_Os08g25734.1	glucose-1-phosphate adenylyltransferase large subunit, chloroplast precursor, putative, expressed	GO:0005576	extracellular region	C
LOC_Os08g25734.1	glucose-1-phosphate adenylyltransferase large subunit, chloroplast precursor, putative, expressed	GO:0008152	metabolic process	P
LOC_Os08g25734.1	glucose-1-phosphate adenylyltransferase large subunit, chloroplast precursor, putative, expressed	GO:0016740	transferase activity	F
LOC_Os08g25734.1	glucose-1-phosphate adenylyltransferase large subunit, chloroplast precursor, putative, expressed	GO:0000003	reproduction	P
LOC_Os08g25734.1	glucose-1-phosphate adenylyltransferase large subunit, chloroplast precursor, putative, expressed	GO:0009791	post-embryonic development	P
LOC_Os08g25734.1	glucose-1-phosphate adenylyltransferase large subunit, chloroplast precursor, putative, expressed	GO:0009628	response to abiotic stimulus	P
LOC_Os08g25734.1	glucose-1-phosphate adenylyltransferase large subunit, chloroplast precursor, putative, expressed	GO:0009058	biosynthetic process	P
LOC_Os08g25734.1	glucose-1-phosphate adenylyltransferase large subunit, chloroplast precursor, putative, expressed	GO:0005975	carbohydrate metabolic process	P
LOC_Os08g25734.1	glucose-1-phosphate adenylyltransferase large subunit, chloroplast precursor, putative, expressed	GO:0009987	cellular process	P
LOC_Os08g25734.1	glucose-1-phosphate adenylyltransferase large subunit, chloroplast precursor, putative, expressed	GO:0005737	cytoplasm	C
LOC_Os08g25734.1	glucose-1-phosphate adenylyltransferase large subunit, chloroplast precursor, putative, expressed	GO:0009536	plastid	C
LOC_Os03g56790.1	actin-depolymerizing factor, putative, expressed	GO:0005515	protein binding	F
LOC_Os03g56790.1	actin-depolymerizing factor, putative, expressed	GO:0005622	intracellular	C
LOC_Os03g56790.1	actin-depolymerizing factor, putative, expressed	GO:0008150	biological_process	P
LOC_Os07g48500.1	stress responsive protein, putative, expressed	GO:0003674	molecular_function	F
LOC_Os07g48500.1	stress responsive protein, putative, expressed	GO:0005575	cellular_component	C
LOC_Os07g48500.1	stress responsive protein, putative, expressed	GO:0008150	biological_process	P
LOC_Os12g36640.1	universal stress protein domain containing protein, putative, expressed	GO:0003674	molecular_function	F
LOC_Os12g36640.1	universal stress protein domain containing protein, putative, expressed	GO:0006950	response to stress	P
LOC_Os12g36640.1	universal stress protein domain containing protein, putative, expressed	GO:0005773	vacuole	C
LOC_Os05g04700.1	OsRCI2-6 - Hydrophobic protein LTI6B, expressed	GO:0005623	cell	C
LOC_Os05g04700.1	OsRCI2-6 - Hydrophobic protein LTI6B, expressed	GO:0006950	response to stress	P
LOC_Os05g04700.1	OsRCI2-6 - Hydrophobic protein LTI6B, expressed	GO:0009628	response to abiotic stimulus	P
LOC_Os05g04700.1	OsRCI2-6 - Hydrophobic protein LTI6B, expressed	GO:0016020	membrane	C
LOC_Os01g40280.1	integral membrane protein, putative, expressed	GO:0003674	molecular_function	F
LOC_Os01g40280.1	integral membrane protein, putative, expressed	GO:0008150	biological_process	P
LOC_Os02g48560.1	fatty acid desaturase, putative, expressed	GO:0005783	endoplasmic reticulum	C
LOC_Os02g48560.1	fatty acid desaturase, putative, expressed	GO:0003824	catalytic activity	F
LOC_Os02g48560.1	fatty acid desaturase, putative, expressed	GO:0008152	metabolic process	P
LOC_Os02g48560.1	fatty acid desaturase, putative, expressed	GO:0006629	lipid metabolic process	P
LOC_Os05g25260.1	AP2 domain containing protein, expressed	GO:0003677	DNA binding	F
LOC_Os05g25260.1	AP2 domain containing protein, expressed	GO:0005634	nucleus	C
LOC_Os05g25260.1	AP2 domain containing protein, expressed	GO:0000003	reproduction	P
LOC_Os05g25260.1	AP2 domain containing protein, expressed	GO:0009791	post-embryonic development	P
LOC_Os05g25260.1	AP2 domain containing protein, expressed	GO:0009790	embryo development	P
LOC_Os05g25260.1	AP2 domain containing protein, expressed	GO:0009058	biosynthetic process	P
LOC_Os05g25260.1	AP2 domain containing protein, expressed	GO:0006139	nucleobase, nucleoside, nucleotide and nucleic acid metabolic process	P
LOC_Os05g25260.1	AP2 domain containing protein, expressed	GO:0006810	transport	P
LOC_Os05g25260.1	AP2 domain containing protein, expressed	GO:0009987	cellular process	P
LOC_Os05g25260.1	AP2 domain containing protein, expressed	GO:0005515	protein binding	F
LOC_Os05g25260.1	AP2 domain containing protein, expressed	GO:0003700	sequence-specific DNA binding transcription factor activity	F
LOC_Os05g25260.1	AP2 domain containing protein, expressed	GO:0007275	multicellular organismal development	P
LOC_Os08g32960.1	endonuclease/exonuclease/phosphatase family domain containing protein, expressed	GO:0016787	hydrolase activity	F
LOC_Os08g32960.1	endonuclease/exonuclease/phosphatase family domain containing protein, expressed	GO:0008152	metabolic process	P
LOC_Os08g32960.1	endonuclease/exonuclease/phosphatase family domain containing protein, expressed	GO:0009987	cellular process	P
LOC_Os08g32960.1	endonuclease/exonuclease/phosphatase family domain containing protein, expressed	GO:0008150	biological_process	P
LOC_Os01g23680.1	rossmann fold nucleotide-binding protein involved in DNA uptake, putative, expressed	GO:0009536	plastid	C
LOC_Os02g07160.1	glyoxalase family protein, putative, expressed	GO:0009058	biosynthetic process	P
LOC_Os02g07160.1	glyoxalase family protein, putative, expressed	GO:0009987	cellular process	P
LOC_Os02g07160.1	glyoxalase family protein, putative, expressed	GO:0005515	protein binding	F
LOC_Os02g07160.1	glyoxalase family protein, putative, expressed	GO:0003824	catalytic activity	F
LOC_Os02g07160.1	glyoxalase family protein, putative, expressed	GO:0008152	metabolic process	P
LOC_Os02g07160.1	glyoxalase family protein, putative, expressed	GO:0005829	cytosol	C
LOC_Os02g07160.1	glyoxalase family protein, putative, expressed	GO:0005739	mitochondrion	C
LOC_Os02g07160.1	glyoxalase family protein, putative, expressed	GO:0006629	lipid metabolic process	P
LOC_Os02g07160.1	glyoxalase family protein, putative, expressed	GO:0009536	plastid	C
LOC_Os04g57560.1	amine oxidase, flavin-containing, domain containing protein, expressed	GO:0009987	cellular process	P
LOC_Os04g57560.1	amine oxidase, flavin-containing, domain containing protein, expressed	GO:0009056	catabolic process	P
LOC_Os04g57560.1	amine oxidase, flavin-containing, domain containing protein, expressed	GO:0003824	catalytic activity	F
LOC_Os04g57560.1	amine oxidase, flavin-containing, domain containing protein, expressed	GO:0005777	peroxisome	C
LOC_Os04g57560.1	amine oxidase, flavin-containing, domain containing protein, expressed	GO:0008152	metabolic process	P
LOC_Os01g50910.1	late embryogenesis abundant protein, group 3, putative, expressed	GO:0003674	molecular_function	F
LOC_Os01g50910.1	late embryogenesis abundant protein, group 3, putative, expressed	GO:0005634	nucleus	C
LOC_Os01g50910.1	late embryogenesis abundant protein, group 3, putative, expressed	GO:0000003	reproduction	P
LOC_Os01g50910.1	late embryogenesis abundant protein, group 3, putative, expressed	GO:0009791	post-embryonic development	P
LOC_Os01g50910.1	late embryogenesis abundant protein, group 3, putative, expressed	GO:0009790	embryo development	P
LOC_Os02g52860.1	phosphate carrier protein, mitochondrial precursor, putative, expressed	GO:0006810	transport	P
LOC_Os02g52860.1	phosphate carrier protein, mitochondrial precursor, putative, expressed	GO:0016020	membrane	C
LOC_Os02g52860.1	phosphate carrier protein, mitochondrial precursor, putative, expressed	GO:0009987	cellular process	P
LOC_Os02g52860.1	phosphate carrier protein, mitochondrial precursor, putative, expressed	GO:0005488	binding	F
LOC_Os02g52860.1	phosphate carrier protein, mitochondrial precursor, putative, expressed	GO:0005773	vacuole	C
LOC_Os02g52860.1	phosphate carrier protein, mitochondrial precursor, putative, expressed	GO:0005618	cell wall	C
LOC_Os02g52860.1	phosphate carrier protein, mitochondrial precursor, putative, expressed	GO:0005739	mitochondrion	C
LOC_Os02g52860.1	phosphate carrier protein, mitochondrial precursor, putative, expressed	GO:0009536	plastid	C
LOC_Os12g43640.1	receptor-like protein kinase HAIKU2 precursor, putative, expressed	GO:0000166	nucleotide binding	F
LOC_Os12g43640.1	receptor-like protein kinase HAIKU2 precursor, putative, expressed	GO:0016301	kinase activity	F
LOC_Os12g43640.1	receptor-like protein kinase HAIKU2 precursor, putative, expressed	GO:0009791	post-embryonic development	P
LOC_Os12g43640.1	receptor-like protein kinase HAIKU2 precursor, putative, expressed	GO:0006464	protein modification process	P
LOC_Os12g43640.1	receptor-like protein kinase HAIKU2 precursor, putative, expressed	GO:0030312	external encapsulating structure	C
LOC_Os12g43640.1	receptor-like protein kinase HAIKU2 precursor, putative, expressed	GO:0006950	response to stress	P
LOC_Os12g43640.1	receptor-like protein kinase HAIKU2 precursor, putative, expressed	GO:0007165	signal transduction	P
LOC_Os12g43640.1	receptor-like protein kinase HAIKU2 precursor, putative, expressed	GO:0005886	plasma membrane	C
LOC_Os03g03980.1	coiled-coil domain-containing protein 124, putative, expressed	GO:0003674	molecular_function	F
LOC_Os03g03980.1	coiled-coil domain-containing protein 124, putative, expressed	GO:0008150	biological_process	P
LOC_Os04g38870.3	14-3-3 protein, putative, expressed	GO:0005575	cellular_component	C
LOC_Os04g38870.3	14-3-3 protein, putative, expressed	GO:0005635	nuclear envelope	C
LOC_Os04g38870.3	14-3-3 protein, putative, expressed	GO:0005737	cytoplasm	C
LOC_Os04g38870.3	14-3-3 protein, putative, expressed	GO:0005515	protein binding	F
LOC_Os04g38870.3	14-3-3 protein, putative, expressed	GO:0005886	plasma membrane	C
LOC_Os04g38870.3	14-3-3 protein, putative, expressed	GO:0009536	plastid	C
LOC_Os06g46900.1	phosphosulfolactate synthase-related protein, putative, expressed	GO:0016787	hydrolase activity	F
LOC_Os06g46900.1	phosphosulfolactate synthase-related protein, putative, expressed	GO:0006950	response to stress	P
LOC_Os06g46900.1	phosphosulfolactate synthase-related protein, putative, expressed	GO:0009628	response to abiotic stimulus	P
LOC_Os06g46900.1	phosphosulfolactate synthase-related protein, putative, expressed	GO:0008152	metabolic process	P
LOC_Os06g46900.1	phosphosulfolactate synthase-related protein, putative, expressed	GO:0005618	cell wall	C
LOC_Os06g46900.1	phosphosulfolactate synthase-related protein, putative, expressed	GO:0003824	catalytic activity	F
LOC_Os04g42090.3	CPuORF7 - conserved peptide uORF-containing transcript, expressed	GO:0003824	catalytic activity	F
LOC_Os04g42090.3	CPuORF7 - conserved peptide uORF-containing transcript, expressed	GO:0005575	cellular_component	C
LOC_Os04g42090.3	CPuORF7 - conserved peptide uORF-containing transcript, expressed	GO:0009058	biosynthetic process	P
LOC_Os04g42090.3	CPuORF7 - conserved peptide uORF-containing transcript, expressed	GO:0009987	cellular process	P
LOC_Os04g42090.3	CPuORF7 - conserved peptide uORF-containing transcript, expressed	GO:0008152	metabolic process	P
LOC_Os01g55270.1	SGS domain containing protein, expressed	GO:0003674	molecular_function	F
LOC_Os01g55270.1	SGS domain containing protein, expressed	GO:0008150	biological_process	P
LOC_Os01g55270.1	SGS domain containing protein, expressed	GO:0005886	plasma membrane	C
LOC_Os03g03370.1	fatty acid hydroxylase, putative, expressed	GO:0009058	biosynthetic process	P
LOC_Os03g03370.1	fatty acid hydroxylase, putative, expressed	GO:0009987	cellular process	P
LOC_Os03g03370.1	fatty acid hydroxylase, putative, expressed	GO:0006629	lipid metabolic process	P
LOC_Os03g03370.1	fatty acid hydroxylase, putative, expressed	GO:0005783	endoplasmic reticulum	C
LOC_Os03g03370.1	fatty acid hydroxylase, putative, expressed	GO:0003824	catalytic activity	F
LOC_Os03g03370.1	fatty acid hydroxylase, putative, expressed	GO:0008152	metabolic process	P
LOC_Os03g03370.1	fatty acid hydroxylase, putative, expressed	GO:0009536	plastid	C
LOC_Os05g11780.1	mitochondrial carrier protein, putative, expressed	GO:0005215	transporter activity	F
LOC_Os05g11780.1	mitochondrial carrier protein, putative, expressed	GO:0006810	transport	P
LOC_Os05g11780.1	mitochondrial carrier protein, putative, expressed	GO:0009987	cellular process	P
LOC_Os05g11780.1	mitochondrial carrier protein, putative, expressed	GO:0009536	plastid	C
LOC_Os05g11780.1	mitochondrial carrier protein, putative, expressed	GO:0005739	mitochondrion	C
LOC_Os05g11780.1	mitochondrial carrier protein, putative, expressed	GO:0005575	cellular_component	C
LOC_Os05g11780.1	mitochondrial carrier protein, putative, expressed	GO:0005488	binding	F
LOC_Os05g11780.1	mitochondrial carrier protein, putative, expressed	GO:0016020	membrane	C
LOC_Os05g11780.1	mitochondrial carrier protein, putative, expressed	GO:0005773	vacuole	C
LOC_Os05g11780.1	mitochondrial carrier protein, putative, expressed	GO:0005618	cell wall	C
LOC_Os01g43740.1	cytochrome P450 72A1, putative, expressed	GO:0005623	cell	C
LOC_Os01g43740.1	cytochrome P450 72A1, putative, expressed	GO:0003674	molecular_function	F
LOC_Os01g43740.1	cytochrome P450 72A1, putative, expressed	GO:0005488	binding	F
LOC_Os01g43740.1	cytochrome P450 72A1, putative, expressed	GO:0003824	catalytic activity	F
LOC_Os01g43740.1	cytochrome P450 72A1, putative, expressed	GO:0008152	metabolic process	P
LOC_Os01g43740.1	cytochrome P450 72A1, putative, expressed	GO:0019825	oxygen binding	F
LOC_Os09g38320.1	phytoene synthase, chloroplast precursor, putative, expressed	GO:0003824	catalytic activity	F
LOC_Os09g38320.1	phytoene synthase, chloroplast precursor, putative, expressed	GO:0009058	biosynthetic process	P
LOC_Os09g38320.1	phytoene synthase, chloroplast precursor, putative, expressed	GO:0009987	cellular process	P
LOC_Os09g38320.1	phytoene synthase, chloroplast precursor, putative, expressed	GO:0006629	lipid metabolic process	P
LOC_Os09g38320.1	phytoene synthase, chloroplast precursor, putative, expressed	GO:0008152	metabolic process	P
LOC_Os09g38320.1	phytoene synthase, chloroplast precursor, putative, expressed	GO:0016740	transferase activity	F
LOC_Os09g38320.1	phytoene synthase, chloroplast precursor, putative, expressed	GO:0009536	plastid	C
LOC_Os05g37450.1	starch binding domain containing protein, putative, expressed	GO:0005575	cellular_component	C
LOC_Os05g37450.1	starch binding domain containing protein, putative, expressed	GO:0030246	carbohydrate binding	F
LOC_Os05g37450.1	starch binding domain containing protein, putative, expressed	GO:0005975	carbohydrate metabolic process	P
LOC_Os05g37450.1	starch binding domain containing protein, putative, expressed	GO:0003824	catalytic activity	F
LOC_Os07g24190.1	CESA3 - cellulose synthase, expressed	GO:0016020	membrane	C
LOC_Os07g24190.1	CESA3 - cellulose synthase, expressed	GO:0016740	transferase activity	F
LOC_Os07g24190.1	CESA3 - cellulose synthase, expressed	GO:0008152	metabolic process	P
LOC_Os07g24190.1	CESA3 - cellulose synthase, expressed	GO:0009058	biosynthetic process	P
LOC_Os07g24190.1	CESA3 - cellulose synthase, expressed	GO:0005975	carbohydrate metabolic process	P
LOC_Os07g24190.1	CESA3 - cellulose synthase, expressed	GO:0009987	cellular process	P
LOC_Os01g48390.2	expressed protein	GO:0007165	signal transduction	P
LOC_Os01g48390.2	expressed protein	GO:0009653	anatomical structure morphogenesis	P
LOC_Os01g48390.2	expressed protein	GO:0030154	cell differentiation	P
LOC_Os01g48390.2	expressed protein	GO:0007275	multicellular organismal development	P
LOC_Os01g48390.2	expressed protein	GO:0016301	kinase activity	F
LOC_Os01g48390.2	expressed protein	GO:0000166	nucleotide binding	F
LOC_Os01g48390.2	expressed protein	GO:0006464	protein modification process	P
LOC_Os06g03580.2	zinc RING finger protein, putative, expressed	GO:0005575	cellular_component	C
LOC_Os06g03580.2	zinc RING finger protein, putative, expressed	GO:0009908	flower development	P
LOC_Os06g03580.2	zinc RING finger protein, putative, expressed	GO:0006464	protein modification process	P
LOC_Os06g03580.2	zinc RING finger protein, putative, expressed	GO:0005515	protein binding	F
LOC_Os06g03580.2	zinc RING finger protein, putative, expressed	GO:0003824	catalytic activity	F
LOC_Os06g03580.2	zinc RING finger protein, putative, expressed	GO:0040007	growth	P
LOC_Os06g03580.2	zinc RING finger protein, putative, expressed	GO:0005488	binding	F
LOC_Os07g36490.1	RNA recognition motif containing protein, putative, expressed	GO:0003723	RNA binding	F
LOC_Os07g36490.1	RNA recognition motif containing protein, putative, expressed	GO:0000166	nucleotide binding	F
LOC_Os07g36490.1	RNA recognition motif containing protein, putative, expressed	GO:0008150	biological_process	P
LOC_Os07g36490.1	RNA recognition motif containing protein, putative, expressed	GO:0003676	nucleic acid binding	F
LOC_Os12g39220.1	ZOS12-08 - C2H2 zinc finger protein, expressed	GO:0009058	biosynthetic process	P
LOC_Os12g39220.1	ZOS12-08 - C2H2 zinc finger protein, expressed	GO:0006139	nucleobase, nucleoside, nucleotide and nucleic acid metabolic process	P
LOC_Os12g39220.1	ZOS12-08 - C2H2 zinc finger protein, expressed	GO:0005488	binding	F
LOC_Os12g39220.1	ZOS12-08 - C2H2 zinc finger protein, expressed	GO:0005622	intracellular	C
LOC_Os12g39220.1	ZOS12-08 - C2H2 zinc finger protein, expressed	GO:0003700	sequence-specific DNA binding transcription factor activity	F
LOC_Os12g39220.1	ZOS12-08 - C2H2 zinc finger protein, expressed	GO:0003676	nucleic acid binding	F
LOC_Os02g49590.1	ASC1, putative, expressed	GO:0003674	molecular_function	F
LOC_Os02g49590.1	ASC1, putative, expressed	GO:0005783	endoplasmic reticulum	C
LOC_Os02g49590.1	ASC1, putative, expressed	GO:0009058	biosynthetic process	P
LOC_Os02g49590.1	ASC1, putative, expressed	GO:0006464	protein modification process	P
LOC_Os05g04584.1	transferase family protein, putative, expressed	GO:0005575	cellular_component	C
LOC_Os05g04584.1	transferase family protein, putative, expressed	GO:0008152	metabolic process	P
LOC_Os05g04584.1	transferase family protein, putative, expressed	GO:0016740	transferase activity	F
LOC_Os05g04584.1	transferase family protein, putative, expressed	GO:0008150	biological_process	P
LOC_Os11g03300.1	NAC domain transcription factor, putative, expressed	GO:0005575	cellular_component	C
LOC_Os11g03300.1	NAC domain transcription factor, putative, expressed	GO:0009058	biosynthetic process	P
LOC_Os11g03300.1	NAC domain transcription factor, putative, expressed	GO:0006139	nucleobase, nucleoside, nucleotide and nucleic acid metabolic process	P
LOC_Os11g03300.1	NAC domain transcription factor, putative, expressed	GO:0007275	multicellular organismal development	P
LOC_Os11g03300.1	NAC domain transcription factor, putative, expressed	GO:0003700	sequence-specific DNA binding transcription factor activity	F
LOC_Os08g03350.1	amino acid transporter, putative, expressed	GO:0016020	membrane	C
LOC_Os08g03350.1	amino acid transporter, putative, expressed	GO:0006810	transport	P
LOC_Os08g03350.1	amino acid transporter, putative, expressed	GO:0009628	response to abiotic stimulus	P
LOC_Os08g03350.1	amino acid transporter, putative, expressed	GO:0009987	cellular process	P
LOC_Os08g03350.1	amino acid transporter, putative, expressed	GO:0005886	plasma membrane	C
LOC_Os08g03350.1	amino acid transporter, putative, expressed	GO:0005215	transporter activity	F
LOC_Os07g37320.1	transporter family protein, putative, expressed	GO:0006810	transport	P
LOC_Os07g37320.1	transporter family protein, putative, expressed	GO:0016020	membrane	C
LOC_Os07g37320.1	transporter family protein, putative, expressed	GO:0009987	cellular process	P
LOC_Os07g37320.1	transporter family protein, putative, expressed	GO:0005634	nucleus	C
LOC_Os07g37320.1	transporter family protein, putative, expressed	GO:0005575	cellular_component	C
LOC_Os07g37320.1	transporter family protein, putative, expressed	GO:0005215	transporter activity	F
LOC_Os07g37320.1	transporter family protein, putative, expressed	GO:0005773	vacuole	C
LOC_Os07g37320.1	transporter family protein, putative, expressed	GO:0005886	plasma membrane	C
LOC_Os03g18070.1	omega-3 fatty acid desaturase, chloroplast precursor, putative, expressed	GO:0003824	catalytic activity	F
LOC_Os03g18070.1	omega-3 fatty acid desaturase, chloroplast precursor, putative, expressed	GO:0009536	plastid	C
LOC_Os03g18070.1	omega-3 fatty acid desaturase, chloroplast precursor, putative, expressed	GO:0009058	biosynthetic process	P
LOC_Os03g18070.1	omega-3 fatty acid desaturase, chloroplast precursor, putative, expressed	GO:0009987	cellular process	P
LOC_Os03g18070.1	omega-3 fatty acid desaturase, chloroplast precursor, putative, expressed	GO:0006629	lipid metabolic process	P
LOC_Os03g18070.1	omega-3 fatty acid desaturase, chloroplast precursor, putative, expressed	GO:0008152	metabolic process	P
LOC_Os03g18070.1	omega-3 fatty acid desaturase, chloroplast precursor, putative, expressed	GO:0009628	response to abiotic stimulus	P
LOC_Os02g02750.2	CDP-alcohol phosphatidyltransferase, putative, expressed	GO:0016740	transferase activity	F
LOC_Os02g02750.2	CDP-alcohol phosphatidyltransferase, putative, expressed	GO:0009058	biosynthetic process	P
LOC_Os02g02750.2	CDP-alcohol phosphatidyltransferase, putative, expressed	GO:0009987	cellular process	P
LOC_Os02g02750.2	CDP-alcohol phosphatidyltransferase, putative, expressed	GO:0006629	lipid metabolic process	P
LOC_Os04g57300.1	phosphatidylinositol 3- and 4-kinase family protein, putative, expressed	GO:0005575	cellular_component	C
LOC_Os04g57300.1	phosphatidylinositol 3- and 4-kinase family protein, putative, expressed	GO:0008152	metabolic process	P
LOC_Os04g57300.1	phosphatidylinositol 3- and 4-kinase family protein, putative, expressed	GO:0009987	cellular process	P
LOC_Os04g57300.1	phosphatidylinositol 3- and 4-kinase family protein, putative, expressed	GO:0016301	kinase activity	F
LOC_Os11g41680.1	cytochrome P450, putative, expressed	GO:0003674	molecular_function	F
LOC_Os11g41680.1	cytochrome P450, putative, expressed	GO:0005488	binding	F
LOC_Os11g41680.1	cytochrome P450, putative, expressed	GO:0006950	response to stress	P
LOC_Os11g41680.1	cytochrome P450, putative, expressed	GO:0009628	response to abiotic stimulus	P
LOC_Os11g41680.1	cytochrome P450, putative, expressed	GO:0003824	catalytic activity	F
LOC_Os11g41680.1	cytochrome P450, putative, expressed	GO:0008152	metabolic process	P
LOC_Os11g41680.1	cytochrome P450, putative, expressed	GO:0019825	oxygen binding	F
LOC_Os10g41710.1	chaperonin, putative, expressed	GO:0019538	protein metabolic process	P
LOC_Os10g41710.1	chaperonin, putative, expressed	GO:0009987	cellular process	P
LOC_Os10g41710.1	chaperonin, putative, expressed	GO:0000166	nucleotide binding	F
LOC_Os10g41710.1	chaperonin, putative, expressed	GO:0005737	cytoplasm	C
LOC_Os10g41710.1	chaperonin, putative, expressed	GO:0009536	plastid	C
LOC_Os01g65920.1	F-box/LRR-repeat protein 2, putative, expressed	GO:0009719	response to endogenous stimulus	P
LOC_Os01g65920.1	F-box/LRR-repeat protein 2, putative, expressed	GO:0009987	cellular process	P
LOC_Os01g65920.1	F-box/LRR-repeat protein 2, putative, expressed	GO:0005634	nucleus	C
LOC_Os01g65920.1	F-box/LRR-repeat protein 2, putative, expressed	GO:0009791	post-embryonic development	P
LOC_Os01g65920.1	F-box/LRR-repeat protein 2, putative, expressed	GO:0019538	protein metabolic process	P
LOC_Os01g65920.1	F-box/LRR-repeat protein 2, putative, expressed	GO:0009056	catabolic process	P
LOC_Os01g65920.1	F-box/LRR-repeat protein 2, putative, expressed	GO:0006464	protein modification process	P
LOC_Os01g65920.1	F-box/LRR-repeat protein 2, putative, expressed	GO:0005622	intracellular	C
LOC_Os01g65920.1	F-box/LRR-repeat protein 2, putative, expressed	GO:0003824	catalytic activity	F
LOC_Os01g65920.1	F-box/LRR-repeat protein 2, putative, expressed	GO:0005515	protein binding	F
LOC_Os04g33900.1	ctr copper transporter family protein, putative, expressed	GO:0006810	transport	P
LOC_Os04g33900.1	ctr copper transporter family protein, putative, expressed	GO:0009987	cellular process	P
LOC_Os04g33900.1	ctr copper transporter family protein, putative, expressed	GO:0005886	plasma membrane	C
LOC_Os04g33900.1	ctr copper transporter family protein, putative, expressed	GO:0005215	transporter activity	F
LOC_Os04g45270.1	aspartyl protease family protein, putative, expressed	GO:0005618	cell wall	C
LOC_Os04g45270.1	aspartyl protease family protein, putative, expressed	GO:0019538	protein metabolic process	P
LOC_Os04g45270.1	aspartyl protease family protein, putative, expressed	GO:0016787	hydrolase activity	F
LOC_Os05g41640.3	phosphoglycerate kinase protein, putative, expressed	GO:0016020	membrane	C
LOC_Os05g41640.3	phosphoglycerate kinase protein, putative, expressed	GO:0005576	extracellular region	C
LOC_Os05g41640.3	phosphoglycerate kinase protein, putative, expressed	GO:0008152	metabolic process	P
LOC_Os05g41640.3	phosphoglycerate kinase protein, putative, expressed	GO:0009987	cellular process	P
LOC_Os05g41640.3	phosphoglycerate kinase protein, putative, expressed	GO:0005975	carbohydrate metabolic process	P
LOC_Os05g41640.3	phosphoglycerate kinase protein, putative, expressed	GO:0006091	generation of precursor metabolites and energy	P
LOC_Os05g41640.3	phosphoglycerate kinase protein, putative, expressed	GO:0009056	catabolic process	P
LOC_Os05g41640.3	phosphoglycerate kinase protein, putative, expressed	GO:0005737	cytoplasm	C
LOC_Os05g41640.3	phosphoglycerate kinase protein, putative, expressed	GO:0005829	cytosol	C
LOC_Os05g41640.3	phosphoglycerate kinase protein, putative, expressed	GO:0009536	plastid	C
LOC_Os05g41640.3	phosphoglycerate kinase protein, putative, expressed	GO:0005739	mitochondrion	C
LOC_Os05g41640.3	phosphoglycerate kinase protein, putative, expressed	GO:0005634	nucleus	C
LOC_Os05g41640.3	phosphoglycerate kinase protein, putative, expressed	GO:0006950	response to stress	P
LOC_Os05g41640.3	phosphoglycerate kinase protein, putative, expressed	GO:0009628	response to abiotic stimulus	P
LOC_Os05g41640.3	phosphoglycerate kinase protein, putative, expressed	GO:0009579	thylakoid	C
LOC_Os05g41640.3	phosphoglycerate kinase protein, putative, expressed	GO:0016301	kinase activity	F
LOC_Os05g41640.3	phosphoglycerate kinase protein, putative, expressed	GO:0006464	protein modification process	P
LOC_Os05g41640.3	phosphoglycerate kinase protein, putative, expressed	GO:0008150	biological_process	P
LOC_Os05g41640.3	phosphoglycerate kinase protein, putative, expressed	GO:0005618	cell wall	C
LOC_Os08g39370.1	citrate transporter, putative, expressed	GO:0006810	transport	P
LOC_Os08g39370.1	citrate transporter, putative, expressed	GO:0005215	transporter activity	F
LOC_Os08g39370.1	citrate transporter, putative, expressed	GO:0019725	cellular homeostasis	P
LOC_Os08g39370.1	citrate transporter, putative, expressed	GO:0005773	vacuole	C
LOC_Os08g39370.1	citrate transporter, putative, expressed	GO:0009987	cellular process	P
LOC_Os05g38150.2	amino acid kinase, putative, expressed	GO:0009058	biosynthetic process	P
LOC_Os05g38150.2	amino acid kinase, putative, expressed	GO:0009987	cellular process	P
LOC_Os05g38150.2	amino acid kinase, putative, expressed	GO:0016020	membrane	C
LOC_Os05g38150.2	amino acid kinase, putative, expressed	GO:0006950	response to stress	P
LOC_Os05g38150.2	amino acid kinase, putative, expressed	GO:0009628	response to abiotic stimulus	P
LOC_Os05g38150.2	amino acid kinase, putative, expressed	GO:0008152	metabolic process	P
LOC_Os05g38150.2	amino acid kinase, putative, expressed	GO:0007275	multicellular organismal development	P
LOC_Os05g38150.2	amino acid kinase, putative, expressed	GO:0005737	cytoplasm	C
LOC_Os05g38150.2	amino acid kinase, putative, expressed	GO:0009719	response to endogenous stimulus	P
LOC_Os05g38150.2	amino acid kinase, putative, expressed	GO:0003824	catalytic activity	F
LOC_Os05g38150.2	amino acid kinase, putative, expressed	GO:0009536	plastid	C
LOC_Os02g55870.1	heparanase-like protein precursor, putative, expressed	GO:0005618	cell wall	C
LOC_Os02g55870.1	heparanase-like protein precursor, putative, expressed	GO:0008152	metabolic process	P
LOC_Os02g55870.1	heparanase-like protein precursor, putative, expressed	GO:0008150	biological_process	P
LOC_Os02g55870.1	heparanase-like protein precursor, putative, expressed	GO:0016787	hydrolase activity	F
LOC_Os02g52210.1	zinc finger, C3HC4 type domain containing protein, expressed	GO:0009991	response to extracellular stimulus	P
LOC_Os02g52210.1	zinc finger, C3HC4 type domain containing protein, expressed	GO:0007154	cell communication	P
LOC_Os02g52210.1	zinc finger, C3HC4 type domain containing protein, expressed	GO:0016020	membrane	C
LOC_Os02g52210.1	zinc finger, C3HC4 type domain containing protein, expressed	GO:0008150	biological_process	P
LOC_Os02g52210.1	zinc finger, C3HC4 type domain containing protein, expressed	GO:0006464	protein modification process	P
LOC_Os02g52210.1	zinc finger, C3HC4 type domain containing protein, expressed	GO:0005488	binding	F
LOC_Os02g52210.1	zinc finger, C3HC4 type domain containing protein, expressed	GO:0009719	response to endogenous stimulus	P
LOC_Os02g52210.1	zinc finger, C3HC4 type domain containing protein, expressed	GO:0003824	catalytic activity	F
LOC_Os01g59440.1	BRASSINOSTEROID INSENSITIVE 1-associated receptor kinase 1 precursor, putative, expressed	GO:0005623	cell	C
LOC_Os01g59440.1	BRASSINOSTEROID INSENSITIVE 1-associated receptor kinase 1 precursor, putative, expressed	GO:0007165	signal transduction	P
LOC_Os11g41710.1	cytochrome P450, putative, expressed	GO:0003674	molecular_function	F
LOC_Os11g41710.1	cytochrome P450, putative, expressed	GO:0005488	binding	F
LOC_Os11g41710.1	cytochrome P450, putative, expressed	GO:0006950	response to stress	P
LOC_Os11g41710.1	cytochrome P450, putative, expressed	GO:0009628	response to abiotic stimulus	P
LOC_Os11g41710.1	cytochrome P450, putative, expressed	GO:0003824	catalytic activity	F
LOC_Os11g41710.1	cytochrome P450, putative, expressed	GO:0008152	metabolic process	P
LOC_Os11g41710.1	cytochrome P450, putative, expressed	GO:0019825	oxygen binding	F
LOC_Os09g29070.1	glucose-6-phosphate isomerase, putative, expressed	GO:0003824	catalytic activity	F
LOC_Os09g29070.1	glucose-6-phosphate isomerase, putative, expressed	GO:0005975	carbohydrate metabolic process	P
LOC_Os09g29070.1	glucose-6-phosphate isomerase, putative, expressed	GO:0009987	cellular process	P
LOC_Os09g29070.1	glucose-6-phosphate isomerase, putative, expressed	GO:0008152	metabolic process	P
LOC_Os09g29070.1	glucose-6-phosphate isomerase, putative, expressed	GO:0009908	flower development	P
LOC_Os09g29070.1	glucose-6-phosphate isomerase, putative, expressed	GO:0005829	cytosol	C
LOC_Os09g29070.1	glucose-6-phosphate isomerase, putative, expressed	GO:0009536	plastid	C
LOC_Os01g22520.1	dihydrolipoyl dehydrogenase 1, mitochondrial precursor, putative, expressed	GO:0005739	mitochondrion	C
LOC_Os01g22520.1	dihydrolipoyl dehydrogenase 1, mitochondrial precursor, putative, expressed	GO:0005576	extracellular region	C
LOC_Os01g22520.1	dihydrolipoyl dehydrogenase 1, mitochondrial precursor, putative, expressed	GO:0003824	catalytic activity	F
LOC_Os01g22520.1	dihydrolipoyl dehydrogenase 1, mitochondrial precursor, putative, expressed	GO:0000166	nucleotide binding	F
LOC_Os01g22520.1	dihydrolipoyl dehydrogenase 1, mitochondrial precursor, putative, expressed	GO:0009628	response to abiotic stimulus	P
LOC_Os01g22520.1	dihydrolipoyl dehydrogenase 1, mitochondrial precursor, putative, expressed	GO:0008152	metabolic process	P
LOC_Os01g22520.1	dihydrolipoyl dehydrogenase 1, mitochondrial precursor, putative, expressed	GO:0005488	binding	F
LOC_Os01g22520.1	dihydrolipoyl dehydrogenase 1, mitochondrial precursor, putative, expressed	GO:0008150	biological_process	P
LOC_Os01g22520.1	dihydrolipoyl dehydrogenase 1, mitochondrial precursor, putative, expressed	GO:0016020	membrane	C
LOC_Os01g22520.1	dihydrolipoyl dehydrogenase 1, mitochondrial precursor, putative, expressed	GO:0005515	protein binding	F
LOC_Os01g69060.1	hydrolase, alpha/beta fold family domain containing protein, expressed	GO:0008152	metabolic process	P
LOC_Os01g69060.1	hydrolase, alpha/beta fold family domain containing protein, expressed	GO:0016787	hydrolase activity	F
LOC_Os01g69060.1	hydrolase, alpha/beta fold family domain containing protein, expressed	GO:0003824	catalytic activity	F
LOC_Os01g69060.1	hydrolase, alpha/beta fold family domain containing protein, expressed	GO:0009536	plastid	C
LOC_Os10g08474.1	cytochrome P450, putative, expressed	GO:0003674	molecular_function	F
LOC_Os10g08474.1	cytochrome P450, putative, expressed	GO:0005488	binding	F
LOC_Os10g08474.1	cytochrome P450, putative, expressed	GO:0003824	catalytic activity	F
LOC_Os10g08474.1	cytochrome P450, putative, expressed	GO:0008152	metabolic process	P
LOC_Os10g08474.1	cytochrome P450, putative, expressed	GO:0019825	oxygen binding	F
LOC_Os01g09510.4	60S acidic ribosomal protein, putative, expressed	GO:0005840	ribosome	C
LOC_Os01g09510.4	60S acidic ribosomal protein, putative, expressed	GO:0016020	membrane	C
LOC_Os01g09510.4	60S acidic ribosomal protein, putative, expressed	GO:0005634	nucleus	C
LOC_Os01g09510.4	60S acidic ribosomal protein, putative, expressed	GO:0006950	response to stress	P
LOC_Os01g09510.4	60S acidic ribosomal protein, putative, expressed	GO:0009628	response to abiotic stimulus	P
LOC_Os01g09510.4	60S acidic ribosomal protein, putative, expressed	GO:0006412	translation	P
LOC_Os01g09510.4	60S acidic ribosomal protein, putative, expressed	GO:0005730	nucleolus	C
LOC_Os01g09510.4	60S acidic ribosomal protein, putative, expressed	GO:0005829	cytosol	C
LOC_Os01g09510.4	60S acidic ribosomal protein, putative, expressed	GO:0005198	structural molecule activity	F
LOC_Os01g09510.4	60S acidic ribosomal protein, putative, expressed	GO:0005886	plasma membrane	C
LOC_Os01g09510.4	60S acidic ribosomal protein, putative, expressed	GO:0009536	plastid	C
LOC_Os03g53950.1	strictosidine synthase, putative, expressed	GO:0005623	cell	C
LOC_Os03g53950.1	strictosidine synthase, putative, expressed	GO:0003824	catalytic activity	F
LOC_Os03g53950.1	strictosidine synthase, putative, expressed	GO:0009058	biosynthetic process	P
LOC_Os03g53950.1	strictosidine synthase, putative, expressed	GO:0009987	cellular process	P
LOC_Os12g24020.1	rhodanese-like domain containing protein, putative, expressed	GO:0008152	metabolic process	P
LOC_Os12g24020.1	rhodanese-like domain containing protein, putative, expressed	GO:0016740	transferase activity	F
LOC_Os12g24020.1	rhodanese-like domain containing protein, putative, expressed	GO:0005737	cytoplasm	C
LOC_Os12g24020.1	rhodanese-like domain containing protein, putative, expressed	GO:0008150	biological_process	P
LOC_Os07g47820.1	acyl-CoA dehydrogenase family member 10, putative, expressed	GO:0003824	catalytic activity	F
LOC_Os07g47820.1	acyl-CoA dehydrogenase family member 10, putative, expressed	GO:0008152	metabolic process	P
LOC_Os07g47820.1	acyl-CoA dehydrogenase family member 10, putative, expressed	GO:0009653	anatomical structure morphogenesis	P
LOC_Os07g47820.1	acyl-CoA dehydrogenase family member 10, putative, expressed	GO:0030154	cell differentiation	P
LOC_Os07g47820.1	acyl-CoA dehydrogenase family member 10, putative, expressed	GO:0007275	multicellular organismal development	P
LOC_Os07g47820.1	acyl-CoA dehydrogenase family member 10, putative, expressed	GO:0016049	cell growth	P
LOC_Os01g67370.1	expressed protein	GO:0003674	molecular_function	F
LOC_Os01g67370.1	expressed protein	GO:0008150	biological_process	P
LOC_Os05g22930.1	CAAX amino terminal protease family protein, putative, expressed	GO:0003674	molecular_function	F
LOC_Os05g22930.1	CAAX amino terminal protease family protein, putative, expressed	GO:0016020	membrane	C
LOC_Os05g22930.1	CAAX amino terminal protease family protein, putative, expressed	GO:0019538	protein metabolic process	P
LOC_Os08g19420.1	O-methyltransferase, putative, expressed	GO:0016740	transferase activity	F
LOC_Os08g19420.1	O-methyltransferase, putative, expressed	GO:0005829	cytosol	C
LOC_Os08g19420.1	O-methyltransferase, putative, expressed	GO:0008152	metabolic process	P
LOC_Os08g19420.1	O-methyltransferase, putative, expressed	GO:0009987	cellular process	P
LOC_Os08g19420.1	O-methyltransferase, putative, expressed	GO:0005515	protein binding	F
LOC_Os08g01370.1	expressed protein	GO:0003674	molecular_function	F
LOC_Os08g01370.1	expressed protein	GO:0005575	cellular_component	C
LOC_Os08g01370.1	expressed protein	GO:0008150	biological_process	P
LOC_Os03g28330.4	sucrose synthase, putative, expressed	GO:0016020	membrane	C
LOC_Os03g28330.4	sucrose synthase, putative, expressed	GO:0009058	biosynthetic process	P
LOC_Os03g28330.4	sucrose synthase, putative, expressed	GO:0005975	carbohydrate metabolic process	P
LOC_Os03g28330.4	sucrose synthase, putative, expressed	GO:0009987	cellular process	P
LOC_Os03g28330.4	sucrose synthase, putative, expressed	GO:0008152	metabolic process	P
LOC_Os03g28330.4	sucrose synthase, putative, expressed	GO:0005773	vacuole	C
LOC_Os03g28330.4	sucrose synthase, putative, expressed	GO:0016740	transferase activity	F
LOC_Os03g28330.4	sucrose synthase, putative, expressed	GO:0005829	cytosol	C
LOC_Os03g28330.4	sucrose synthase, putative, expressed	GO:0005886	plasma membrane	C
LOC_Os06g09560.1	heat shock protein DnaJ, putative, expressed	GO:0019538	protein metabolic process	P
LOC_Os06g09560.1	heat shock protein DnaJ, putative, expressed	GO:0009987	cellular process	P
LOC_Os06g09560.1	heat shock protein DnaJ, putative, expressed	GO:0005575	cellular_component	C
LOC_Os06g09560.1	heat shock protein DnaJ, putative, expressed	GO:0005515	protein binding	F
LOC_Os03g02750.1	OsSub25 - Putative Subtilisin homologue, expressed	GO:0016787	hydrolase activity	F
LOC_Os03g02750.1	OsSub25 - Putative Subtilisin homologue, expressed	GO:0009653	anatomical structure morphogenesis	P
LOC_Os03g02750.1	OsSub25 - Putative Subtilisin homologue, expressed	GO:0009791	post-embryonic development	P
LOC_Os03g02750.1	OsSub25 - Putative Subtilisin homologue, expressed	GO:0005886	plasma membrane	C
LOC_Os03g02750.1	OsSub25 - Putative Subtilisin homologue, expressed	GO:0019538	protein metabolic process	P
LOC_Os03g02750.1	OsSub25 - Putative Subtilisin homologue, expressed	GO:0008152	metabolic process	P
LOC_Os03g02750.1	OsSub25 - Putative Subtilisin homologue, expressed	GO:0005618	cell wall	C
LOC_Os03g02750.1	OsSub25 - Putative Subtilisin homologue, expressed	GO:0009987	cellular process	P
LOC_Os01g01120.1	enolase-phosphatase E1, putative, expressed	GO:0008152	metabolic process	P
LOC_Os01g01120.1	enolase-phosphatase E1, putative, expressed	GO:0009058	biosynthetic process	P
LOC_Os01g01120.1	enolase-phosphatase E1, putative, expressed	GO:0009987	cellular process	P
LOC_Os01g01120.1	enolase-phosphatase E1, putative, expressed	GO:0003824	catalytic activity	F
LOC_Os01g01120.1	enolase-phosphatase E1, putative, expressed	GO:0005488	binding	F
LOC_Os01g01120.1	enolase-phosphatase E1, putative, expressed	GO:0016787	hydrolase activity	F
LOC_Os01g01120.1	enolase-phosphatase E1, putative, expressed	GO:0005829	cytosol	C
LOC_Os01g01120.1	enolase-phosphatase E1, putative, expressed	GO:0009536	plastid	C
LOC_Os01g24820.1	NB-ARC domain containing protein, expressed	GO:0006950	response to stress	P
LOC_Os01g24820.1	NB-ARC domain containing protein, expressed	GO:0008219	cell death	P
LOC_Os01g24820.1	NB-ARC domain containing protein, expressed	GO:0000166	nucleotide binding	F
LOC_Os01g24820.1	NB-ARC domain containing protein, expressed	GO:0009607	response to biotic stimulus	P
LOC_Os01g24820.1	NB-ARC domain containing protein, expressed	GO:0009628	response to abiotic stimulus	P
LOC_Os01g24820.1	NB-ARC domain containing protein, expressed	GO:0005886	plasma membrane	C
LOC_Os01g70310.2	inducer of CBF expression 2, putative, expressed	GO:0009791	post-embryonic development	P
LOC_Os01g70310.2	inducer of CBF expression 2, putative, expressed	GO:0009987	cellular process	P
LOC_Os01g70310.2	inducer of CBF expression 2, putative, expressed	GO:0003677	DNA binding	F
LOC_Os01g70310.2	inducer of CBF expression 2, putative, expressed	GO:0005634	nucleus	C
LOC_Os01g70310.2	inducer of CBF expression 2, putative, expressed	GO:0009058	biosynthetic process	P
LOC_Os01g70310.2	inducer of CBF expression 2, putative, expressed	GO:0006139	nucleobase, nucleoside, nucleotide and nucleic acid metabolic process	P
LOC_Os01g70310.2	inducer of CBF expression 2, putative, expressed	GO:0006950	response to stress	P
LOC_Os01g70310.2	inducer of CBF expression 2, putative, expressed	GO:0009628	response to abiotic stimulus	P
LOC_Os01g70310.2	inducer of CBF expression 2, putative, expressed	GO:0006464	protein modification process	P
LOC_Os01g70310.2	inducer of CBF expression 2, putative, expressed	GO:0003700	sequence-specific DNA binding transcription factor activity	F
LOC_Os01g09120.1	Twin LOV 1, putative, expressed	GO:0005575	cellular_component	C
LOC_Os01g09120.1	Twin LOV 1, putative, expressed	GO:0007165	signal transduction	P
LOC_Os01g09120.1	Twin LOV 1, putative, expressed	GO:0009058	biosynthetic process	P
LOC_Os01g09120.1	Twin LOV 1, putative, expressed	GO:0006139	nucleobase, nucleoside, nucleotide and nucleic acid metabolic process	P
LOC_Os01g09120.1	Twin LOV 1, putative, expressed	GO:0006464	protein modification process	P
LOC_Os01g09120.1	Twin LOV 1, putative, expressed	GO:0016301	kinase activity	F
LOC_Os01g09120.1	Twin LOV 1, putative, expressed	GO:0004871	signal transducer activity	F
LOC_Os01g09120.1	Twin LOV 1, putative, expressed	GO:0005515	protein binding	F
LOC_Os11g02389.1	protease inhibitor/seed storage/LTP family, putative, expressed	GO:0005576	extracellular region	C
LOC_Os11g02389.1	protease inhibitor/seed storage/LTP family, putative, expressed	GO:0005618	cell wall	C
LOC_Os11g02389.1	protease inhibitor/seed storage/LTP family, putative, expressed	GO:0006810	transport	P
LOC_Os11g02389.1	protease inhibitor/seed storage/LTP family, putative, expressed	GO:0005515	protein binding	F
LOC_Os12g41250.1	methylcrotonoyl-CoA carboxylase subunit alpha, mitochondrial precursor, putative, expressed	GO:0009987	cellular process	P
LOC_Os12g41250.1	methylcrotonoyl-CoA carboxylase subunit alpha, mitochondrial precursor, putative, expressed	GO:0009056	catabolic process	P
LOC_Os12g41250.1	methylcrotonoyl-CoA carboxylase subunit alpha, mitochondrial precursor, putative, expressed	GO:0003824	catalytic activity	F
LOC_Os12g41250.1	methylcrotonoyl-CoA carboxylase subunit alpha, mitochondrial precursor, putative, expressed	GO:0005739	mitochondrion	C
LOC_Os12g41250.1	methylcrotonoyl-CoA carboxylase subunit alpha, mitochondrial precursor, putative, expressed	GO:0005840	ribosome	C
LOC_Os12g41250.1	methylcrotonoyl-CoA carboxylase subunit alpha, mitochondrial precursor, putative, expressed	GO:0005829	cytosol	C
LOC_Os12g41250.1	methylcrotonoyl-CoA carboxylase subunit alpha, mitochondrial precursor, putative, expressed	GO:0005488	binding	F
LOC_Os03g25940.1	cystathionine gamma-synthase, putative, expressed	GO:0008152	metabolic process	P
LOC_Os03g25940.1	cystathionine gamma-synthase, putative, expressed	GO:0009058	biosynthetic process	P
LOC_Os03g25940.1	cystathionine gamma-synthase, putative, expressed	GO:0009987	cellular process	P
LOC_Os03g25940.1	cystathionine gamma-synthase, putative, expressed	GO:0016740	transferase activity	F
LOC_Os03g25940.1	cystathionine gamma-synthase, putative, expressed	GO:0009536	plastid	C
LOC_Os01g09880.1	harpin-induced protein 1 domain containing protein, expressed	GO:0003674	molecular_function	F
LOC_Os01g09880.1	harpin-induced protein 1 domain containing protein, expressed	GO:0005575	cellular_component	C
LOC_Os01g09880.1	harpin-induced protein 1 domain containing protein, expressed	GO:0008150	biological_process	P
LOC_Os01g09880.1	harpin-induced protein 1 domain containing protein, expressed	GO:0005886	plasma membrane	C
LOC_Os08g43300.1	UBX domain-containing protein, putative, expressed	GO:0005634	nucleus	C
LOC_Os08g43300.1	UBX domain-containing protein, putative, expressed	GO:0005829	cytosol	C
LOC_Os08g43300.1	UBX domain-containing protein, putative, expressed	GO:0006810	transport	P
LOC_Os08g43300.1	UBX domain-containing protein, putative, expressed	GO:0009987	cellular process	P
LOC_Os05g01290.1	expressed protein	GO:0005623	cell	C
LOC_Os05g01290.1	expressed protein	GO:0003674	molecular_function	F
LOC_Os05g01290.1	expressed protein	GO:0008150	biological_process	P
LOC_Os05g34650.1	DUF647 domain containing protein, putative, expressed	GO:0003674	molecular_function	F
LOC_Os05g34650.1	DUF647 domain containing protein, putative, expressed	GO:0005575	cellular_component	C
LOC_Os05g34650.1	DUF647 domain containing protein, putative, expressed	GO:0000003	reproduction	P
LOC_Os05g34650.1	DUF647 domain containing protein, putative, expressed	GO:0009791	post-embryonic development	P
LOC_Os05g34650.1	DUF647 domain containing protein, putative, expressed	GO:0009790	embryo development	P
LOC_Os10g11140.1	phosphoglucomutase, putative, expressed	GO:0005576	extracellular region	C
LOC_Os10g11140.1	phosphoglucomutase, putative, expressed	GO:0009605	response to external stimulus	P
LOC_Os10g11140.1	phosphoglucomutase, putative, expressed	GO:0009628	response to abiotic stimulus	P
LOC_Os10g11140.1	phosphoglucomutase, putative, expressed	GO:0005829	cytosol	C
LOC_Os10g11140.1	phosphoglucomutase, putative, expressed	GO:0005975	carbohydrate metabolic process	P
LOC_Os10g11140.1	phosphoglucomutase, putative, expressed	GO:0009536	plastid	C
LOC_Os10g11140.1	phosphoglucomutase, putative, expressed	GO:0019725	cellular homeostasis	P
LOC_Os10g11140.1	phosphoglucomutase, putative, expressed	GO:0008152	metabolic process	P
LOC_Os10g11140.1	phosphoglucomutase, putative, expressed	GO:0009058	biosynthetic process	P
LOC_Os10g11140.1	phosphoglucomutase, putative, expressed	GO:0009987	cellular process	P
LOC_Os10g11140.1	phosphoglucomutase, putative, expressed	GO:0006950	response to stress	P
LOC_Os10g11140.1	phosphoglucomutase, putative, expressed	GO:0003824	catalytic activity	F
LOC_Os10g11140.1	phosphoglucomutase, putative, expressed	GO:0009056	catabolic process	P
LOC_Os04g59150.1	peroxidase precursor, putative, expressed	GO:0016020	membrane	C
LOC_Os04g59150.1	peroxidase precursor, putative, expressed	GO:0005488	binding	F
LOC_Os04g59150.1	peroxidase precursor, putative, expressed	GO:0005575	cellular_component	C
LOC_Os04g59150.1	peroxidase precursor, putative, expressed	GO:0008152	metabolic process	P
LOC_Os04g59150.1	peroxidase precursor, putative, expressed	GO:0005773	vacuole	C
LOC_Os04g59150.1	peroxidase precursor, putative, expressed	GO:0006950	response to stress	P
LOC_Os04g59150.1	peroxidase precursor, putative, expressed	GO:0005618	cell wall	C
LOC_Os04g59150.1	peroxidase precursor, putative, expressed	GO:0003824	catalytic activity	F
LOC_Os04g10690.1	inorganic phosphate transporter, putative, expressed	GO:0006810	transport	P
LOC_Os04g10690.1	inorganic phosphate transporter, putative, expressed	GO:0009987	cellular process	P
LOC_Os04g10690.1	inorganic phosphate transporter, putative, expressed	GO:0005215	transporter activity	F
LOC_Os04g10690.1	inorganic phosphate transporter, putative, expressed	GO:0016020	membrane	C
LOC_Os07g46280.1	Os7bglu26 - beta-mannosidase/glucosidase/exoglucanase, expressed	GO:0016787	hydrolase activity	F
LOC_Os07g46280.1	Os7bglu26 - beta-mannosidase/glucosidase/exoglucanase, expressed	GO:0008152	metabolic process	P
LOC_Os07g46280.1	Os7bglu26 - beta-mannosidase/glucosidase/exoglucanase, expressed	GO:0005618	cell wall	C
LOC_Os07g46280.1	Os7bglu26 - beta-mannosidase/glucosidase/exoglucanase, expressed	GO:0005975	carbohydrate metabolic process	P
LOC_Os07g46280.1	Os7bglu26 - beta-mannosidase/glucosidase/exoglucanase, expressed	GO:0005840	ribosome	C
LOC_Os07g46280.1	Os7bglu26 - beta-mannosidase/glucosidase/exoglucanase, expressed	GO:0005829	cytosol	C
LOC_Os02g20930.1	apoptosis inhibitor 5, putative, expressed	GO:0005575	cellular_component	C
LOC_Os02g20930.1	apoptosis inhibitor 5, putative, expressed	GO:0008219	cell death	P
LOC_Os02g20930.1	apoptosis inhibitor 5, putative, expressed	GO:0005829	cytosol	C
LOC_Os02g20930.1	apoptosis inhibitor 5, putative, expressed	GO:0005488	binding	F
LOC_Os05g41190.1	expressed protein	GO:0003674	molecular_function	F
LOC_Os05g41190.1	expressed protein	GO:0016020	membrane	C
LOC_Os05g41190.1	expressed protein	GO:0009536	plastid	C
LOC_Os05g41190.1	expressed protein	GO:0009579	thylakoid	C
LOC_Os05g41190.1	expressed protein	GO:0008150	biological_process	P
LOC_Os02g46930.1	jmjC domain containing protein, expressed	GO:0008150	biological_process	P
LOC_Os02g46930.1	jmjC domain containing protein, expressed	GO:0009058	biosynthetic process	P
LOC_Os02g46930.1	jmjC domain containing protein, expressed	GO:0006139	nucleobase, nucleoside, nucleotide and nucleic acid metabolic process	P
LOC_Os02g46930.1	jmjC domain containing protein, expressed	GO:0003700	sequence-specific DNA binding transcription factor activity	F
LOC_Os04g32110.1	ACT domain containing protein, expressed	GO:0005488	binding	F
LOC_Os04g32110.1	ACT domain containing protein, expressed	GO:0005829	cytosol	C
LOC_Os04g32110.1	ACT domain containing protein, expressed	GO:0009719	response to endogenous stimulus	P
LOC_Os04g32110.1	ACT domain containing protein, expressed	GO:0008152	metabolic process	P
LOC_Os04g32110.1	ACT domain containing protein, expressed	GO:0009987	cellular process	P
LOC_Os08g04500.1	terpene synthase, putative, expressed	GO:0005575	cellular_component	C
LOC_Os08g04500.1	terpene synthase, putative, expressed	GO:0009607	response to biotic stimulus	P
LOC_Os08g04500.1	terpene synthase, putative, expressed	GO:0009058	biosynthetic process	P
LOC_Os08g04500.1	terpene synthase, putative, expressed	GO:0009987	cellular process	P
LOC_Os08g04500.1	terpene synthase, putative, expressed	GO:0006629	lipid metabolic process	P
LOC_Os08g04500.1	terpene synthase, putative, expressed	GO:0003824	catalytic activity	F
LOC_Os09g32200.1	mitochondrial carrier protein, putative, expressed	GO:0006810	transport	P
LOC_Os09g32200.1	mitochondrial carrier protein, putative, expressed	GO:0016020	membrane	C
LOC_Os09g32200.1	mitochondrial carrier protein, putative, expressed	GO:0009987	cellular process	P
LOC_Os09g32200.1	mitochondrial carrier protein, putative, expressed	GO:0005739	mitochondrion	C
LOC_Os09g32200.1	mitochondrial carrier protein, putative, expressed	GO:0005488	binding	F
LOC_Os09g32200.1	mitochondrial carrier protein, putative, expressed	GO:0005215	transporter activity	F
LOC_Os10g42780.1	lrgB-like family protein, expressed	GO:0016020	membrane	C
LOC_Os10g42780.1	lrgB-like family protein, expressed	GO:0009536	plastid	C
LOC_Os02g36590.3	CPuORF19 - conserved peptide uORF-containing transcript, expressed	GO:0003674	molecular_function	F
LOC_Os02g36590.3	CPuORF19 - conserved peptide uORF-containing transcript, expressed	GO:0008150	biological_process	P
LOC_Os06g30750.1	reticulon domain containing protein, putative, expressed	GO:0005783	endoplasmic reticulum	C
LOC_Os06g30750.1	reticulon domain containing protein, putative, expressed	GO:0016020	membrane	C
LOC_Os06g30750.1	reticulon domain containing protein, putative, expressed	GO:0008150	biological_process	P
LOC_Os06g30750.1	reticulon domain containing protein, putative, expressed	GO:0005886	plasma membrane	C
LOC_Os04g42420.1	nodulin, putative, expressed	GO:0003674	molecular_function	F
LOC_Os04g42420.1	nodulin, putative, expressed	GO:0005634	nucleus	C
LOC_Os04g42420.1	nodulin, putative, expressed	GO:0009628	response to abiotic stimulus	P
LOC_Os01g65260.1	amidophosphoribosyltransferase, chloroplast precursor, putative, expressed	GO:0009536	plastid	C
LOC_Os01g65260.1	amidophosphoribosyltransferase, chloroplast precursor, putative, expressed	GO:0006139	nucleobase, nucleoside, nucleotide and nucleic acid metabolic process	P
LOC_Os01g65260.1	amidophosphoribosyltransferase, chloroplast precursor, putative, expressed	GO:0009058	biosynthetic process	P
LOC_Os01g65260.1	amidophosphoribosyltransferase, chloroplast precursor, putative, expressed	GO:0016740	transferase activity	F
LOC_Os01g65260.1	amidophosphoribosyltransferase, chloroplast precursor, putative, expressed	GO:0009653	anatomical structure morphogenesis	P
LOC_Os01g65260.1	amidophosphoribosyltransferase, chloroplast precursor, putative, expressed	GO:0007275	multicellular organismal development	P
LOC_Os03g07190.1	expressed protein	GO:0003674	molecular_function	F
LOC_Os03g07190.1	expressed protein	GO:0008150	biological_process	P
LOC_Os03g07190.1	expressed protein	GO:0009536	plastid	C
LOC_Os05g31020.1	eukaryotic peptide chain release factor subunit 1-1, putative, expressed	GO:0005737	cytoplasm	C
LOC_Os05g31020.1	eukaryotic peptide chain release factor subunit 1-1, putative, expressed	GO:0016043	cellular component organization	P
LOC_Os05g31020.1	eukaryotic peptide chain release factor subunit 1-1, putative, expressed	GO:0006412	translation	P
LOC_Os05g31020.1	eukaryotic peptide chain release factor subunit 1-1, putative, expressed	GO:0005829	cytosol	C
LOC_Os05g31020.1	eukaryotic peptide chain release factor subunit 1-1, putative, expressed	GO:0005886	plasma membrane	C
LOC_Os05g31020.1	eukaryotic peptide chain release factor subunit 1-1, putative, expressed	GO:0008135	translation factor activity, nucleic acid binding	F
LOC_Os03g16700.1	initiator-binding protein, putative, expressed	GO:0003677	DNA binding	F
LOC_Os03g16700.1	initiator-binding protein, putative, expressed	GO:0009058	biosynthetic process	P
LOC_Os03g16700.1	initiator-binding protein, putative, expressed	GO:0006139	nucleobase, nucleoside, nucleotide and nucleic acid metabolic process	P
LOC_Os06g02420.1	ATOZI1, putative, expressed	GO:0003674	molecular_function	F
LOC_Os06g02420.1	ATOZI1, putative, expressed	GO:0016020	membrane	C
LOC_Os06g02420.1	ATOZI1, putative, expressed	GO:0006950	response to stress	P
LOC_Os06g02420.1	ATOZI1, putative, expressed	GO:0005739	mitochondrion	C
LOC_Os02g39570.1	ACT domain containing protein, expressed	GO:0008152	metabolic process	P
LOC_Os02g39570.1	ACT domain containing protein, expressed	GO:0005488	binding	F
LOC_Os02g39570.1	ACT domain containing protein, expressed	GO:0009058	biosynthetic process	P
LOC_Os02g39570.1	ACT domain containing protein, expressed	GO:0009987	cellular process	P
LOC_Os02g39570.1	ACT domain containing protein, expressed	GO:0016740	transferase activity	F
LOC_Os02g39570.1	ACT domain containing protein, expressed	GO:0009536	plastid	C
LOC_Os10g37980.1	prephenate dehydratase domain containing protein, expressed	GO:0003824	catalytic activity	F
LOC_Os10g37980.1	prephenate dehydratase domain containing protein, expressed	GO:0009058	biosynthetic process	P
LOC_Os10g37980.1	prephenate dehydratase domain containing protein, expressed	GO:0009987	cellular process	P
LOC_Os10g37980.1	prephenate dehydratase domain containing protein, expressed	GO:0008152	metabolic process	P
LOC_Os10g37980.1	prephenate dehydratase domain containing protein, expressed	GO:0009628	response to abiotic stimulus	P
LOC_Os10g37980.1	prephenate dehydratase domain containing protein, expressed	GO:0005829	cytosol	C
LOC_Os10g37980.1	prephenate dehydratase domain containing protein, expressed	GO:0009536	plastid	C
LOC_Os02g11130.1	cytokinin-O-glucosyltransferase 3, putative, expressed	GO:0005623	cell	C
LOC_Os02g11130.1	cytokinin-O-glucosyltransferase 3, putative, expressed	GO:0016740	transferase activity	F
LOC_Os02g11130.1	cytokinin-O-glucosyltransferase 3, putative, expressed	GO:0008152	metabolic process	P
LOC_Os01g68650.1	plant-specific domain TIGR01615 family protein, expressed	GO:0003674	molecular_function	F
LOC_Os01g68650.1	plant-specific domain TIGR01615 family protein, expressed	GO:0005575	cellular_component	C
LOC_Os01g68650.1	plant-specific domain TIGR01615 family protein, expressed	GO:0008150	biological_process	P
LOC_Os07g29220.1	Cyclopropane-fatty-acyl-phospholipid synthase, putative, expressed	GO:0005623	cell	C
LOC_Os07g29220.1	Cyclopropane-fatty-acyl-phospholipid synthase, putative, expressed	GO:0016740	transferase activity	F
LOC_Os07g29220.1	Cyclopropane-fatty-acyl-phospholipid synthase, putative, expressed	GO:0008152	metabolic process	P
LOC_Os07g29220.1	Cyclopropane-fatty-acyl-phospholipid synthase, putative, expressed	GO:0009987	cellular process	P
LOC_Os07g29220.1	Cyclopropane-fatty-acyl-phospholipid synthase, putative, expressed	GO:0009058	biosynthetic process	P
LOC_Os07g29220.1	Cyclopropane-fatty-acyl-phospholipid synthase, putative, expressed	GO:0006629	lipid metabolic process	P
LOC_Os04g03796.1	OsSub37 - Putative Subtilisin homologue, expressed	GO:0016787	hydrolase activity	F
LOC_Os04g03796.1	OsSub37 - Putative Subtilisin homologue, expressed	GO:0005618	cell wall	C
LOC_Os04g03796.1	OsSub37 - Putative Subtilisin homologue, expressed	GO:0019538	protein metabolic process	P
LOC_Os04g03796.1	OsSub37 - Putative Subtilisin homologue, expressed	GO:0008152	metabolic process	P
LOC_Os04g03796.1	OsSub37 - Putative Subtilisin homologue, expressed	GO:0005515	protein binding	F
LOC_Os01g04630.1	muconate cycloisomerase, putative, expressed	GO:0008152	metabolic process	P
LOC_Os01g04630.1	muconate cycloisomerase, putative, expressed	GO:0003824	catalytic activity	F
LOC_Os01g04630.1	muconate cycloisomerase, putative, expressed	GO:0009536	plastid	C
LOC_Os01g63990.1	hydrolase, alpha/beta fold family protein, putative, expressed	GO:0005575	cellular_component	C
LOC_Os01g63990.1	hydrolase, alpha/beta fold family protein, putative, expressed	GO:0008152	metabolic process	P
LOC_Os01g63990.1	hydrolase, alpha/beta fold family protein, putative, expressed	GO:0016787	hydrolase activity	F
LOC_Os01g63990.1	hydrolase, alpha/beta fold family protein, putative, expressed	GO:0008150	biological_process	P
LOC_Os03g31690.1	GCN5-related N-acetyltransferase, putative, expressed	GO:0016740	transferase activity	F
LOC_Os03g31690.1	GCN5-related N-acetyltransferase, putative, expressed	GO:0009058	biosynthetic process	P
LOC_Os03g31690.1	GCN5-related N-acetyltransferase, putative, expressed	GO:0009987	cellular process	P
LOC_Os03g31690.1	GCN5-related N-acetyltransferase, putative, expressed	GO:0008152	metabolic process	P
LOC_Os03g20120.1	glycosyl transferase 8 domain containing protein, putative, expressed	GO:0009628	response to abiotic stimulus	P
LOC_Os03g20120.1	glycosyl transferase 8 domain containing protein, putative, expressed	GO:0005575	cellular_component	C
LOC_Os03g20120.1	glycosyl transferase 8 domain containing protein, putative, expressed	GO:0009058	biosynthetic process	P
LOC_Os03g20120.1	glycosyl transferase 8 domain containing protein, putative, expressed	GO:0005975	carbohydrate metabolic process	P
LOC_Os03g20120.1	glycosyl transferase 8 domain containing protein, putative, expressed	GO:0006950	response to stress	P
LOC_Os03g20120.1	glycosyl transferase 8 domain containing protein, putative, expressed	GO:0016740	transferase activity	F
LOC_Os03g20120.1	glycosyl transferase 8 domain containing protein, putative, expressed	GO:0009987	cellular process	P
LOC_Os07g37100.1	nucleoside transporter, putative, expressed	GO:0006810	transport	P
LOC_Os07g37100.1	nucleoside transporter, putative, expressed	GO:0009987	cellular process	P
LOC_Os07g37100.1	nucleoside transporter, putative, expressed	GO:0005215	transporter activity	F
LOC_Os07g37100.1	nucleoside transporter, putative, expressed	GO:0005886	plasma membrane	C
LOC_Os11g05400.1	Ser/Thr protein phosphatase family protein, putative, expressed	GO:0005623	cell	C
LOC_Os11g05400.1	Ser/Thr protein phosphatase family protein, putative, expressed	GO:0016787	hydrolase activity	F
LOC_Os11g05400.1	Ser/Thr protein phosphatase family protein, putative, expressed	GO:0008152	metabolic process	P
LOC_Os11g05400.1	Ser/Thr protein phosphatase family protein, putative, expressed	GO:0009987	cellular process	P
LOC_Os11g05400.1	Ser/Thr protein phosphatase family protein, putative, expressed	GO:0008150	biological_process	P
LOC_Os09g24320.1	2-oxo acid dehydrogenases acyltransferase domain containing protein, expressed	GO:0016020	membrane	C
LOC_Os09g24320.1	2-oxo acid dehydrogenases acyltransferase domain containing protein, expressed	GO:0016740	transferase activity	F
LOC_Os09g24320.1	2-oxo acid dehydrogenases acyltransferase domain containing protein, expressed	GO:0008152	metabolic process	P
LOC_Os09g24320.1	2-oxo acid dehydrogenases acyltransferase domain containing protein, expressed	GO:0009536	plastid	C
LOC_Os09g24320.1	2-oxo acid dehydrogenases acyltransferase domain containing protein, expressed	GO:0009058	biosynthetic process	P
LOC_Os09g24320.1	2-oxo acid dehydrogenases acyltransferase domain containing protein, expressed	GO:0009987	cellular process	P
LOC_Os09g24320.1	2-oxo acid dehydrogenases acyltransferase domain containing protein, expressed	GO:0005840	ribosome	C
LOC_Os09g24320.1	2-oxo acid dehydrogenases acyltransferase domain containing protein, expressed	GO:0005829	cytosol	C
LOC_Os11g08210.1	no apical meristem protein, putative, expressed	GO:0006950	response to stress	P
LOC_Os11g08210.1	no apical meristem protein, putative, expressed	GO:0009058	biosynthetic process	P
LOC_Os11g08210.1	no apical meristem protein, putative, expressed	GO:0006139	nucleobase, nucleoside, nucleotide and nucleic acid metabolic process	P
LOC_Os11g08210.1	no apical meristem protein, putative, expressed	GO:0007275	multicellular organismal development	P
LOC_Os11g08210.1	no apical meristem protein, putative, expressed	GO:0009719	response to endogenous stimulus	P
LOC_Os11g08210.1	no apical meristem protein, putative, expressed	GO:0007165	signal transduction	P
LOC_Os11g08210.1	no apical meristem protein, putative, expressed	GO:0003700	sequence-specific DNA binding transcription factor activity	F
LOC_Os01g48640.1	expressed protein	GO:0008150	biological_process	P
LOC_Os01g48640.1	expressed protein	GO:0009536	plastid	C
LOC_Os01g68050.1	transmembrane amino acid transporter protein, putative, expressed	GO:0006810	transport	P
LOC_Os01g68050.1	transmembrane amino acid transporter protein, putative, expressed	GO:0005215	transporter activity	F
LOC_Os01g68050.1	transmembrane amino acid transporter protein, putative, expressed	GO:0016020	membrane	C
LOC_Os01g68050.1	transmembrane amino acid transporter protein, putative, expressed	GO:0009987	cellular process	P
LOC_Os01g68050.1	transmembrane amino acid transporter protein, putative, expressed	GO:0005886	plasma membrane	C
LOC_Os09g36800.1	3-dehydroquinate synthase, putative, expressed	GO:0009058	biosynthetic process	P
LOC_Os09g36800.1	3-dehydroquinate synthase, putative, expressed	GO:0009987	cellular process	P
LOC_Os09g36800.1	3-dehydroquinate synthase, putative, expressed	GO:0003824	catalytic activity	F
LOC_Os09g36800.1	3-dehydroquinate synthase, putative, expressed	GO:0009536	plastid	C
LOC_Os05g39680.1	PX domain containing protein, expressed	GO:0009536	plastid	C
LOC_Os05g39680.1	PX domain containing protein, expressed	GO:0009579	thylakoid	C
LOC_Os12g17600.1	ribulose bisphosphate carboxylase small chain, chloroplast precursor, putative, expressed	GO:0016020	membrane	C
LOC_Os12g17600.1	ribulose bisphosphate carboxylase small chain, chloroplast precursor, putative, expressed	GO:0005576	extracellular region	C
LOC_Os12g17600.1	ribulose bisphosphate carboxylase small chain, chloroplast precursor, putative, expressed	GO:0009536	plastid	C
LOC_Os12g17600.1	ribulose bisphosphate carboxylase small chain, chloroplast precursor, putative, expressed	GO:0009579	thylakoid	C
LOC_Os12g17600.1	ribulose bisphosphate carboxylase small chain, chloroplast precursor, putative, expressed	GO:0009628	response to abiotic stimulus	P
LOC_Os12g17600.1	ribulose bisphosphate carboxylase small chain, chloroplast precursor, putative, expressed	GO:0005488	binding	F
LOC_Os12g17600.1	ribulose bisphosphate carboxylase small chain, chloroplast precursor, putative, expressed	GO:0006950	response to stress	P
LOC_Os12g17600.1	ribulose bisphosphate carboxylase small chain, chloroplast precursor, putative, expressed	GO:0003824	catalytic activity	F
LOC_Os12g17600.1	ribulose bisphosphate carboxylase small chain, chloroplast precursor, putative, expressed	GO:0008152	metabolic process	P
LOC_Os12g17600.1	ribulose bisphosphate carboxylase small chain, chloroplast precursor, putative, expressed	GO:0005840	ribosome	C
LOC_Os12g17600.1	ribulose bisphosphate carboxylase small chain, chloroplast precursor, putative, expressed	GO:0005829	cytosol	C
LOC_Os03g21900.1	uroporphyrinogen decarboxylase, putative, expressed	GO:0008152	metabolic process	P
LOC_Os03g21900.1	uroporphyrinogen decarboxylase, putative, expressed	GO:0003824	catalytic activity	F
LOC_Os03g21900.1	uroporphyrinogen decarboxylase, putative, expressed	GO:0009536	plastid	C
LOC_Os03g21900.1	uroporphyrinogen decarboxylase, putative, expressed	GO:0009058	biosynthetic process	P
LOC_Os03g21900.1	uroporphyrinogen decarboxylase, putative, expressed	GO:0009987	cellular process	P
LOC_Os06g50300.1	heat shock protein, putative, expressed	GO:0016020	membrane	C
LOC_Os06g50300.1	heat shock protein, putative, expressed	GO:0005783	endoplasmic reticulum	C
LOC_Os06g50300.1	heat shock protein, putative, expressed	GO:0006950	response to stress	P
LOC_Os06g50300.1	heat shock protein, putative, expressed	GO:0009628	response to abiotic stimulus	P
LOC_Os06g50300.1	heat shock protein, putative, expressed	GO:0000166	nucleotide binding	F
LOC_Os06g50300.1	heat shock protein, putative, expressed	GO:0005739	mitochondrion	C
LOC_Os06g50300.1	heat shock protein, putative, expressed	GO:0005886	plasma membrane	C
LOC_Os06g50300.1	heat shock protein, putative, expressed	GO:0009536	plastid	C
LOC_Os06g50300.1	heat shock protein, putative, expressed	GO:0019538	protein metabolic process	P
LOC_Os06g50300.1	heat shock protein, putative, expressed	GO:0009987	cellular process	P
LOC_Os06g50300.1	heat shock protein, putative, expressed	GO:0005634	nucleus	C
LOC_Os06g50300.1	heat shock protein, putative, expressed	GO:0005575	cellular_component	C
LOC_Os06g50300.1	heat shock protein, putative, expressed	GO:0007275	multicellular organismal development	P
LOC_Os06g50300.1	heat shock protein, putative, expressed	GO:0040007	growth	P
LOC_Os06g50300.1	heat shock protein, putative, expressed	GO:0005773	vacuole	C
LOC_Os06g50300.1	heat shock protein, putative, expressed	GO:0008150	biological_process	P
LOC_Os06g50300.1	heat shock protein, putative, expressed	GO:0006810	transport	P
LOC_Os06g50300.1	heat shock protein, putative, expressed	GO:0005515	protein binding	F
LOC_Os06g50300.1	heat shock protein, putative, expressed	GO:0009653	anatomical structure morphogenesis	P
LOC_Os05g28090.1	expressed protein	GO:0016020	membrane	C
LOC_Os05g28090.1	expressed protein	GO:0005622	intracellular	C
LOC_Os05g28090.1	expressed protein	GO:0006091	generation of precursor metabolites and energy	P
LOC_Os05g28090.1	expressed protein	GO:0015979	photosynthesis	P
LOC_Os05g28090.1	expressed protein	GO:0008152	metabolic process	P
LOC_Os05g28090.1	expressed protein	GO:0003824	catalytic activity	F
LOC_Os05g28090.1	expressed protein	GO:0009579	thylakoid	C
LOC_Os05g07890.1	embryo-specific 3, putative, expressed	GO:0003674	molecular_function	F
LOC_Os05g07890.1	embryo-specific 3, putative, expressed	GO:0005575	cellular_component	C
LOC_Os05g07890.1	embryo-specific 3, putative, expressed	GO:0008150	biological_process	P
LOC_Os03g18870.1	heat shock protein DnaJ, putative, expressed	GO:0019538	protein metabolic process	P
LOC_Os03g18870.1	heat shock protein DnaJ, putative, expressed	GO:0009987	cellular process	P
LOC_Os03g18870.1	heat shock protein DnaJ, putative, expressed	GO:0005515	protein binding	F
LOC_Os06g09370.2	PTF1, putative, expressed	GO:0003677	DNA binding	F
LOC_Os06g09370.2	PTF1, putative, expressed	GO:0005634	nucleus	C
LOC_Os06g09370.2	PTF1, putative, expressed	GO:0009058	biosynthetic process	P
LOC_Os06g09370.2	PTF1, putative, expressed	GO:0006139	nucleobase, nucleoside, nucleotide and nucleic acid metabolic process	P
LOC_Os06g09370.2	PTF1, putative, expressed	GO:0003700	sequence-specific DNA binding transcription factor activity	F
LOC_Os06g09370.2	PTF1, putative, expressed	GO:0009653	anatomical structure morphogenesis	P
LOC_Os06g09370.2	PTF1, putative, expressed	GO:0030154	cell differentiation	P
LOC_Os06g09370.2	PTF1, putative, expressed	GO:0007275	multicellular organismal development	P
LOC_Os09g17600.2	membrane protein, putative, expressed	GO:0005623	cell	C
LOC_Os09g17600.2	membrane protein, putative, expressed	GO:0016020	membrane	C
LOC_Os05g08370.1	CESA1 - cellulose synthase, expressed	GO:0016740	transferase activity	F
LOC_Os05g08370.1	CESA1 - cellulose synthase, expressed	GO:0008152	metabolic process	P
LOC_Os05g08370.1	CESA1 - cellulose synthase, expressed	GO:0006950	response to stress	P
LOC_Os05g08370.1	CESA1 - cellulose synthase, expressed	GO:0009628	response to abiotic stimulus	P
LOC_Os05g08370.1	CESA1 - cellulose synthase, expressed	GO:0005794	Golgi apparatus	C
LOC_Os05g08370.1	CESA1 - cellulose synthase, expressed	GO:0009058	biosynthetic process	P
LOC_Os05g08370.1	CESA1 - cellulose synthase, expressed	GO:0005975	carbohydrate metabolic process	P
LOC_Os05g08370.1	CESA1 - cellulose synthase, expressed	GO:0009987	cellular process	P
LOC_Os05g08370.1	CESA1 - cellulose synthase, expressed	GO:0005886	plasma membrane	C
LOC_Os06g08720.1	OsSCP32 - Putative Serine Carboxypeptidase homologue, expressed	GO:0019538	protein metabolic process	P
LOC_Os06g08720.1	OsSCP32 - Putative Serine Carboxypeptidase homologue, expressed	GO:0016787	hydrolase activity	F
LOC_Os06g08720.1	OsSCP32 - Putative Serine Carboxypeptidase homologue, expressed	GO:0005773	vacuole	C
LOC_Os08g37700.1	RNA recognition motif containing protein, putative, expressed	GO:0003723	RNA binding	F
LOC_Os08g37700.1	RNA recognition motif containing protein, putative, expressed	GO:0000166	nucleotide binding	F
LOC_Os08g37700.1	RNA recognition motif containing protein, putative, expressed	GO:0008150	biological_process	P
LOC_Os08g37700.1	RNA recognition motif containing protein, putative, expressed	GO:0003676	nucleic acid binding	F
LOC_Os08g37700.1	RNA recognition motif containing protein, putative, expressed	GO:0009536	plastid	C
LOC_Os01g47420.1	pterin-4-alpha-carbinolamine dehydratase, putative, expressed	GO:0003824	catalytic activity	F
LOC_Os01g47420.1	pterin-4-alpha-carbinolamine dehydratase, putative, expressed	GO:0008152	metabolic process	P
LOC_Os01g47420.1	pterin-4-alpha-carbinolamine dehydratase, putative, expressed	GO:0009058	biosynthetic process	P
LOC_Os01g47420.1	pterin-4-alpha-carbinolamine dehydratase, putative, expressed	GO:0009987	cellular process	P
LOC_Os02g53860.1	OsSub22 - Putative Subtilisin homologue, expressed	GO:0016787	hydrolase activity	F
LOC_Os02g53860.1	OsSub22 - Putative Subtilisin homologue, expressed	GO:0016020	membrane	C
LOC_Os02g53860.1	OsSub22 - Putative Subtilisin homologue, expressed	GO:0005773	vacuole	C
LOC_Os02g53860.1	OsSub22 - Putative Subtilisin homologue, expressed	GO:0005576	extracellular region	C
LOC_Os02g53860.1	OsSub22 - Putative Subtilisin homologue, expressed	GO:0005618	cell wall	C
LOC_Os02g53860.1	OsSub22 - Putative Subtilisin homologue, expressed	GO:0019538	protein metabolic process	P
LOC_Os02g53860.1	OsSub22 - Putative Subtilisin homologue, expressed	GO:0008152	metabolic process	P
LOC_Os02g53860.1	OsSub22 - Putative Subtilisin homologue, expressed	GO:0005515	protein binding	F
LOC_Os03g06580.4	MTN26L2 - MtN26 family protein precursor, expressed	GO:0016020	membrane	C
LOC_Os03g06580.4	MTN26L2 - MtN26 family protein precursor, expressed	GO:0008150	biological_process	P
LOC_Os04g55800.1	sulfate transporter, putative, expressed	GO:0006810	transport	P
LOC_Os04g55800.1	sulfate transporter, putative, expressed	GO:0016020	membrane	C
LOC_Os04g55800.1	sulfate transporter, putative, expressed	GO:0009987	cellular process	P
LOC_Os04g55800.1	sulfate transporter, putative, expressed	GO:0005215	transporter activity	F
LOC_Os02g47510.1	9-cis-epoxycarotenoid dioxygenase 1, chloroplast precursor, putative, expressed	GO:0009536	plastid	C
LOC_Os02g47510.1	9-cis-epoxycarotenoid dioxygenase 1, chloroplast precursor, putative, expressed	GO:0005515	protein binding	F
LOC_Os03g02260.1	DnaK family protein, putative, expressed	GO:0019538	protein metabolic process	P
LOC_Os03g02260.1	DnaK family protein, putative, expressed	GO:0009987	cellular process	P
LOC_Os03g02260.1	DnaK family protein, putative, expressed	GO:0005739	mitochondrion	C
LOC_Os03g02260.1	DnaK family protein, putative, expressed	GO:0000166	nucleotide binding	F
LOC_Os03g02260.1	DnaK family protein, putative, expressed	GO:0006950	response to stress	P
LOC_Os03g02260.1	DnaK family protein, putative, expressed	GO:0009628	response to abiotic stimulus	P
LOC_Os03g02260.1	DnaK family protein, putative, expressed	GO:0016020	membrane	C
LOC_Os03g02260.1	DnaK family protein, putative, expressed	GO:0005773	vacuole	C
LOC_Os03g02260.1	DnaK family protein, putative, expressed	GO:0008150	biological_process	P
LOC_Os03g02260.1	DnaK family protein, putative, expressed	GO:0005618	cell wall	C
LOC_Os03g02260.1	DnaK family protein, putative, expressed	GO:0009607	response to biotic stimulus	P
LOC_Os03g02260.1	DnaK family protein, putative, expressed	GO:0009536	plastid	C
LOC_Os01g04200.1	metallo-beta-lactamase family protein, putative, expressed	GO:0005575	cellular_component	C
LOC_Os01g04200.1	metallo-beta-lactamase family protein, putative, expressed	GO:0008152	metabolic process	P
LOC_Os01g04200.1	metallo-beta-lactamase family protein, putative, expressed	GO:0016787	hydrolase activity	F
LOC_Os01g04200.1	metallo-beta-lactamase family protein, putative, expressed	GO:0003824	catalytic activity	F
LOC_Os07g48460.1	stress responsive protein, putative, expressed	GO:0003674	molecular_function	F
LOC_Os07g48460.1	stress responsive protein, putative, expressed	GO:0005575	cellular_component	C
LOC_Os07g48460.1	stress responsive protein, putative, expressed	GO:0008150	biological_process	P
LOC_Os08g44000.1	uncharacterized protein ycf39, putative, expressed	GO:0008152	metabolic process	P
LOC_Os08g44000.1	uncharacterized protein ycf39, putative, expressed	GO:0003824	catalytic activity	F
LOC_Os08g44000.1	uncharacterized protein ycf39, putative, expressed	GO:0005488	binding	F
LOC_Os08g44000.1	uncharacterized protein ycf39, putative, expressed	GO:0009536	plastid	C
LOC_Os03g56540.3	heat shock protein DnaJ, putative, expressed	GO:0019538	protein metabolic process	P
LOC_Os03g56540.3	heat shock protein DnaJ, putative, expressed	GO:0009987	cellular process	P
LOC_Os03g56540.3	heat shock protein DnaJ, putative, expressed	GO:0005515	protein binding	F
LOC_Os01g41610.2	mitochondrial ATP synthase g subunit family protein, putative, expressed	GO:0006810	transport	P
LOC_Os01g41610.2	mitochondrial ATP synthase g subunit family protein, putative, expressed	GO:0009058	biosynthetic process	P
LOC_Os01g41610.2	mitochondrial ATP synthase g subunit family protein, putative, expressed	GO:0006139	nucleobase, nucleoside, nucleotide and nucleic acid metabolic process	P
LOC_Os01g41610.2	mitochondrial ATP synthase g subunit family protein, putative, expressed	GO:0005215	transporter activity	F
LOC_Os01g41610.2	mitochondrial ATP synthase g subunit family protein, putative, expressed	GO:0005739	mitochondrion	C
LOC_Os01g62244.1	ubiquitin-conjugating enzyme, putative, expressed	GO:0005575	cellular_component	C
LOC_Os01g62244.1	ubiquitin-conjugating enzyme, putative, expressed	GO:0019538	protein metabolic process	P
LOC_Os01g62244.1	ubiquitin-conjugating enzyme, putative, expressed	GO:0009056	catabolic process	P
LOC_Os01g62244.1	ubiquitin-conjugating enzyme, putative, expressed	GO:0009987	cellular process	P
LOC_Os01g62244.1	ubiquitin-conjugating enzyme, putative, expressed	GO:0006464	protein modification process	P
LOC_Os01g62244.1	ubiquitin-conjugating enzyme, putative, expressed	GO:0003824	catalytic activity	F
LOC_Os02g57720.1	aquaporin protein, putative, expressed	GO:0006810	transport	P
LOC_Os02g57720.1	aquaporin protein, putative, expressed	GO:0005215	transporter activity	F
LOC_Os02g57720.1	aquaporin protein, putative, expressed	GO:0016020	membrane	C
LOC_Os02g57720.1	aquaporin protein, putative, expressed	GO:0009987	cellular process	P
LOC_Os02g57720.1	aquaporin protein, putative, expressed	GO:0005575	cellular_component	C
LOC_Os02g57720.1	aquaporin protein, putative, expressed	GO:0006950	response to stress	P
LOC_Os02g57720.1	aquaporin protein, putative, expressed	GO:0009628	response to abiotic stimulus	P
LOC_Os02g57720.1	aquaporin protein, putative, expressed	GO:0005886	plasma membrane	C
LOC_Os08g30210.1	1-aminocyclopropane-1-carboxylate oxidase homolog 1, putative, expressed	GO:0005575	cellular_component	C
LOC_Os08g30210.1	1-aminocyclopropane-1-carboxylate oxidase homolog 1, putative, expressed	GO:0008152	metabolic process	P
LOC_Os08g30210.1	1-aminocyclopropane-1-carboxylate oxidase homolog 1, putative, expressed	GO:0008150	biological_process	P
LOC_Os01g68960.1	expressed protein	GO:0003674	molecular_function	F
LOC_Os01g68960.1	expressed protein	GO:0005575	cellular_component	C
LOC_Os01g68960.1	expressed protein	GO:0008150	biological_process	P
LOC_Os08g02070.1	OsMADS26 - MADS-box family gene with MIKCc type-box, expressed	GO:0005634	nucleus	C
LOC_Os08g02070.1	OsMADS26 - MADS-box family gene with MIKCc type-box, expressed	GO:0009058	biosynthetic process	P
LOC_Os08g02070.1	OsMADS26 - MADS-box family gene with MIKCc type-box, expressed	GO:0006139	nucleobase, nucleoside, nucleotide and nucleic acid metabolic process	P
LOC_Os08g02070.1	OsMADS26 - MADS-box family gene with MIKCc type-box, expressed	GO:0007275	multicellular organismal development	P
LOC_Os08g02070.1	OsMADS26 - MADS-box family gene with MIKCc type-box, expressed	GO:0003700	sequence-specific DNA binding transcription factor activity	F
LOC_Os08g02070.1	OsMADS26 - MADS-box family gene with MIKCc type-box, expressed	GO:0000003	reproduction	P
LOC_Os08g02070.1	OsMADS26 - MADS-box family gene with MIKCc type-box, expressed	GO:0009791	post-embryonic development	P
LOC_Os12g34890.1	acyl carrier protein, putative, expressed	GO:0006810	transport	P
LOC_Os12g34890.1	acyl carrier protein, putative, expressed	GO:0009628	response to abiotic stimulus	P
LOC_Os12g34890.1	acyl carrier protein, putative, expressed	GO:0009536	plastid	C
LOC_Os12g34890.1	acyl carrier protein, putative, expressed	GO:0009058	biosynthetic process	P
LOC_Os12g34890.1	acyl carrier protein, putative, expressed	GO:0009987	cellular process	P
LOC_Os12g34890.1	acyl carrier protein, putative, expressed	GO:0006629	lipid metabolic process	P
LOC_Os12g34890.1	acyl carrier protein, putative, expressed	GO:0005215	transporter activity	F
LOC_Os02g36450.1	transporter family protein, putative, expressed	GO:0006810	transport	P
LOC_Os02g36450.1	transporter family protein, putative, expressed	GO:0016020	membrane	C
LOC_Os02g36450.1	transporter family protein, putative, expressed	GO:0009987	cellular process	P
LOC_Os02g36450.1	transporter family protein, putative, expressed	GO:0005215	transporter activity	F
LOC_Os03g41510.1	oxidoreductase, aldo/keto reductase family protein, putative, expressed	GO:0003824	catalytic activity	F
LOC_Os03g41510.1	oxidoreductase, aldo/keto reductase family protein, putative, expressed	GO:0009536	plastid	C
LOC_Os03g41510.1	oxidoreductase, aldo/keto reductase family protein, putative, expressed	GO:0008152	metabolic process	P
LOC_Os07g49360.1	peroxidase precursor, putative, expressed	GO:0006950	response to stress	P
LOC_Os07g49360.1	peroxidase precursor, putative, expressed	GO:0009607	response to biotic stimulus	P
LOC_Os07g49360.1	peroxidase precursor, putative, expressed	GO:0005488	binding	F
LOC_Os07g49360.1	peroxidase precursor, putative, expressed	GO:0005515	protein binding	F
LOC_Os07g49360.1	peroxidase precursor, putative, expressed	GO:0003824	catalytic activity	F
LOC_Os07g49360.1	peroxidase precursor, putative, expressed	GO:0005829	cytosol	C
LOC_Os07g49360.1	peroxidase precursor, putative, expressed	GO:0008152	metabolic process	P
LOC_Os05g42350.1	ferredoxin--nitrite reductase, putative, expressed	GO:0016020	membrane	C
LOC_Os05g42350.1	ferredoxin--nitrite reductase, putative, expressed	GO:0005576	extracellular region	C
LOC_Os05g42350.1	ferredoxin--nitrite reductase, putative, expressed	GO:0006950	response to stress	P
LOC_Os05g42350.1	ferredoxin--nitrite reductase, putative, expressed	GO:0009628	response to abiotic stimulus	P
LOC_Os05g42350.1	ferredoxin--nitrite reductase, putative, expressed	GO:0008152	metabolic process	P
LOC_Os05g42350.1	ferredoxin--nitrite reductase, putative, expressed	GO:0005488	binding	F
LOC_Os05g42350.1	ferredoxin--nitrite reductase, putative, expressed	GO:0003824	catalytic activity	F
LOC_Os05g42350.1	ferredoxin--nitrite reductase, putative, expressed	GO:0009536	plastid	C
LOC_Os05g42350.1	ferredoxin--nitrite reductase, putative, expressed	GO:0009987	cellular process	P
LOC_Os08g41830.1	sulfite oxidase, putative, expressed	GO:0008150	biological_process	P
LOC_Os08g41830.1	sulfite oxidase, putative, expressed	GO:0008152	metabolic process	P
LOC_Os08g41830.1	sulfite oxidase, putative, expressed	GO:0009987	cellular process	P
LOC_Os08g41830.1	sulfite oxidase, putative, expressed	GO:0003824	catalytic activity	F
LOC_Os08g41830.1	sulfite oxidase, putative, expressed	GO:0005777	peroxisome	C
LOC_Os08g41830.1	sulfite oxidase, putative, expressed	GO:0005739	mitochondrion	C
LOC_Os10g35030.1	IAP100, putative, expressed	GO:0006810	transport	P
LOC_Os10g35030.1	IAP100, putative, expressed	GO:0009987	cellular process	P
LOC_Os10g35030.1	IAP100, putative, expressed	GO:0016020	membrane	C
LOC_Os10g35030.1	IAP100, putative, expressed	GO:0009536	plastid	C
LOC_Os10g35030.1	IAP100, putative, expressed	GO:0016043	cellular component organization	P
LOC_Os03g03720.1	glyceraldehyde-3-phosphate dehydrogenase, putative, expressed	GO:0016020	membrane	C
LOC_Os03g03720.1	glyceraldehyde-3-phosphate dehydrogenase, putative, expressed	GO:0005576	extracellular region	C
LOC_Os03g03720.1	glyceraldehyde-3-phosphate dehydrogenase, putative, expressed	GO:0009536	plastid	C
LOC_Os03g03720.1	glyceraldehyde-3-phosphate dehydrogenase, putative, expressed	GO:0009579	thylakoid	C
LOC_Os03g03720.1	glyceraldehyde-3-phosphate dehydrogenase, putative, expressed	GO:0009628	response to abiotic stimulus	P
LOC_Os03g03720.1	glyceraldehyde-3-phosphate dehydrogenase, putative, expressed	GO:0005975	carbohydrate metabolic process	P
LOC_Os03g03720.1	glyceraldehyde-3-phosphate dehydrogenase, putative, expressed	GO:0006091	generation of precursor metabolites and energy	P
LOC_Os03g03720.1	glyceraldehyde-3-phosphate dehydrogenase, putative, expressed	GO:0009056	catabolic process	P
LOC_Os03g03720.1	glyceraldehyde-3-phosphate dehydrogenase, putative, expressed	GO:0008152	metabolic process	P
LOC_Os03g03720.1	glyceraldehyde-3-phosphate dehydrogenase, putative, expressed	GO:0005515	protein binding	F
LOC_Os03g03720.1	glyceraldehyde-3-phosphate dehydrogenase, putative, expressed	GO:0006950	response to stress	P
LOC_Os03g03720.1	glyceraldehyde-3-phosphate dehydrogenase, putative, expressed	GO:0008150	biological_process	P
LOC_Os03g03720.1	glyceraldehyde-3-phosphate dehydrogenase, putative, expressed	GO:0003824	catalytic activity	F
LOC_Os03g03720.1	glyceraldehyde-3-phosphate dehydrogenase, putative, expressed	GO:0009058	biosynthetic process	P
LOC_Os03g03720.1	glyceraldehyde-3-phosphate dehydrogenase, putative, expressed	GO:0015979	photosynthesis	P
LOC_Os08g29530.2	double-stranded RNA binding motif containing protein, expressed	GO:0005654	nucleoplasm	C
LOC_Os08g29530.2	double-stranded RNA binding motif containing protein, expressed	GO:0009719	response to endogenous stimulus	P
LOC_Os08g29530.2	double-stranded RNA binding motif containing protein, expressed	GO:0005634	nucleus	C
LOC_Os08g29530.2	double-stranded RNA binding motif containing protein, expressed	GO:0040029	regulation of gene expression, epigenetic	P
LOC_Os08g29530.2	double-stranded RNA binding motif containing protein, expressed	GO:0006139	nucleobase, nucleoside, nucleotide and nucleic acid metabolic process	P
LOC_Os08g29530.2	double-stranded RNA binding motif containing protein, expressed	GO:0005515	protein binding	F
LOC_Os08g29530.2	double-stranded RNA binding motif containing protein, expressed	GO:0003723	RNA binding	F
LOC_Os08g34740.1	SGT1 protein, putative, expressed	GO:0003674	molecular_function	F
LOC_Os08g34740.1	SGT1 protein, putative, expressed	GO:0008150	biological_process	P
LOC_Os08g34740.1	SGT1 protein, putative, expressed	GO:0009536	plastid	C
LOC_Os02g47940.1	aminotransferase, classes I and II, domain containing protein, expressed	GO:0008152	metabolic process	P
LOC_Os02g47940.1	aminotransferase, classes I and II, domain containing protein, expressed	GO:0009058	biosynthetic process	P
[truncated: 2,171 more rows]
