# Supplementary material for: Two-State Co-Expression Network Analysis to Identify Genes Related to Salt Tolerance in Thai Rice
Source: Genes (Basel). 2018 Nov 29;9(12):594. doi: 10.3390/genes9120594 (PMC6316690; doi:10.3390/genes9120594)
Supplement: Supplementary file 1 [file genes-09-00594-s001.zip › Supplement/TableS4_GO_Booting_Selected.xlsx]

## Sheet: GOTableS2_Booting_Selected
Model	Putative Function	GOSlim ID	GO Name	Type
LOC_Os03g15050.1	phosphoenolpyruvate carboxykinase, putative, expressed	GO:0016020	membrane	C
LOC_Os03g15050.1	phosphoenolpyruvate carboxykinase, putative, expressed	GO:0006950	response to stress	P
LOC_Os03g15050.1	phosphoenolpyruvate carboxykinase, putative, expressed	GO:0009607	response to biotic stimulus	P
LOC_Os03g15050.1	phosphoenolpyruvate carboxykinase, putative, expressed	GO:0009991	response to extracellular stimulus	P
LOC_Os03g15050.1	phosphoenolpyruvate carboxykinase, putative, expressed	GO:0007154	cell communication	P
LOC_Os03g15050.1	phosphoenolpyruvate carboxykinase, putative, expressed	GO:0005634	nucleus	C
LOC_Os03g15050.1	phosphoenolpyruvate carboxykinase, putative, expressed	GO:0008152	metabolic process	P
LOC_Os03g15050.1	phosphoenolpyruvate carboxykinase, putative, expressed	GO:0000166	nucleotide binding	F
LOC_Os03g15050.1	phosphoenolpyruvate carboxykinase, putative, expressed	GO:0009058	biosynthetic process	P
LOC_Os03g15050.1	phosphoenolpyruvate carboxykinase, putative, expressed	GO:0005975	carbohydrate metabolic process	P
LOC_Os03g15050.1	phosphoenolpyruvate carboxykinase, putative, expressed	GO:0009987	cellular process	P
LOC_Os03g15050.1	phosphoenolpyruvate carboxykinase, putative, expressed	GO:0008150	biological_process	P
LOC_Os03g15050.1	phosphoenolpyruvate carboxykinase, putative, expressed	GO:0005730	nucleolus	C
LOC_Os03g15050.1	phosphoenolpyruvate carboxykinase, putative, expressed	GO:0005515	protein binding	F
LOC_Os03g15050.1	phosphoenolpyruvate carboxykinase, putative, expressed	GO:0005829	cytosol	C
LOC_Os03g15050.1	phosphoenolpyruvate carboxykinase, putative, expressed	GO:0003824	catalytic activity	F
LOC_Os01g08860.1	hsp20/alpha crystallin family protein, putative, expressed	GO:0006950	response to stress	P
LOC_Os01g08860.1	hsp20/alpha crystallin family protein, putative, expressed	GO:0009628	response to abiotic stimulus	P
LOC_Os10g31850.1	RING finger and CHY zinc finger domain-containing protein 1, putative, expressed	GO:0005488	binding	F
LOC_Os10g39770.1	zinc finger, C3HC4 type, domain containing protein, expressed	GO:0005488	binding	F
LOC_Os08g43334.1	HSF-type DNA-binding domain containing protein, expressed	GO:0009058	biosynthetic process	P
LOC_Os08g43334.1	HSF-type DNA-binding domain containing protein, expressed	GO:0006139	nucleobase, nucleoside, nucleotide and nucleic acid metabolic process	P
LOC_Os08g43334.1	HSF-type DNA-binding domain containing protein, expressed	GO:0005634	nucleus	C
LOC_Os08g43334.1	HSF-type DNA-binding domain containing protein, expressed	GO:0008150	biological_process	P
LOC_Os08g43334.1	HSF-type DNA-binding domain containing protein, expressed	GO:0003700	sequence-specific DNA binding transcription factor activity	F
LOC_Os01g39770.1	calcineurin B, putative, expressed	GO:0016020	membrane	C
LOC_Os01g39770.1	calcineurin B, putative, expressed	GO:0005773	vacuole	C
LOC_Os01g39770.1	calcineurin B, putative, expressed	GO:0005515	protein binding	F
LOC_Os01g39770.1	calcineurin B, putative, expressed	GO:0005488	binding	F
LOC_Os01g39770.1	calcineurin B, putative, expressed	GO:0008150	biological_process	P
LOC_Os01g39770.1	calcineurin B, putative, expressed	GO:0006950	response to stress	P
LOC_Os01g39770.1	calcineurin B, putative, expressed	GO:0009628	response to abiotic stimulus	P
LOC_Os01g39770.1	calcineurin B, putative, expressed	GO:0005886	plasma membrane	C
LOC_Os01g39770.1	calcineurin B, putative, expressed	GO:0005737	cytoplasm	C
LOC_Os08g03310.1	zinc finger family protein, putative, expressed	GO:0003723	RNA binding	F
LOC_Os08g03310.1	zinc finger family protein, putative, expressed	GO:0000166	nucleotide binding	F
LOC_Os08g03310.1	zinc finger family protein, putative, expressed	GO:0005488	binding	F
LOC_Os08g03310.1	zinc finger family protein, putative, expressed	GO:0008150	biological_process	P
LOC_Os08g03310.1	zinc finger family protein, putative, expressed	GO:0003676	nucleic acid binding	F
LOC_Os06g14240.1	hsp20/alpha crystallin family protein, putative, expressed	GO:0019538	protein metabolic process	P
LOC_Os06g14240.1	hsp20/alpha crystallin family protein, putative, expressed	GO:0009987	cellular process	P
LOC_Os06g14240.1	hsp20/alpha crystallin family protein, putative, expressed	GO:0003674	molecular_function	F
LOC_Os06g14240.1	hsp20/alpha crystallin family protein, putative, expressed	GO:0005515	protein binding	F
LOC_Os06g14240.1	hsp20/alpha crystallin family protein, putative, expressed	GO:0005777	peroxisome	C
LOC_Os06g14240.1	hsp20/alpha crystallin family protein, putative, expressed	GO:0006950	response to stress	P
LOC_Os06g14240.1	hsp20/alpha crystallin family protein, putative, expressed	GO:0009628	response to abiotic stimulus	P
LOC_Os02g33070.1	expressed protein	GO:0030234	enzyme regulator activity	F
LOC_Os02g33070.1	expressed protein	GO:0008152	metabolic process	P
LOC_Os11g44810.1	auxin-repressed protein, putative, expressed	GO:0005575	cellular_component	C
LOC_Os09g20990.1	trehalose-6-phosphate synthase, putative, expressed	GO:0016787	hydrolase activity	F
LOC_Os09g20990.1	trehalose-6-phosphate synthase, putative, expressed	GO:0016740	transferase activity	F
LOC_Os09g20990.1	trehalose-6-phosphate synthase, putative, expressed	GO:0009058	biosynthetic process	P
LOC_Os09g20990.1	trehalose-6-phosphate synthase, putative, expressed	GO:0005975	carbohydrate metabolic process	P
LOC_Os09g20990.1	trehalose-6-phosphate synthase, putative, expressed	GO:0009987	cellular process	P
LOC_Os09g20990.1	trehalose-6-phosphate synthase, putative, expressed	GO:0008152	metabolic process	P
LOC_Os09g23350.1	trehalose synthase, putative, expressed	GO:0016787	hydrolase activity	F
LOC_Os09g23350.1	trehalose synthase, putative, expressed	GO:0016740	transferase activity	F
LOC_Os09g23350.1	trehalose synthase, putative, expressed	GO:0009058	biosynthetic process	P
LOC_Os09g23350.1	trehalose synthase, putative, expressed	GO:0005975	carbohydrate metabolic process	P
LOC_Os09g23350.1	trehalose synthase, putative, expressed	GO:0009987	cellular process	P
LOC_Os09g23350.1	trehalose synthase, putative, expressed	GO:0008152	metabolic process	P
LOC_Os04g48880.1	fatty acid hydroxylase, putative, expressed	GO:0009058	biosynthetic process	P
LOC_Os04g48880.1	fatty acid hydroxylase, putative, expressed	GO:0009987	cellular process	P
LOC_Os04g48880.1	fatty acid hydroxylase, putative, expressed	GO:0006629	lipid metabolic process	P
LOC_Os04g48880.1	fatty acid hydroxylase, putative, expressed	GO:0005783	endoplasmic reticulum	C
LOC_Os04g48880.1	fatty acid hydroxylase, putative, expressed	GO:0003824	catalytic activity	F
LOC_Os04g48880.1	fatty acid hydroxylase, putative, expressed	GO:0008152	metabolic process	P
LOC_Os04g48880.1	fatty acid hydroxylase, putative, expressed	GO:0009536	plastid	C
LOC_Os04g58280.2	stem-specific protein TSJT1, putative, expressed	GO:0003674	molecular_function	F
LOC_Os04g58280.2	stem-specific protein TSJT1, putative, expressed	GO:0005634	nucleus	C
LOC_Os04g58280.2	stem-specific protein TSJT1, putative, expressed	GO:0005575	cellular_component	C
LOC_Os04g58280.2	stem-specific protein TSJT1, putative, expressed	GO:0005829	cytosol	C
LOC_Os04g58280.2	stem-specific protein TSJT1, putative, expressed	GO:0008150	biological_process	P
LOC_Os04g58280.2	stem-specific protein TSJT1, putative, expressed	GO:0005886	plasma membrane	C
LOC_Os12g40920.1	bZIP transcription factor domain containing protein, expressed	GO:0003677	DNA binding	F
LOC_Os12g40920.1	bZIP transcription factor domain containing protein, expressed	GO:0005515	protein binding	F
LOC_Os12g40920.1	bZIP transcription factor domain containing protein, expressed	GO:0009058	biosynthetic process	P
LOC_Os12g40920.1	bZIP transcription factor domain containing protein, expressed	GO:0006139	nucleobase, nucleoside, nucleotide and nucleic acid metabolic process	P
LOC_Os12g40920.1	bZIP transcription factor domain containing protein, expressed	GO:0003700	sequence-specific DNA binding transcription factor activity	F
LOC_Os02g07110.1	OsSAUR6 - Auxin-responsive SAUR gene family member, expressed	GO:0003674	molecular_function	F
LOC_Os02g07110.1	OsSAUR6 - Auxin-responsive SAUR gene family member, expressed	GO:0009719	response to endogenous stimulus	P
LOC_Os09g16330.2	pleiotropic drug resistance protein, putative, expressed	GO:0016020	membrane	C
LOC_Os09g16330.2	pleiotropic drug resistance protein, putative, expressed	GO:0016787	hydrolase activity	F
LOC_Os09g16330.2	pleiotropic drug resistance protein, putative, expressed	GO:0005215	transporter activity	F
LOC_Os09g16330.2	pleiotropic drug resistance protein, putative, expressed	GO:0009056	catabolic process	P
LOC_Os09g16330.2	pleiotropic drug resistance protein, putative, expressed	GO:0006139	nucleobase, nucleoside, nucleotide and nucleic acid metabolic process	P
LOC_Os09g16330.2	pleiotropic drug resistance protein, putative, expressed	GO:0006810	transport	P
LOC_Os09g16330.2	pleiotropic drug resistance protein, putative, expressed	GO:0009987	cellular process	P
LOC_Os04g31340.1	CBS domain containing membrane protein, putative, expressed	GO:0003674	molecular_function	F
LOC_Os04g31340.1	CBS domain containing membrane protein, putative, expressed	GO:0005618	cell wall	C
LOC_Os04g31340.1	CBS domain containing membrane protein, putative, expressed	GO:0008150	biological_process	P
LOC_Os07g41280.3	6-phosphogluconolactonase, putative, expressed	GO:0005575	cellular_component	C
LOC_Os07g41280.3	6-phosphogluconolactonase, putative, expressed	GO:0005975	carbohydrate metabolic process	P
LOC_Os07g41280.3	6-phosphogluconolactonase, putative, expressed	GO:0006139	nucleobase, nucleoside, nucleotide and nucleic acid metabolic process	P
LOC_Os07g41280.3	6-phosphogluconolactonase, putative, expressed	GO:0009056	catabolic process	P
LOC_Os07g41280.3	6-phosphogluconolactonase, putative, expressed	GO:0016787	hydrolase activity	F
LOC_Os07g41280.3	6-phosphogluconolactonase, putative, expressed	GO:0003824	catalytic activity	F
LOC_Os09g26620.1	auxin-repressed protein, putative, expressed	GO:0003674	molecular_function	F
LOC_Os09g26620.1	auxin-repressed protein, putative, expressed	GO:0008150	biological_process	P
LOC_Os02g32990.1	expressed protein	GO:0003674	molecular_function	F
LOC_Os02g32990.1	expressed protein	GO:0005575	cellular_component	C
LOC_Os02g32990.1	expressed protein	GO:0009628	response to abiotic stimulus	P
LOC_Os01g71310.1	cytokinin dehydrogenase precursor, putative, expressed	GO:0003824	catalytic activity	F
LOC_Os01g71310.1	cytokinin dehydrogenase precursor, putative, expressed	GO:0007275	multicellular organismal development	P
LOC_Os01g71310.1	cytokinin dehydrogenase precursor, putative, expressed	GO:0009987	cellular process	P
LOC_Os01g71310.1	cytokinin dehydrogenase precursor, putative, expressed	GO:0009056	catabolic process	P
LOC_Os01g71310.1	cytokinin dehydrogenase precursor, putative, expressed	GO:0009058	biosynthetic process	P
LOC_Os01g71310.1	cytokinin dehydrogenase precursor, putative, expressed	GO:0006464	protein modification process	P
LOC_Os01g71310.1	cytokinin dehydrogenase precursor, putative, expressed	GO:0008152	metabolic process	P
LOC_Os01g71310.1	cytokinin dehydrogenase precursor, putative, expressed	GO:0005773	vacuole	C
LOC_Os03g27040.1	heavy metal-associated domain containing protein, expressed	GO:0006810	transport	P
LOC_Os03g27040.1	heavy metal-associated domain containing protein, expressed	GO:0009987	cellular process	P
LOC_Os03g27040.1	heavy metal-associated domain containing protein, expressed	GO:0016787	hydrolase activity	F
LOC_Os03g27040.1	heavy metal-associated domain containing protein, expressed	GO:0005215	transporter activity	F
LOC_Os03g27040.1	heavy metal-associated domain containing protein, expressed	GO:0006091	generation of precursor metabolites and energy	P
LOC_Os03g27040.1	heavy metal-associated domain containing protein, expressed	GO:0015979	photosynthesis	P
LOC_Os03g27040.1	heavy metal-associated domain containing protein, expressed	GO:0009056	catabolic process	P
LOC_Os03g27040.1	heavy metal-associated domain containing protein, expressed	GO:0006139	nucleobase, nucleoside, nucleotide and nucleic acid metabolic process	P
LOC_Os03g27040.1	heavy metal-associated domain containing protein, expressed	GO:0009536	plastid	C
LOC_Os02g42585.1	AP2 domain containing protein, expressed	GO:0003677	DNA binding	F
LOC_Os02g42585.1	AP2 domain containing protein, expressed	GO:0005634	nucleus	C
LOC_Os02g42585.1	AP2 domain containing protein, expressed	GO:0009058	biosynthetic process	P
LOC_Os02g42585.1	AP2 domain containing protein, expressed	GO:0006139	nucleobase, nucleoside, nucleotide and nucleic acid metabolic process	P
LOC_Os02g42585.1	AP2 domain containing protein, expressed	GO:0003700	sequence-specific DNA binding transcription factor activity	F
LOC_Os02g42585.1	AP2 domain containing protein, expressed	GO:0005737	cytoplasm	C
LOC_Os03g42710.1	WD-40 repeat family protein, putative, expressed	GO:0000166	nucleotide binding	F
LOC_Os03g42710.1	WD-40 repeat family protein, putative, expressed	GO:0005622	intracellular	C
LOC_Os03g42710.1	WD-40 repeat family protein, putative, expressed	GO:0005886	plasma membrane	C
LOC_Os03g42710.1	WD-40 repeat family protein, putative, expressed	GO:0008150	biological_process	P
LOC_Os10g17260.1	cytochrome P450, putative, expressed	GO:0009719	response to endogenous stimulus	P
LOC_Os10g17260.1	cytochrome P450, putative, expressed	GO:0009058	biosynthetic process	P
LOC_Os10g17260.1	cytochrome P450, putative, expressed	GO:0009987	cellular process	P
LOC_Os10g17260.1	cytochrome P450, putative, expressed	GO:0019748	secondary metabolic process	P
LOC_Os10g17260.1	cytochrome P450, putative, expressed	GO:0009628	response to abiotic stimulus	P
LOC_Os10g17260.1	cytochrome P450, putative, expressed	GO:0003824	catalytic activity	F
LOC_Os10g17260.1	cytochrome P450, putative, expressed	GO:0008152	metabolic process	P
LOC_Os10g17260.1	cytochrome P450, putative, expressed	GO:0019825	oxygen binding	F
LOC_Os08g42700.1	resistance protein, putative, expressed	GO:0006950	response to stress	P
LOC_Os08g42700.1	resistance protein, putative, expressed	GO:0008219	cell death	P
LOC_Os08g42700.1	resistance protein, putative, expressed	GO:0005515	protein binding	F
LOC_Os08g42700.1	resistance protein, putative, expressed	GO:0000166	nucleotide binding	F
LOC_Os08g42700.1	resistance protein, putative, expressed	GO:0005886	plasma membrane	C
LOC_Os03g16860.1	DnaK family protein, putative, expressed	GO:0000166	nucleotide binding	F
LOC_Os03g16860.1	DnaK family protein, putative, expressed	GO:0005515	protein binding	F
LOC_Os03g16860.1	DnaK family protein, putative, expressed	GO:0006464	protein modification process	P
LOC_Os03g16860.1	DnaK family protein, putative, expressed	GO:0005829	cytosol	C
LOC_Os03g16860.1	DnaK family protein, putative, expressed	GO:0005739	mitochondrion	C
LOC_Os03g16860.1	DnaK family protein, putative, expressed	GO:0005886	plasma membrane	C
LOC_Os03g16860.1	DnaK family protein, putative, expressed	GO:0019538	protein metabolic process	P
LOC_Os03g16860.1	DnaK family protein, putative, expressed	GO:0009987	cellular process	P
LOC_Os03g16860.1	DnaK family protein, putative, expressed	GO:0009628	response to abiotic stimulus	P
LOC_Os03g16860.1	DnaK family protein, putative, expressed	GO:0006950	response to stress	P
LOC_Os03g16860.1	DnaK family protein, putative, expressed	GO:0016020	membrane	C
LOC_Os03g16860.1	DnaK family protein, putative, expressed	GO:0005773	vacuole	C
LOC_Os03g16860.1	DnaK family protein, putative, expressed	GO:0008150	biological_process	P
LOC_Os03g16860.1	DnaK family protein, putative, expressed	GO:0005618	cell wall	C
LOC_Os03g16860.1	DnaK family protein, putative, expressed	GO:0009607	response to biotic stimulus	P
LOC_Os09g04160.1	expressed protein	GO:0003674	molecular_function	F
LOC_Os01g11230.1	SOUL heme-binding protein, putative, expressed	GO:0016020	membrane	C
LOC_Os01g11230.1	SOUL heme-binding protein, putative, expressed	GO:0005773	vacuole	C
LOC_Os01g11230.1	SOUL heme-binding protein, putative, expressed	GO:0008150	biological_process	P
LOC_Os01g11230.1	SOUL heme-binding protein, putative, expressed	GO:0005488	binding	F
LOC_Os06g36070.1	expressed protein	GO:0003674	molecular_function	F
LOC_Os06g36070.1	expressed protein	GO:0005575	cellular_component	C
LOC_Os06g36070.1	expressed protein	GO:0008150	biological_process	P
LOC_Os03g56950.2	phytochrome-interacting factor 4, putative, expressed	GO:0009058	biosynthetic process	P
LOC_Os03g56950.2	phytochrome-interacting factor 4, putative, expressed	GO:0009987	cellular process	P
LOC_Os03g56950.2	phytochrome-interacting factor 4, putative, expressed	GO:0009605	response to external stimulus	P
LOC_Os03g56950.2	phytochrome-interacting factor 4, putative, expressed	GO:0007165	signal transduction	P
LOC_Os03g56950.2	phytochrome-interacting factor 4, putative, expressed	GO:0009628	response to abiotic stimulus	P
LOC_Os03g56950.2	phytochrome-interacting factor 4, putative, expressed	GO:0003677	DNA binding	F
LOC_Os03g56950.2	phytochrome-interacting factor 4, putative, expressed	GO:0005634	nucleus	C
LOC_Os03g56950.2	phytochrome-interacting factor 4, putative, expressed	GO:0005515	protein binding	F
LOC_Os03g56950.2	phytochrome-interacting factor 4, putative, expressed	GO:0006139	nucleobase, nucleoside, nucleotide and nucleic acid metabolic process	P
LOC_Os03g56950.2	phytochrome-interacting factor 4, putative, expressed	GO:0003700	sequence-specific DNA binding transcription factor activity	F
LOC_Os12g44060.1	nodulin, putative, expressed	GO:0006950	response to stress	P
LOC_Os12g44060.1	nodulin, putative, expressed	GO:0009607	response to biotic stimulus	P
LOC_Os12g44060.1	nodulin, putative, expressed	GO:0003674	molecular_function	F
LOC_Os12g44060.1	nodulin, putative, expressed	GO:0005575	cellular_component	C
LOC_Os03g10620.1	hydrolase, alpha/beta fold family domain containing protein, expressed	GO:0008152	metabolic process	P
LOC_Os03g10620.1	hydrolase, alpha/beta fold family domain containing protein, expressed	GO:0003824	catalytic activity	F
LOC_Os05g48810.1	dnaJ domain containing protein, expressed	GO:0019538	protein metabolic process	P
LOC_Os05g48810.1	dnaJ domain containing protein, expressed	GO:0009987	cellular process	P
LOC_Os05g48810.1	dnaJ domain containing protein, expressed	GO:0005515	protein binding	F
LOC_Os08g02996.1	receptor-like kinase, putative, expressed	GO:0005623	cell	C
LOC_Os08g02996.1	receptor-like kinase, putative, expressed	GO:0008152	metabolic process	P
LOC_Os08g02996.1	receptor-like kinase, putative, expressed	GO:0009987	cellular process	P
LOC_Os08g02996.1	receptor-like kinase, putative, expressed	GO:0016301	kinase activity	F
LOC_Os08g02996.1	receptor-like kinase, putative, expressed	GO:0006464	protein modification process	P
LOC_Os05g28740.1	universal stress protein domain containing protein, putative, expressed	GO:0003674	molecular_function	F
LOC_Os05g28740.1	universal stress protein domain containing protein, putative, expressed	GO:0006950	response to stress	P
LOC_Os05g28740.1	universal stress protein domain containing protein, putative, expressed	GO:0005773	vacuole	C
LOC_Os12g03650.1	D-mannose binding lectin family protein, expressed	GO:0008152	metabolic process	P
LOC_Os12g03650.1	D-mannose binding lectin family protein, expressed	GO:0009987	cellular process	P
LOC_Os12g03650.1	D-mannose binding lectin family protein, expressed	GO:0000166	nucleotide binding	F
LOC_Os12g03650.1	D-mannose binding lectin family protein, expressed	GO:0030246	carbohydrate binding	F
LOC_Os12g03650.1	D-mannose binding lectin family protein, expressed	GO:0016301	kinase activity	F
LOC_Os12g03650.1	D-mannose binding lectin family protein, expressed	GO:0006464	protein modification process	P
LOC_Os12g03650.1	D-mannose binding lectin family protein, expressed	GO:0005515	protein binding	F
LOC_Os12g03650.1	D-mannose binding lectin family protein, expressed	GO:0005886	plasma membrane	C
LOC_Os09g37330.1	OsSAUR39 - Auxin-responsive SAUR gene family member, expressed	GO:0003674	molecular_function	F
LOC_Os09g37330.1	OsSAUR39 - Auxin-responsive SAUR gene family member, expressed	GO:0009719	response to endogenous stimulus	P
LOC_Os01g48620.1	expressed protein	GO:0008150	biological_process	P
LOC_Os01g48620.1	expressed protein	GO:0009536	plastid	C
LOC_Os12g41710.1	Protein kinase domain containing protein, expressed	GO:0005575	cellular_component	C
LOC_Os12g41710.1	Protein kinase domain containing protein, expressed	GO:0008152	metabolic process	P
LOC_Os12g41710.1	Protein kinase domain containing protein, expressed	GO:0009987	cellular process	P
LOC_Os12g41710.1	Protein kinase domain containing protein, expressed	GO:0016301	kinase activity	F
LOC_Os12g41710.1	Protein kinase domain containing protein, expressed	GO:0006464	protein modification process	P
LOC_Os07g44190.1	h/ACA ribonucleoprotein complex subunit 4, putative, expressed	GO:0006139	nucleobase, nucleoside, nucleotide and nucleic acid metabolic process	P
LOC_Os07g44190.1	h/ACA ribonucleoprotein complex subunit 4, putative, expressed	GO:0008152	metabolic process	P
LOC_Os07g44190.1	h/ACA ribonucleoprotein complex subunit 4, putative, expressed	GO:0005575	cellular_component	C
LOC_Os07g44190.1	h/ACA ribonucleoprotein complex subunit 4, putative, expressed	GO:0005730	nucleolus	C
LOC_Os07g44190.1	h/ACA ribonucleoprotein complex subunit 4, putative, expressed	GO:0005515	protein binding	F
LOC_Os07g44190.1	h/ACA ribonucleoprotein complex subunit 4, putative, expressed	GO:0005829	cytosol	C
LOC_Os07g44190.1	h/ACA ribonucleoprotein complex subunit 4, putative, expressed	GO:0003824	catalytic activity	F
LOC_Os05g38530.1	DnaK family protein, putative, expressed	GO:0000166	nucleotide binding	F
LOC_Os05g38530.1	DnaK family protein, putative, expressed	GO:0005515	protein binding	F
LOC_Os05g38530.1	DnaK family protein, putative, expressed	GO:0006464	protein modification process	P
LOC_Os05g38530.1	DnaK family protein, putative, expressed	GO:0005829	cytosol	C
LOC_Os05g38530.1	DnaK family protein, putative, expressed	GO:0005739	mitochondrion	C
LOC_Os05g38530.1	DnaK family protein, putative, expressed	GO:0005886	plasma membrane	C
LOC_Os05g38530.1	DnaK family protein, putative, expressed	GO:0019538	protein metabolic process	P
LOC_Os05g38530.1	DnaK family protein, putative, expressed	GO:0009987	cellular process	P
LOC_Os05g38530.1	DnaK family protein, putative, expressed	GO:0009628	response to abiotic stimulus	P
LOC_Os05g38530.1	DnaK family protein, putative, expressed	GO:0006950	response to stress	P
LOC_Os05g38530.1	DnaK family protein, putative, expressed	GO:0016020	membrane	C
LOC_Os05g38530.1	DnaK family protein, putative, expressed	GO:0005773	vacuole	C
LOC_Os05g38530.1	DnaK family protein, putative, expressed	GO:0008150	biological_process	P
LOC_Os05g38530.1	DnaK family protein, putative, expressed	GO:0005618	cell wall	C
LOC_Os05g38530.1	DnaK family protein, putative, expressed	GO:0009607	response to biotic stimulus	P
LOC_Os09g29130.1	ZF-HD protein dimerisation region containing protein, expressed	GO:0003677	DNA binding	F
LOC_Os09g29130.1	ZF-HD protein dimerisation region containing protein, expressed	GO:0009058	biosynthetic process	P
LOC_Os09g29130.1	ZF-HD protein dimerisation region containing protein, expressed	GO:0006139	nucleobase, nucleoside, nucleotide and nucleic acid metabolic process	P
LOC_Os09g29130.1	ZF-HD protein dimerisation region containing protein, expressed	GO:0003700	sequence-specific DNA binding transcription factor activity	F
LOC_Os09g29130.1	ZF-HD protein dimerisation region containing protein, expressed	GO:0000003	reproduction	P
LOC_Os09g29130.1	ZF-HD protein dimerisation region containing protein, expressed	GO:0009791	post-embryonic development	P
LOC_Os09g29130.1	ZF-HD protein dimerisation region containing protein, expressed	GO:0009790	embryo development	P
LOC_Os12g15400.1	CXE carboxylesterase, putative, expressed	GO:0008152	metabolic process	P
LOC_Os12g15400.1	CXE carboxylesterase, putative, expressed	GO:0016787	hydrolase activity	F
LOC_Os06g39240.1	endothelial differentiation-related factor 1, putative, expressed	GO:0003677	DNA binding	F
LOC_Os06g39240.1	endothelial differentiation-related factor 1, putative, expressed	GO:0009719	response to endogenous stimulus	P
LOC_Os06g39240.1	endothelial differentiation-related factor 1, putative, expressed	GO:0007165	signal transduction	P
LOC_Os06g39240.1	endothelial differentiation-related factor 1, putative, expressed	GO:0006950	response to stress	P
LOC_Os06g39240.1	endothelial differentiation-related factor 1, putative, expressed	GO:0009628	response to abiotic stimulus	P
LOC_Os06g39240.1	endothelial differentiation-related factor 1, putative, expressed	GO:0006139	nucleobase, nucleoside, nucleotide and nucleic acid metabolic process	P
LOC_Os06g39240.1	endothelial differentiation-related factor 1, putative, expressed	GO:0009058	biosynthetic process	P
LOC_Os06g39240.1	endothelial differentiation-related factor 1, putative, expressed	GO:0005730	nucleolus	C
LOC_Os06g39240.1	endothelial differentiation-related factor 1, putative, expressed	GO:0003674	molecular_function	F
LOC_Os06g39240.1	endothelial differentiation-related factor 1, putative, expressed	GO:0003700	sequence-specific DNA binding transcription factor activity	F
LOC_Os09g09980.1	glucan endo-1,3-beta-glucosidase precursor, putative, expressed	GO:0005623	cell	C
LOC_Os09g09980.1	glucan endo-1,3-beta-glucosidase precursor, putative, expressed	GO:0005488	binding	F
LOC_Os09g09980.1	glucan endo-1,3-beta-glucosidase precursor, putative, expressed	GO:0016787	hydrolase activity	F
LOC_Os09g09980.1	glucan endo-1,3-beta-glucosidase precursor, putative, expressed	GO:0008152	metabolic process	P
LOC_Os09g09980.1	glucan endo-1,3-beta-glucosidase precursor, putative, expressed	GO:0005975	carbohydrate metabolic process	P
LOC_Os09g09980.1	glucan endo-1,3-beta-glucosidase precursor, putative, expressed	GO:0003824	catalytic activity	F
LOC_Os07g44740.1	chaperonin, putative, expressed	GO:0019538	protein metabolic process	P
LOC_Os07g44740.1	chaperonin, putative, expressed	GO:0009987	cellular process	P
LOC_Os07g44740.1	chaperonin, putative, expressed	GO:0005488	binding	F
LOC_Os07g44740.1	chaperonin, putative, expressed	GO:0005515	protein binding	F
LOC_Os07g44740.1	chaperonin, putative, expressed	GO:0005739	mitochondrion	C
LOC_Os07g44740.1	chaperonin, putative, expressed	GO:0006950	response to stress	P
LOC_Os07g44740.1	chaperonin, putative, expressed	GO:0009628	response to abiotic stimulus	P
LOC_Os10g41550.1	beta-amylase, putative, expressed	GO:0008152	metabolic process	P
LOC_Os10g41550.1	beta-amylase, putative, expressed	GO:0006950	response to stress	P
LOC_Os10g41550.1	beta-amylase, putative, expressed	GO:0009628	response to abiotic stimulus	P
LOC_Os10g41550.1	beta-amylase, putative, expressed	GO:0016787	hydrolase activity	F
LOC_Os10g41550.1	beta-amylase, putative, expressed	GO:0005975	carbohydrate metabolic process	P
LOC_Os10g41550.1	beta-amylase, putative, expressed	GO:0009987	cellular process	P
LOC_Os10g41550.1	beta-amylase, putative, expressed	GO:0009056	catabolic process	P
LOC_Os10g41550.1	beta-amylase, putative, expressed	GO:0009058	biosynthetic process	P
LOC_Os10g41550.1	beta-amylase, putative, expressed	GO:0009536	plastid	C
LOC_Os01g25720.2	disease resistance protein RGA4, putative, expressed	GO:0000166	nucleotide binding	F
LOC_Os01g25720.2	disease resistance protein RGA4, putative, expressed	GO:0006950	response to stress	P
LOC_Os01g63210.1	SOUL heme-binding protein, putative, expressed	GO:0007165	signal transduction	P
LOC_Os01g63210.1	SOUL heme-binding protein, putative, expressed	GO:0009628	response to abiotic stimulus	P
LOC_Os01g63210.1	SOUL heme-binding protein, putative, expressed	GO:0009058	biosynthetic process	P
LOC_Os01g63210.1	SOUL heme-binding protein, putative, expressed	GO:0006464	protein modification process	P
LOC_Os01g63210.1	SOUL heme-binding protein, putative, expressed	GO:0005488	binding	F
LOC_Os01g63210.1	SOUL heme-binding protein, putative, expressed	GO:0005886	plasma membrane	C
LOC_Os01g63210.1	SOUL heme-binding protein, putative, expressed	GO:0005773	vacuole	C
LOC_Os06g18670.1	anthocyanidin 3-O-glucosyltransferase, putative, expressed	GO:0016740	transferase activity	F
LOC_Os06g18670.1	anthocyanidin 3-O-glucosyltransferase, putative, expressed	GO:0008152	metabolic process	P
LOC_Os06g18670.1	anthocyanidin 3-O-glucosyltransferase, putative, expressed	GO:0005829	cytosol	C
LOC_Os03g25450.1	h/ACA ribonucleoprotein complex subunit 4, putative, expressed	GO:0006139	nucleobase, nucleoside, nucleotide and nucleic acid metabolic process	P
LOC_Os03g25450.1	h/ACA ribonucleoprotein complex subunit 4, putative, expressed	GO:0008152	metabolic process	P
LOC_Os03g25450.1	h/ACA ribonucleoprotein complex subunit 4, putative, expressed	GO:0005575	cellular_component	C
LOC_Os03g25450.1	h/ACA ribonucleoprotein complex subunit 4, putative, expressed	GO:0005730	nucleolus	C
LOC_Os03g25450.1	h/ACA ribonucleoprotein complex subunit 4, putative, expressed	GO:0005515	protein binding	F
LOC_Os03g25450.1	h/ACA ribonucleoprotein complex subunit 4, putative, expressed	GO:0005829	cytosol	C
LOC_Os03g25450.1	h/ACA ribonucleoprotein complex subunit 4, putative, expressed	GO:0003824	catalytic activity	F
LOC_Os01g61700.1	ATP-dependent Clp protease adaptor protein ClpS containing protein, expressed	GO:0003674	molecular_function	F
LOC_Os01g61700.1	ATP-dependent Clp protease adaptor protein ClpS containing protein, expressed	GO:0019538	protein metabolic process	P
LOC_Os01g61700.1	ATP-dependent Clp protease adaptor protein ClpS containing protein, expressed	GO:0009056	catabolic process	P
LOC_Os01g59020.1	cytochrome P450, putative, expressed	GO:0005623	cell	C
LOC_Os01g59020.1	cytochrome P450, putative, expressed	GO:0003674	molecular_function	F
LOC_Os01g59020.1	cytochrome P450, putative, expressed	GO:0005488	binding	F
LOC_Os01g59020.1	cytochrome P450, putative, expressed	GO:0003824	catalytic activity	F
LOC_Os01g59020.1	cytochrome P450, putative, expressed	GO:0008152	metabolic process	P
LOC_Os01g59020.1	cytochrome P450, putative, expressed	GO:0019825	oxygen binding	F
LOC_Os01g12160.1	OsGH3.3 - Probable indole-3-acetic acid-amido synthetase, expressed	GO:0006464	protein modification process	P
LOC_Os01g12160.1	OsGH3.3 - Probable indole-3-acetic acid-amido synthetase, expressed	GO:0009719	response to endogenous stimulus	P
LOC_Os01g12160.1	OsGH3.3 - Probable indole-3-acetic acid-amido synthetase, expressed	GO:0009987	cellular process	P
LOC_Os01g12160.1	OsGH3.3 - Probable indole-3-acetic acid-amido synthetase, expressed	GO:0000166	nucleotide binding	F
LOC_Os01g12160.1	OsGH3.3 - Probable indole-3-acetic acid-amido synthetase, expressed	GO:0006950	response to stress	P
LOC_Os01g12160.1	OsGH3.3 - Probable indole-3-acetic acid-amido synthetase, expressed	GO:0009607	response to biotic stimulus	P
LOC_Os01g12160.1	OsGH3.3 - Probable indole-3-acetic acid-amido synthetase, expressed	GO:0008150	biological_process	P
LOC_Os01g12160.1	OsGH3.3 - Probable indole-3-acetic acid-amido synthetase, expressed	GO:0009791	post-embryonic development	P
LOC_Os01g12160.1	OsGH3.3 - Probable indole-3-acetic acid-amido synthetase, expressed	GO:0009628	response to abiotic stimulus	P
LOC_Os01g12160.1	OsGH3.3 - Probable indole-3-acetic acid-amido synthetase, expressed	GO:0005737	cytoplasm	C
LOC_Os01g12160.1	OsGH3.3 - Probable indole-3-acetic acid-amido synthetase, expressed	GO:0009605	response to external stimulus	P
LOC_Os01g12160.1	OsGH3.3 - Probable indole-3-acetic acid-amido synthetase, expressed	GO:0007165	signal transduction	P
LOC_Os01g12160.1	OsGH3.3 - Probable indole-3-acetic acid-amido synthetase, expressed	GO:0016740	transferase activity	F
LOC_Os01g12160.1	OsGH3.3 - Probable indole-3-acetic acid-amido synthetase, expressed	GO:0003824	catalytic activity	F
LOC_Os01g12160.1	OsGH3.3 - Probable indole-3-acetic acid-amido synthetase, expressed	GO:0008152	metabolic process	P
LOC_Os01g12160.1	OsGH3.3 - Probable indole-3-acetic acid-amido synthetase, expressed	GO:0005773	vacuole	C
LOC_Os01g12160.1	OsGH3.3 - Probable indole-3-acetic acid-amido synthetase, expressed	GO:0005515	protein binding	F
LOC_Os01g12160.1	OsGH3.3 - Probable indole-3-acetic acid-amido synthetase, expressed	GO:0006629	lipid metabolic process	P
LOC_Os03g16170.1	protein phosphatase 2C, putative, expressed	GO:0009719	response to endogenous stimulus	P
LOC_Os03g16170.1	protein phosphatase 2C, putative, expressed	GO:0007165	signal transduction	P
LOC_Os03g16170.1	protein phosphatase 2C, putative, expressed	GO:0006950	response to stress	P
LOC_Os03g16170.1	protein phosphatase 2C, putative, expressed	GO:0009628	response to abiotic stimulus	P
LOC_Os03g16170.1	protein phosphatase 2C, putative, expressed	GO:0016787	hydrolase activity	F
LOC_Os03g16170.1	protein phosphatase 2C, putative, expressed	GO:0005515	protein binding	F
LOC_Os03g16170.1	protein phosphatase 2C, putative, expressed	GO:0009987	cellular process	P
LOC_Os03g16170.1	protein phosphatase 2C, putative, expressed	GO:0008152	metabolic process	P
LOC_Os07g23150.1	transferase family protein, putative, expressed	GO:0005575	cellular_component	C
LOC_Os07g23150.1	transferase family protein, putative, expressed	GO:0008152	metabolic process	P
LOC_Os07g23150.1	transferase family protein, putative, expressed	GO:0016740	transferase activity	F
LOC_Os07g23150.1	transferase family protein, putative, expressed	GO:0009058	biosynthetic process	P
LOC_Os07g23150.1	transferase family protein, putative, expressed	GO:0009987	cellular process	P
LOC_Os07g23150.1	transferase family protein, putative, expressed	GO:0019748	secondary metabolic process	P
LOC_Os07g32630.1	UDP-glucoronosyl and UDP-glucosyl transferase domain containing protein, expressed	GO:0016740	transferase activity	F
LOC_Os07g32630.1	UDP-glucoronosyl and UDP-glucosyl transferase domain containing protein, expressed	GO:0008152	metabolic process	P
LOC_Os07g32630.1	UDP-glucoronosyl and UDP-glucosyl transferase domain containing protein, expressed	GO:0005829	cytosol	C
LOC_Os02g10860.1	bZIP transcription factor domain containing protein, expressed	GO:0007165	signal transduction	P
LOC_Os02g10860.1	bZIP transcription factor domain containing protein, expressed	GO:0009628	response to abiotic stimulus	P
LOC_Os02g10860.1	bZIP transcription factor domain containing protein, expressed	GO:0003677	DNA binding	F
LOC_Os02g10860.1	bZIP transcription factor domain containing protein, expressed	GO:0009058	biosynthetic process	P
LOC_Os02g10860.1	bZIP transcription factor domain containing protein, expressed	GO:0006139	nucleobase, nucleoside, nucleotide and nucleic acid metabolic process	P
LOC_Os02g10860.1	bZIP transcription factor domain containing protein, expressed	GO:0009791	post-embryonic development	P
LOC_Os02g10860.1	bZIP transcription factor domain containing protein, expressed	GO:0005515	protein binding	F
LOC_Os02g10860.1	bZIP transcription factor domain containing protein, expressed	GO:0009987	cellular process	P
LOC_Os02g10860.1	bZIP transcription factor domain containing protein, expressed	GO:0019748	secondary metabolic process	P
LOC_Os02g10860.1	bZIP transcription factor domain containing protein, expressed	GO:0003700	sequence-specific DNA binding transcription factor activity	F
LOC_Os02g10860.1	bZIP transcription factor domain containing protein, expressed	GO:0009719	response to endogenous stimulus	P
LOC_Os02g10860.1	bZIP transcription factor domain containing protein, expressed	GO:0005634	nucleus	C
LOC_Os02g10860.1	bZIP transcription factor domain containing protein, expressed	GO:0008150	biological_process	P
LOC_Os05g32440.1	expressed protein	GO:0009719	response to endogenous stimulus	P
LOC_Os05g32440.1	expressed protein	GO:0008152	metabolic process	P
LOC_Os05g32440.1	expressed protein	GO:0030234	enzyme regulator activity	F
LOC_Os05g32440.1	expressed protein	GO:0009987	cellular process	P
LOC_Os05g32440.1	expressed protein	GO:0009536	plastid	C
LOC_Os11g32650.1	chalcone synthase, putative, expressed	GO:0006950	response to stress	P
LOC_Os11g32650.1	chalcone synthase, putative, expressed	GO:0009719	response to endogenous stimulus	P
LOC_Os11g32650.1	chalcone synthase, putative, expressed	GO:0005634	nucleus	C
LOC_Os11g32650.1	chalcone synthase, putative, expressed	GO:0005783	endoplasmic reticulum	C
LOC_Os11g32650.1	chalcone synthase, putative, expressed	GO:0009058	biosynthetic process	P
LOC_Os11g32650.1	chalcone synthase, putative, expressed	GO:0009987	cellular process	P
LOC_Os11g32650.1	chalcone synthase, putative, expressed	GO:0019748	secondary metabolic process	P
LOC_Os11g32650.1	chalcone synthase, putative, expressed	GO:0009628	response to abiotic stimulus	P
LOC_Os11g32650.1	chalcone synthase, putative, expressed	GO:0016020	membrane	C
LOC_Os11g32650.1	chalcone synthase, putative, expressed	GO:0005773	vacuole	C
LOC_Os11g32650.1	chalcone synthase, putative, expressed	GO:0006810	transport	P
LOC_Os11g32650.1	chalcone synthase, putative, expressed	GO:0016740	transferase activity	F
LOC_Os07g48550.1	no apical meristem protein, putative, expressed	GO:0005634	nucleus	C
LOC_Os07g48550.1	no apical meristem protein, putative, expressed	GO:0009058	biosynthetic process	P
LOC_Os07g48550.1	no apical meristem protein, putative, expressed	GO:0006139	nucleobase, nucleoside, nucleotide and nucleic acid metabolic process	P
LOC_Os07g48550.1	no apical meristem protein, putative, expressed	GO:0007275	multicellular organismal development	P
LOC_Os07g48550.1	no apical meristem protein, putative, expressed	GO:0003700	sequence-specific DNA binding transcription factor activity	F
LOC_Os07g48550.1	no apical meristem protein, putative, expressed	GO:0005737	cytoplasm	C
LOC_Os08g35190.1	auxin-repressed protein, putative, expressed	GO:0003674	molecular_function	F
LOC_Os08g35190.1	auxin-repressed protein, putative, expressed	GO:0008150	biological_process	P
LOC_Os01g49210.1	expressed protein	GO:0003674	molecular_function	F
LOC_Os01g49210.1	expressed protein	GO:0005575	cellular_component	C
LOC_Os01g49210.1	expressed protein	GO:0009058	biosynthetic process	P
LOC_Os01g49210.1	expressed protein	GO:0006464	protein modification process	P
LOC_Os02g38120.1	BTBN3 - Bric-a-Brac, Tramtrack, Broad Complex BTB domain with non-phototropic hypocotyl 3 NPH3 domain, expressed	GO:0005575	cellular_component	C
LOC_Os02g38120.1	BTBN3 - Bric-a-Brac, Tramtrack, Broad Complex BTB domain with non-phototropic hypocotyl 3 NPH3 domain, expressed	GO:0007165	signal transduction	P
LOC_Os02g38120.1	BTBN3 - Bric-a-Brac, Tramtrack, Broad Complex BTB domain with non-phototropic hypocotyl 3 NPH3 domain, expressed	GO:0009628	response to abiotic stimulus	P
LOC_Os02g38120.1	BTBN3 - Bric-a-Brac, Tramtrack, Broad Complex BTB domain with non-phototropic hypocotyl 3 NPH3 domain, expressed	GO:0004871	signal transducer activity	F
LOC_Os02g35490.1	MLO domain containing protein, putative, expressed	GO:0006950	response to stress	P
LOC_Os02g35490.1	MLO domain containing protein, putative, expressed	GO:0008219	cell death	P
LOC_Os02g35490.1	MLO domain containing protein, putative, expressed	GO:0005515	protein binding	F
LOC_Os02g35490.1	MLO domain containing protein, putative, expressed	GO:0005886	plasma membrane	C
LOC_Os05g33040.3	cyclin, putative, expressed	GO:0005575	cellular_component	C
LOC_Os05g33040.3	cyclin, putative, expressed	GO:0016301	kinase activity	F
LOC_Os05g33040.3	cyclin, putative, expressed	GO:0006464	protein modification process	P
LOC_Os05g33040.3	cyclin, putative, expressed	GO:0007049	cell cycle	P
LOC_Os08g39140.1	heat shock protein, putative, expressed	GO:0006950	response to stress	P
LOC_Os08g39140.1	heat shock protein, putative, expressed	GO:0009628	response to abiotic stimulus	P
LOC_Os08g39140.1	heat shock protein, putative, expressed	GO:0000166	nucleotide binding	F
LOC_Os08g39140.1	heat shock protein, putative, expressed	GO:0009987	cellular process	P
LOC_Os08g39140.1	heat shock protein, putative, expressed	GO:0005515	protein binding	F
LOC_Os08g39140.1	heat shock protein, putative, expressed	GO:0005829	cytosol	C
LOC_Os08g39140.1	heat shock protein, putative, expressed	GO:0005739	mitochondrion	C
LOC_Os08g39140.1	heat shock protein, putative, expressed	GO:0016787	hydrolase activity	F
LOC_Os08g39140.1	heat shock protein, putative, expressed	GO:0019538	protein metabolic process	P
LOC_Os08g39140.1	heat shock protein, putative, expressed	GO:0005634	nucleus	C
LOC_Os08g39140.1	heat shock protein, putative, expressed	GO:0005575	cellular_component	C
LOC_Os08g39140.1	heat shock protein, putative, expressed	GO:0009607	response to biotic stimulus	P
LOC_Os08g39140.1	heat shock protein, putative, expressed	GO:0009908	flower development	P
LOC_Os08g39140.1	heat shock protein, putative, expressed	GO:0005618	cell wall	C
LOC_Os08g39140.1	heat shock protein, putative, expressed	GO:0009791	post-embryonic development	P
LOC_Os08g39140.1	heat shock protein, putative, expressed	GO:0009056	catabolic process	P
LOC_Os08g39140.1	heat shock protein, putative, expressed	GO:0006139	nucleobase, nucleoside, nucleotide and nucleic acid metabolic process	P
LOC_Os08g39140.1	heat shock protein, putative, expressed	GO:0008152	metabolic process	P
LOC_Os08g39140.1	heat shock protein, putative, expressed	GO:0007275	multicellular organismal development	P
LOC_Os03g03980.1	coiled-coil domain-containing protein 124, putative, expressed	GO:0003674	molecular_function	F
LOC_Os03g03980.1	coiled-coil domain-containing protein 124, putative, expressed	GO:0008150	biological_process	P
LOC_Os03g19120.1	MYB family transcription factor, putative, expressed	GO:0009058	biosynthetic process	P
LOC_Os03g19120.1	MYB family transcription factor, putative, expressed	GO:0009987	cellular process	P
LOC_Os03g19120.1	MYB family transcription factor, putative, expressed	GO:0019748	secondary metabolic process	P
LOC_Os03g19120.1	MYB family transcription factor, putative, expressed	GO:0003677	DNA binding	F
LOC_Os03g19120.1	MYB family transcription factor, putative, expressed	GO:0006139	nucleobase, nucleoside, nucleotide and nucleic acid metabolic process	P
LOC_Os03g19120.1	MYB family transcription factor, putative, expressed	GO:0003700	sequence-specific DNA binding transcription factor activity	F
LOC_Os03g61540.1	lipase class 3 family protein, putative, expressed	GO:0009056	catabolic process	P
LOC_Os03g61540.1	lipase class 3 family protein, putative, expressed	GO:0006629	lipid metabolic process	P
LOC_Os03g61540.1	lipase class 3 family protein, putative, expressed	GO:0016787	hydrolase activity	F
LOC_Os01g52710.1	glycosyl transferase 8 domain containing protein, putative, expressed	GO:0016740	transferase activity	F
LOC_Os01g52710.1	glycosyl transferase 8 domain containing protein, putative, expressed	GO:0009058	biosynthetic process	P
LOC_Os01g52710.1	glycosyl transferase 8 domain containing protein, putative, expressed	GO:0005975	carbohydrate metabolic process	P
LOC_Os06g12030.2	glutaredoxin domain containing protein, putative, expressed	GO:0003824	catalytic activity	F
LOC_Os06g12030.2	glutaredoxin domain containing protein, putative, expressed	GO:0003674	molecular_function	F
LOC_Os06g12030.2	glutaredoxin domain containing protein, putative, expressed	GO:0005575	cellular_component	C
LOC_Os06g12030.2	glutaredoxin domain containing protein, putative, expressed	GO:0008152	metabolic process	P
LOC_Os06g12030.2	glutaredoxin domain containing protein, putative, expressed	GO:0019725	cellular homeostasis	P
LOC_Os04g44530.1	expressed protein	GO:0003674	molecular_function	F
LOC_Os04g44530.1	expressed protein	GO:0009058	biosynthetic process	P
LOC_Os04g44530.1	expressed protein	GO:0006464	protein modification process	P
LOC_Os08g37390.1	cyclin, putative, expressed	GO:0008150	biological_process	P
LOC_Os08g37390.1	cyclin, putative, expressed	GO:0008152	metabolic process	P
LOC_Os08g37390.1	cyclin, putative, expressed	GO:0009987	cellular process	P
LOC_Os08g37390.1	cyclin, putative, expressed	GO:0007049	cell cycle	P
LOC_Os08g37390.1	cyclin, putative, expressed	GO:0005634	nucleus	C
LOC_Os08g37390.1	cyclin, putative, expressed	GO:0005515	protein binding	F
LOC_Os08g37390.1	cyclin, putative, expressed	GO:0030234	enzyme regulator activity	F
LOC_Os08g10080.1	no apical meristem protein, putative, expressed	GO:0000003	reproduction	P
LOC_Os08g10080.1	no apical meristem protein, putative, expressed	GO:0009653	anatomical structure morphogenesis	P
LOC_Os08g10080.1	no apical meristem protein, putative, expressed	GO:0009791	post-embryonic development	P
LOC_Os08g10080.1	no apical meristem protein, putative, expressed	GO:0009790	embryo development	P
LOC_Os08g10080.1	no apical meristem protein, putative, expressed	GO:0009058	biosynthetic process	P
LOC_Os08g10080.1	no apical meristem protein, putative, expressed	GO:0006139	nucleobase, nucleoside, nucleotide and nucleic acid metabolic process	P
LOC_Os08g10080.1	no apical meristem protein, putative, expressed	GO:0007275	multicellular organismal development	P
LOC_Os08g10080.1	no apical meristem protein, putative, expressed	GO:0009719	response to endogenous stimulus	P
LOC_Os08g10080.1	no apical meristem protein, putative, expressed	GO:0007165	signal transduction	P
LOC_Os08g10080.1	no apical meristem protein, putative, expressed	GO:0003700	sequence-specific DNA binding transcription factor activity	F
LOC_Os05g41220.1	SNF1-related protein kinase regulatory subunit beta-1, putative, expressed	GO:0009991	response to extracellular stimulus	P
LOC_Os05g41220.1	SNF1-related protein kinase regulatory subunit beta-1, putative, expressed	GO:0007154	cell communication	P
LOC_Os05g41220.1	SNF1-related protein kinase regulatory subunit beta-1, putative, expressed	GO:0005515	protein binding	F
LOC_Os05g41220.1	SNF1-related protein kinase regulatory subunit beta-1, putative, expressed	GO:0009058	biosynthetic process	P
LOC_Os05g41220.1	SNF1-related protein kinase regulatory subunit beta-1, putative, expressed	GO:0006464	protein modification process	P
LOC_Os05g41220.1	SNF1-related protein kinase regulatory subunit beta-1, putative, expressed	GO:0016301	kinase activity	F
LOC_Os07g49400.2	OsAPx2 - Cytosolic Ascorbate Peroxidase encoding gene 4,5,6,8, expressed	GO:0003824	catalytic activity	F
LOC_Os07g49400.2	OsAPx2 - Cytosolic Ascorbate Peroxidase encoding gene 4,5,6,8, expressed	GO:0005575	cellular_component	C
LOC_Os07g49400.2	OsAPx2 - Cytosolic Ascorbate Peroxidase encoding gene 4,5,6,8, expressed	GO:0008152	metabolic process	P
LOC_Os07g49400.2	OsAPx2 - Cytosolic Ascorbate Peroxidase encoding gene 4,5,6,8, expressed	GO:0006950	response to stress	P
LOC_Os07g49400.2	OsAPx2 - Cytosolic Ascorbate Peroxidase encoding gene 4,5,6,8, expressed	GO:0009628	response to abiotic stimulus	P
LOC_Os07g49400.2	OsAPx2 - Cytosolic Ascorbate Peroxidase encoding gene 4,5,6,8, expressed	GO:0008150	biological_process	P
LOC_Os07g49400.2	OsAPx2 - Cytosolic Ascorbate Peroxidase encoding gene 4,5,6,8, expressed	GO:0005618	cell wall	C
LOC_Os07g49400.2	OsAPx2 - Cytosolic Ascorbate Peroxidase encoding gene 4,5,6,8, expressed	GO:0005515	protein binding	F
LOC_Os07g49400.2	OsAPx2 - Cytosolic Ascorbate Peroxidase encoding gene 4,5,6,8, expressed	GO:0005829	cytosol	C
LOC_Os07g49400.2	OsAPx2 - Cytosolic Ascorbate Peroxidase encoding gene 4,5,6,8, expressed	GO:0009056	catabolic process	P
LOC_Os07g49400.2	OsAPx2 - Cytosolic Ascorbate Peroxidase encoding gene 4,5,6,8, expressed	GO:0009987	cellular process	P
LOC_Os07g49400.2	OsAPx2 - Cytosolic Ascorbate Peroxidase encoding gene 4,5,6,8, expressed	GO:0005886	plasma membrane	C
LOC_Os07g49400.2	OsAPx2 - Cytosolic Ascorbate Peroxidase encoding gene 4,5,6,8, expressed	GO:0000003	reproduction	P
LOC_Os07g49400.2	OsAPx2 - Cytosolic Ascorbate Peroxidase encoding gene 4,5,6,8, expressed	GO:0009791	post-embryonic development	P
LOC_Os07g49400.2	OsAPx2 - Cytosolic Ascorbate Peroxidase encoding gene 4,5,6,8, expressed	GO:0009790	embryo development	P
LOC_Os07g49400.2	OsAPx2 - Cytosolic Ascorbate Peroxidase encoding gene 4,5,6,8, expressed	GO:0009536	plastid	C
LOC_Os01g12190.1	expressed protein	GO:0003674	molecular_function	F
LOC_Os01g12190.1	expressed protein	GO:0005575	cellular_component	C
LOC_Os01g12190.1	expressed protein	GO:0008150	biological_process	P
LOC_Os01g19820.3	universal stress protein domain containing protein, putative, expressed	GO:0003674	molecular_function	F
LOC_Os01g19820.3	universal stress protein domain containing protein, putative, expressed	GO:0006950	response to stress	P
LOC_Os01g19820.3	universal stress protein domain containing protein, putative, expressed	GO:0005773	vacuole	C
LOC_Os08g40510.1	KID-containing protein, putative, expressed	GO:0003674	molecular_function	F
LOC_Os08g40510.1	KID-containing protein, putative, expressed	GO:0005575	cellular_component	C
LOC_Os08g40510.1	KID-containing protein, putative, expressed	GO:0008150	biological_process	P
LOC_Os08g43550.1	MYB family transcription factor, putative, expressed	GO:0008150	biological_process	P
LOC_Os08g43550.1	MYB family transcription factor, putative, expressed	GO:0003677	DNA binding	F
LOC_Os08g43550.1	MYB family transcription factor, putative, expressed	GO:0009058	biosynthetic process	P
LOC_Os08g43550.1	MYB family transcription factor, putative, expressed	GO:0006139	nucleobase, nucleoside, nucleotide and nucleic acid metabolic process	P
LOC_Os08g43550.1	MYB family transcription factor, putative, expressed	GO:0006950	response to stress	P
LOC_Os08g43550.1	MYB family transcription factor, putative, expressed	GO:0009628	response to abiotic stimulus	P
LOC_Os08g43550.1	MYB family transcription factor, putative, expressed	GO:0003700	sequence-specific DNA binding transcription factor activity	F
LOC_Os06g49500.1	integral membrane protein, putative, expressed	GO:0016020	membrane	C
LOC_Os07g48060.1	peroxidase precursor, putative, expressed	GO:0006950	response to stress	P
LOC_Os07g48060.1	peroxidase precursor, putative, expressed	GO:0005576	extracellular region	C
LOC_Os07g48060.1	peroxidase precursor, putative, expressed	GO:0005515	protein binding	F
LOC_Os07g48060.1	peroxidase precursor, putative, expressed	GO:0005618	cell wall	C
LOC_Os07g48060.1	peroxidase precursor, putative, expressed	GO:0003824	catalytic activity	F
LOC_Os07g48060.1	peroxidase precursor, putative, expressed	GO:0005829	cytosol	C
LOC_Os07g48060.1	peroxidase precursor, putative, expressed	GO:0008152	metabolic process	P
LOC_Os05g50500.1	secretory protein, putative, expressed	GO:0003674	molecular_function	F
LOC_Os05g50500.1	secretory protein, putative, expressed	GO:0005575	cellular_component	C
LOC_Os05g50500.1	secretory protein, putative, expressed	GO:0008150	biological_process	P
LOC_Os01g64960.1	chlorophyll A-B binding protein, putative, expressed	GO:0016020	membrane	C
LOC_Os01g64960.1	chlorophyll A-B binding protein, putative, expressed	GO:0009628	response to abiotic stimulus	P
LOC_Os01g64960.1	chlorophyll A-B binding protein, putative, expressed	GO:0009536	plastid	C
LOC_Os01g64960.1	chlorophyll A-B binding protein, putative, expressed	GO:0009579	thylakoid	C
LOC_Os01g64960.1	chlorophyll A-B binding protein, putative, expressed	GO:0008289	lipid binding	F
LOC_Os01g64960.1	chlorophyll A-B binding protein, putative, expressed	GO:0005488	binding	F
LOC_Os06g06520.1	GDSL-like lipase/acylhydrolase, putative, expressed	GO:0005623	cell	C
LOC_Os06g06520.1	GDSL-like lipase/acylhydrolase, putative, expressed	GO:0008152	metabolic process	P
LOC_Os06g06520.1	GDSL-like lipase/acylhydrolase, putative, expressed	GO:0016787	hydrolase activity	F
LOC_Os06g06520.1	GDSL-like lipase/acylhydrolase, putative, expressed	GO:0006629	lipid metabolic process	P
LOC_Os02g03010.1	expressed protein	GO:0003674	molecular_function	F
LOC_Os02g03010.1	expressed protein	GO:0009536	plastid	C
LOC_Os02g03010.1	expressed protein	GO:0008150	biological_process	P
LOC_Os02g03010.1	expressed protein	GO:0016020	membrane	C
LOC_Os03g04970.1	T-complex protein, putative, expressed	GO:0005739	mitochondrion	C
LOC_Os03g04970.1	T-complex protein, putative, expressed	GO:0000166	nucleotide binding	F
LOC_Os03g04970.1	T-complex protein, putative, expressed	GO:0006950	response to stress	P
LOC_Os03g04970.1	T-complex protein, putative, expressed	GO:0009628	response to abiotic stimulus	P
LOC_Os03g04970.1	T-complex protein, putative, expressed	GO:0016043	cellular component organization	P
LOC_Os03g04970.1	T-complex protein, putative, expressed	GO:0009987	cellular process	P
LOC_Os03g04970.1	T-complex protein, putative, expressed	GO:0016020	membrane	C
LOC_Os03g04970.1	T-complex protein, putative, expressed	GO:0005773	vacuole	C
LOC_Os03g04970.1	T-complex protein, putative, expressed	GO:0008150	biological_process	P
LOC_Os03g04970.1	T-complex protein, putative, expressed	GO:0005829	cytosol	C
LOC_Os03g04970.1	T-complex protein, putative, expressed	GO:0005488	binding	F
LOC_Os03g04970.1	T-complex protein, putative, expressed	GO:0005840	ribosome	C
LOC_Os07g02450.1	receptor-like protein kinase 2 precursor, putative, expressed	GO:0006950	response to stress	P
LOC_Os07g02450.1	receptor-like protein kinase 2 precursor, putative, expressed	GO:0009607	response to biotic stimulus	P
LOC_Os07g02450.1	receptor-like protein kinase 2 precursor, putative, expressed	GO:0007165	signal transduction	P
LOC_Os07g02450.1	receptor-like protein kinase 2 precursor, putative, expressed	GO:0005618	cell wall	C
LOC_Os08g42390.1	glycerophosphoryl diester phosphodiesterase family protein, putative, expressed	GO:0005975	carbohydrate metabolic process	P
LOC_Os08g42390.1	glycerophosphoryl diester phosphodiesterase family protein, putative, expressed	GO:0009987	cellular process	P
LOC_Os08g42390.1	glycerophosphoryl diester phosphodiesterase family protein, putative, expressed	GO:0016787	hydrolase activity	F
LOC_Os08g42390.1	glycerophosphoryl diester phosphodiesterase family protein, putative, expressed	GO:0006629	lipid metabolic process	P
LOC_Os06g03830.1	retinol dehydrogenase, putative, expressed	GO:0008152	metabolic process	P
LOC_Os06g03830.1	retinol dehydrogenase, putative, expressed	GO:0003824	catalytic activity	F
LOC_Os06g03830.1	retinol dehydrogenase, putative, expressed	GO:0005488	binding	F
LOC_Os07g03860.1	lectin-like receptor kinase 7, putative, expressed	GO:0008150	biological_process	P
LOC_Os07g03860.1	lectin-like receptor kinase 7, putative, expressed	GO:0008152	metabolic process	P
LOC_Os07g03860.1	lectin-like receptor kinase 7, putative, expressed	GO:0009987	cellular process	P
LOC_Os07g03860.1	lectin-like receptor kinase 7, putative, expressed	GO:0016301	kinase activity	F
LOC_Os07g03860.1	lectin-like receptor kinase 7, putative, expressed	GO:0005886	plasma membrane	C
LOC_Os01g07880.1	transcription factor HY5, putative, expressed	GO:0007165	signal transduction	P
LOC_Os01g07880.1	transcription factor HY5, putative, expressed	GO:0009628	response to abiotic stimulus	P
LOC_Os01g07880.1	transcription factor HY5, putative, expressed	GO:0003677	DNA binding	F
LOC_Os01g07880.1	transcription factor HY5, putative, expressed	GO:0009058	biosynthetic process	P
LOC_Os01g07880.1	transcription factor HY5, putative, expressed	GO:0006139	nucleobase, nucleoside, nucleotide and nucleic acid metabolic process	P
LOC_Os01g07880.1	transcription factor HY5, putative, expressed	GO:0009791	post-embryonic development	P
LOC_Os01g07880.1	transcription factor HY5, putative, expressed	GO:0005515	protein binding	F
LOC_Os01g07880.1	transcription factor HY5, putative, expressed	GO:0009987	cellular process	P
LOC_Os01g07880.1	transcription factor HY5, putative, expressed	GO:0019748	secondary metabolic process	P
LOC_Os01g07880.1	transcription factor HY5, putative, expressed	GO:0003700	sequence-specific DNA binding transcription factor activity	F
LOC_Os01g07880.1	transcription factor HY5, putative, expressed	GO:0009719	response to endogenous stimulus	P
LOC_Os01g07880.1	transcription factor HY5, putative, expressed	GO:0005634	nucleus	C
LOC_Os01g07880.1	transcription factor HY5, putative, expressed	GO:0008150	biological_process	P
LOC_Os08g07970.1	transcription factor, putative, expressed	GO:0003677	DNA binding	F
LOC_Os08g07970.1	transcription factor, putative, expressed	GO:0005634	nucleus	C
LOC_Os08g07970.1	transcription factor, putative, expressed	GO:0009058	biosynthetic process	P
LOC_Os08g07970.1	transcription factor, putative, expressed	GO:0006139	nucleobase, nucleoside, nucleotide and nucleic acid metabolic process	P
LOC_Os08g07970.1	transcription factor, putative, expressed	GO:0006950	response to stress	P
LOC_Os08g07970.1	transcription factor, putative, expressed	GO:0009628	response to abiotic stimulus	P
LOC_Os08g07970.1	transcription factor, putative, expressed	GO:0009607	response to biotic stimulus	P
LOC_Os08g07970.1	transcription factor, putative, expressed	GO:0005515	protein binding	F
LOC_Os08g07970.1	transcription factor, putative, expressed	GO:0003700	sequence-specific DNA binding transcription factor activity	F
LOC_Os04g51880.1	GHMP kinases ATP-binding protein, putative, expressed	GO:0016301	kinase activity	F
LOC_Os04g51880.1	GHMP kinases ATP-binding protein, putative, expressed	GO:0005975	carbohydrate metabolic process	P
LOC_Os04g51880.1	GHMP kinases ATP-binding protein, putative, expressed	GO:0009987	cellular process	P
LOC_Os04g51880.1	GHMP kinases ATP-binding protein, putative, expressed	GO:0000166	nucleotide binding	F
LOC_Os04g51880.1	GHMP kinases ATP-binding protein, putative, expressed	GO:0005829	cytosol	C
LOC_Os04g49748.1	purine permease, putative, expressed	GO:0016020	membrane	C
LOC_Os04g49748.1	purine permease, putative, expressed	GO:0006810	transport	P
LOC_Os04g49748.1	purine permease, putative, expressed	GO:0009987	cellular process	P
LOC_Os04g49748.1	purine permease, putative, expressed	GO:0005215	transporter activity	F
LOC_Os10g01134.1	OsSCP46 - Putative Serine Carboxypeptidase homologue, expressed	GO:0005623	cell	C
LOC_Os10g01134.1	OsSCP46 - Putative Serine Carboxypeptidase homologue, expressed	GO:0019538	protein metabolic process	P
LOC_Os10g01134.1	OsSCP46 - Putative Serine Carboxypeptidase homologue, expressed	GO:0016787	hydrolase activity	F
LOC_Os01g13080.1	60S acidic ribosomal protein, putative, expressed	GO:0005840	ribosome	C
LOC_Os01g13080.1	60S acidic ribosomal protein, putative, expressed	GO:0005634	nucleus	C
LOC_Os01g13080.1	60S acidic ribosomal protein, putative, expressed	GO:0005829	cytosol	C
LOC_Os01g13080.1	60S acidic ribosomal protein, putative, expressed	GO:0006412	translation	P
LOC_Os01g13080.1	60S acidic ribosomal protein, putative, expressed	GO:0005198	structural molecule activity	F
LOC_Os07g06800.1	3-oxo-5-alpha-steroid 4-dehydrogenase, putative, expressed	GO:0003824	catalytic activity	F
LOC_Os07g06800.1	3-oxo-5-alpha-steroid 4-dehydrogenase, putative, expressed	GO:0009536	plastid	C
LOC_Os07g06800.1	3-oxo-5-alpha-steroid 4-dehydrogenase, putative, expressed	GO:0008152	metabolic process	P
LOC_Os07g06800.1	3-oxo-5-alpha-steroid 4-dehydrogenase, putative, expressed	GO:0006629	lipid metabolic process	P
LOC_Os02g03040.1	RNA recognition motif containing protein, expressed	GO:0003723	RNA binding	F
LOC_Os02g03040.1	RNA recognition motif containing protein, expressed	GO:0006139	nucleobase, nucleoside, nucleotide and nucleic acid metabolic process	P
LOC_Os02g03040.1	RNA recognition motif containing protein, expressed	GO:0005634	nucleus	C
LOC_Os02g03040.1	RNA recognition motif containing protein, expressed	GO:0000166	nucleotide binding	F
LOC_Os02g03040.1	RNA recognition motif containing protein, expressed	GO:0003676	nucleic acid binding	F
LOC_Os07g08220.1	expressed protein	GO:0005575	cellular_component	C
LOC_Os07g08220.1	expressed protein	GO:0003723	RNA binding	F
LOC_Os07g08220.1	expressed protein	GO:0008150	biological_process	P
LOC_Os06g15330.1	CCT/B-box zinc finger protein, putative, expressed	GO:0016020	membrane	C
LOC_Os06g15330.1	CCT/B-box zinc finger protein, putative, expressed	GO:0009058	biosynthetic process	P
LOC_Os06g15330.1	CCT/B-box zinc finger protein, putative, expressed	GO:0006139	nucleobase, nucleoside, nucleotide and nucleic acid metabolic process	P
LOC_Os06g15330.1	CCT/B-box zinc finger protein, putative, expressed	GO:0005488	binding	F
LOC_Os06g15330.1	CCT/B-box zinc finger protein, putative, expressed	GO:0003700	sequence-specific DNA binding transcription factor activity	F
LOC_Os01g43370.2	CPuORF17 - conserved peptide uORF-containing transcript, expressed	GO:0003674	molecular_function	F
LOC_Os01g43370.2	CPuORF17 - conserved peptide uORF-containing transcript, expressed	GO:0008150	biological_process	P
LOC_Os05g31140.1	glycosyl hydrolases family 17, putative, expressed	GO:0006950	response to stress	P
LOC_Os05g31140.1	glycosyl hydrolases family 17, putative, expressed	GO:0009607	response to biotic stimulus	P
LOC_Os05g31140.1	glycosyl hydrolases family 17, putative, expressed	GO:0008152	metabolic process	P
LOC_Os05g31140.1	glycosyl hydrolases family 17, putative, expressed	GO:0003824	catalytic activity	F
LOC_Os05g31140.1	glycosyl hydrolases family 17, putative, expressed	GO:0016020	membrane	C
LOC_Os05g31140.1	glycosyl hydrolases family 17, putative, expressed	GO:0005773	vacuole	C
LOC_Os05g31140.1	glycosyl hydrolases family 17, putative, expressed	GO:0016787	hydrolase activity	F
LOC_Os05g31140.1	glycosyl hydrolases family 17, putative, expressed	GO:0005488	binding	F
LOC_Os05g31140.1	glycosyl hydrolases family 17, putative, expressed	GO:0005618	cell wall	C
LOC_Os05g31140.1	glycosyl hydrolases family 17, putative, expressed	GO:0009628	response to abiotic stimulus	P
LOC_Os01g18400.1	CHIT10 - Chitinase family protein precursor, expressed	GO:0006950	response to stress	P
LOC_Os01g18400.1	CHIT10 - Chitinase family protein precursor, expressed	GO:0009607	response to biotic stimulus	P
LOC_Os01g18400.1	CHIT10 - Chitinase family protein precursor, expressed	GO:0005623	cell	C
LOC_Os01g18400.1	CHIT10 - Chitinase family protein precursor, expressed	GO:0008152	metabolic process	P
LOC_Os01g18400.1	CHIT10 - Chitinase family protein precursor, expressed	GO:0016787	hydrolase activity	F
LOC_Os05g45810.1	calcineurin B, putative, expressed	GO:0009058	biosynthetic process	P
LOC_Os05g45810.1	calcineurin B, putative, expressed	GO:0006464	protein modification process	P
LOC_Os05g45810.1	calcineurin B, putative, expressed	GO:0005737	cytoplasm	C
LOC_Os05g45810.1	calcineurin B, putative, expressed	GO:0005515	protein binding	F
LOC_Os05g45810.1	calcineurin B, putative, expressed	GO:0019725	cellular homeostasis	P
LOC_Os05g45810.1	calcineurin B, putative, expressed	GO:0005488	binding	F
LOC_Os05g45810.1	calcineurin B, putative, expressed	GO:0008152	metabolic process	P
LOC_Os05g45810.1	calcineurin B, putative, expressed	GO:0009987	cellular process	P
LOC_Os05g45810.1	calcineurin B, putative, expressed	GO:0005622	intracellular	C
LOC_Os05g45810.1	calcineurin B, putative, expressed	GO:0016787	hydrolase activity	F
LOC_Os05g45810.1	calcineurin B, putative, expressed	GO:0006950	response to stress	P
LOC_Os05g45810.1	calcineurin B, putative, expressed	GO:0009628	response to abiotic stimulus	P
LOC_Os05g45810.1	calcineurin B, putative, expressed	GO:0008150	biological_process	P
LOC_Os03g25050.1	chaperonin, putative, expressed	GO:0019538	protein metabolic process	P
LOC_Os03g25050.1	chaperonin, putative, expressed	GO:0009987	cellular process	P
LOC_Os03g25050.1	chaperonin, putative, expressed	GO:0005488	binding	F
LOC_Os03g25050.1	chaperonin, putative, expressed	GO:0005515	protein binding	F
LOC_Os03g25050.1	chaperonin, putative, expressed	GO:0005739	mitochondrion	C
LOC_Os03g25050.1	chaperonin, putative, expressed	GO:0006950	response to stress	P
LOC_Os03g25050.1	chaperonin, putative, expressed	GO:0009628	response to abiotic stimulus	P
LOC_Os02g52150.1	heat shock 22 kDa protein, mitochondrial precursor, putative, expressed	GO:0003674	molecular_function	F
LOC_Os02g52150.1	heat shock 22 kDa protein, mitochondrial precursor, putative, expressed	GO:0006950	response to stress	P
LOC_Os02g52150.1	heat shock 22 kDa protein, mitochondrial precursor, putative, expressed	GO:0009628	response to abiotic stimulus	P
LOC_Os11g02080.1	expressed protein	GO:0003674	molecular_function	F
LOC_Os11g02080.1	expressed protein	GO:0006950	response to stress	P
LOC_Os09g28390.1	cytochrome P450, putative, expressed	GO:0008152	metabolic process	P
LOC_Os09g28390.1	cytochrome P450, putative, expressed	GO:0019825	oxygen binding	F
LOC_Os09g28390.1	cytochrome P450, putative, expressed	GO:0003824	catalytic activity	F
LOC_Os04g37570.1	aspartic proteinase nepenthesin precursor, putative, expressed	GO:0005623	cell	C
LOC_Os04g37570.1	aspartic proteinase nepenthesin precursor, putative, expressed	GO:0019538	protein metabolic process	P
LOC_Os04g37570.1	aspartic proteinase nepenthesin precursor, putative, expressed	GO:0016787	hydrolase activity	F
LOC_Os09g15670.1	protein phosphatase 2C, putative, expressed	GO:0005623	cell	C
LOC_Os09g15670.1	protein phosphatase 2C, putative, expressed	GO:0006464	protein modification process	P
LOC_Os09g15670.1	protein phosphatase 2C, putative, expressed	GO:0008152	metabolic process	P
LOC_Os09g15670.1	protein phosphatase 2C, putative, expressed	GO:0009987	cellular process	P
LOC_Os09g15670.1	protein phosphatase 2C, putative, expressed	GO:0003824	catalytic activity	F
LOC_Os09g15670.1	protein phosphatase 2C, putative, expressed	GO:0016787	hydrolase activity	F
LOC_Os04g42470.1	regulatory subunit, putative, expressed	GO:0005575	cellular_component	C
LOC_Os04g50990.1	L11 domain containing ribosomal protein, putative, expressed	GO:0005840	ribosome	C
LOC_Os04g50990.1	L11 domain containing ribosomal protein, putative, expressed	GO:0005634	nucleus	C
LOC_Os04g50990.1	L11 domain containing ribosomal protein, putative, expressed	GO:0005575	cellular_component	C
LOC_Os04g50990.1	L11 domain containing ribosomal protein, putative, expressed	GO:0006950	response to stress	P
LOC_Os04g50990.1	L11 domain containing ribosomal protein, putative, expressed	GO:0009628	response to abiotic stimulus	P
LOC_Os04g50990.1	L11 domain containing ribosomal protein, putative, expressed	GO:0005829	cytosol	C
LOC_Os04g50990.1	L11 domain containing ribosomal protein, putative, expressed	GO:0005773	vacuole	C
LOC_Os04g50990.1	L11 domain containing ribosomal protein, putative, expressed	GO:0009987	cellular process	P
LOC_Os04g50990.1	L11 domain containing ribosomal protein, putative, expressed	GO:0005730	nucleolus	C
LOC_Os04g50990.1	L11 domain containing ribosomal protein, putative, expressed	GO:0005488	binding	F
LOC_Os04g50990.1	L11 domain containing ribosomal protein, putative, expressed	GO:0005198	structural molecule activity	F
LOC_Os04g50990.1	L11 domain containing ribosomal protein, putative, expressed	GO:0009536	plastid	C
LOC_Os03g63400.1	transcription factor BTF3, putative, expressed	GO:0005515	protein binding	F
LOC_Os03g63400.1	transcription factor BTF3, putative, expressed	GO:0009058	biosynthetic process	P
LOC_Os03g63400.1	transcription factor BTF3, putative, expressed	GO:0006139	nucleobase, nucleoside, nucleotide and nucleic acid metabolic process	P
LOC_Os03g63400.1	transcription factor BTF3, putative, expressed	GO:0006950	response to stress	P
LOC_Os03g63400.1	transcription factor BTF3, putative, expressed	GO:0009628	response to abiotic stimulus	P
LOC_Os03g63400.1	transcription factor BTF3, putative, expressed	GO:0003700	sequence-specific DNA binding transcription factor activity	F
LOC_Os06g48510.1	choline monooxygenase, chloroplast precursor, putative, expressed	GO:0003674	molecular_function	F
LOC_Os06g48510.1	choline monooxygenase, chloroplast precursor, putative, expressed	GO:0005488	binding	F
LOC_Os06g48510.1	choline monooxygenase, chloroplast precursor, putative, expressed	GO:0008152	metabolic process	P
LOC_Os06g48510.1	choline monooxygenase, chloroplast precursor, putative, expressed	GO:0009987	cellular process	P
LOC_Os06g48510.1	choline monooxygenase, chloroplast precursor, putative, expressed	GO:0003824	catalytic activity	F
LOC_Os06g48510.1	choline monooxygenase, chloroplast precursor, putative, expressed	GO:0009536	plastid	C
LOC_Os12g06340.1	BEL1-like homeodomain transcription factor, putative, expressed	GO:0003677	DNA binding	F
LOC_Os12g06340.1	BEL1-like homeodomain transcription factor, putative, expressed	GO:0005634	nucleus	C
LOC_Os12g06340.1	BEL1-like homeodomain transcription factor, putative, expressed	GO:0009058	biosynthetic process	P
LOC_Os12g06340.1	BEL1-like homeodomain transcription factor, putative, expressed	GO:0006139	nucleobase, nucleoside, nucleotide and nucleic acid metabolic process	P
LOC_Os12g06340.1	BEL1-like homeodomain transcription factor, putative, expressed	GO:0005515	protein binding	F
LOC_Os12g06340.1	BEL1-like homeodomain transcription factor, putative, expressed	GO:0009607	response to biotic stimulus	P
LOC_Os12g06340.1	BEL1-like homeodomain transcription factor, putative, expressed	GO:0009628	response to abiotic stimulus	P
LOC_Os12g06340.1	BEL1-like homeodomain transcription factor, putative, expressed	GO:0005737	cytoplasm	C
LOC_Os12g06340.1	BEL1-like homeodomain transcription factor, putative, expressed	GO:0009719	response to endogenous stimulus	P
LOC_Os12g06340.1	BEL1-like homeodomain transcription factor, putative, expressed	GO:0016043	cellular component organization	P
LOC_Os12g06340.1	BEL1-like homeodomain transcription factor, putative, expressed	GO:0030154	cell differentiation	P
LOC_Os12g06340.1	BEL1-like homeodomain transcription factor, putative, expressed	GO:0007275	multicellular organismal development	P
LOC_Os12g06340.1	BEL1-like homeodomain transcription factor, putative, expressed	GO:0003700	sequence-specific DNA binding transcription factor activity	F
LOC_Os01g53800.1	glutamate carboxypeptidase 2, putative, expressed	GO:0019538	protein metabolic process	P
LOC_Os01g53800.1	glutamate carboxypeptidase 2, putative, expressed	GO:0016787	hydrolase activity	F
LOC_Os01g53800.1	glutamate carboxypeptidase 2, putative, expressed	GO:0005773	vacuole	C
LOC_Os09g35790.1	HSF-type DNA-binding domain containing protein, expressed	GO:0009058	biosynthetic process	P
LOC_Os09g35790.1	HSF-type DNA-binding domain containing protein, expressed	GO:0006139	nucleobase, nucleoside, nucleotide and nucleic acid metabolic process	P
LOC_Os09g35790.1	HSF-type DNA-binding domain containing protein, expressed	GO:0005634	nucleus	C
LOC_Os09g35790.1	HSF-type DNA-binding domain containing protein, expressed	GO:0008150	biological_process	P
LOC_Os09g35790.1	HSF-type DNA-binding domain containing protein, expressed	GO:0003700	sequence-specific DNA binding transcription factor activity	F
LOC_Os01g08320.1	OsIAA1 - Auxin-responsive Aux/IAA gene family member, expressed	GO:0009719	response to endogenous stimulus	P
LOC_Os01g08320.1	OsIAA1 - Auxin-responsive Aux/IAA gene family member, expressed	GO:0005634	nucleus	C
LOC_Os01g08320.1	OsIAA1 - Auxin-responsive Aux/IAA gene family member, expressed	GO:0009058	biosynthetic process	P
LOC_Os01g08320.1	OsIAA1 - Auxin-responsive Aux/IAA gene family member, expressed	GO:0006139	nucleobase, nucleoside, nucleotide and nucleic acid metabolic process	P
LOC_Os01g08320.1	OsIAA1 - Auxin-responsive Aux/IAA gene family member, expressed	GO:0003700	sequence-specific DNA binding transcription factor activity	F
LOC_Os01g62290.1	DnaK family protein, putative, expressed	GO:0000166	nucleotide binding	F
LOC_Os01g62290.1	DnaK family protein, putative, expressed	GO:0005515	protein binding	F
LOC_Os01g62290.1	DnaK family protein, putative, expressed	GO:0006464	protein modification process	P
LOC_Os01g62290.1	DnaK family protein, putative, expressed	GO:0005829	cytosol	C
LOC_Os01g62290.1	DnaK family protein, putative, expressed	GO:0005739	mitochondrion	C
LOC_Os01g62290.1	DnaK family protein, putative, expressed	GO:0005886	plasma membrane	C
LOC_Os01g62290.1	DnaK family protein, putative, expressed	GO:0019538	protein metabolic process	P
LOC_Os01g62290.1	DnaK family protein, putative, expressed	GO:0009987	cellular process	P
LOC_Os01g62290.1	DnaK family protein, putative, expressed	GO:0009628	response to abiotic stimulus	P
LOC_Os01g62290.1	DnaK family protein, putative, expressed	GO:0006950	response to stress	P
LOC_Os01g62290.1	DnaK family protein, putative, expressed	GO:0016020	membrane	C
LOC_Os01g62290.1	DnaK family protein, putative, expressed	GO:0005773	vacuole	C
LOC_Os01g62290.1	DnaK family protein, putative, expressed	GO:0008150	biological_process	P
LOC_Os01g62290.1	DnaK family protein, putative, expressed	GO:0005618	cell wall	C
LOC_Os01g62290.1	DnaK family protein, putative, expressed	GO:0009607	response to biotic stimulus	P
LOC_Os05g27780.1	expressed protein	GO:0009628	response to abiotic stimulus	P
LOC_Os05g27780.1	expressed protein	GO:0006950	response to stress	P
LOC_Os05g27780.1	expressed protein	GO:0005515	protein binding	F
LOC_Os05g27780.1	expressed protein	GO:0009607	response to biotic stimulus	P
LOC_Os05g27780.1	expressed protein	GO:0005737	cytoplasm	C
LOC_Os04g35060.1	nicotinate phosphoribosyltransferase family domain containing protein, expressed	GO:0005575	cellular_component	C
LOC_Os04g35060.1	nicotinate phosphoribosyltransferase family domain containing protein, expressed	GO:0006139	nucleobase, nucleoside, nucleotide and nucleic acid metabolic process	P
LOC_Os04g35060.1	nicotinate phosphoribosyltransferase family domain containing protein, expressed	GO:0009058	biosynthetic process	P
LOC_Os04g35060.1	nicotinate phosphoribosyltransferase family domain containing protein, expressed	GO:0016740	transferase activity	F
LOC_Os05g35460.1	patellin protein, putative, expressed	GO:0006810	transport	P
LOC_Os05g35460.1	patellin protein, putative, expressed	GO:0005215	transporter activity	F
LOC_Os05g35460.1	patellin protein, putative, expressed	GO:0009536	plastid	C
LOC_Os03g16920.1	DnaK family protein, putative, expressed	GO:0000166	nucleotide binding	F
LOC_Os03g16920.1	DnaK family protein, putative, expressed	GO:0005515	protein binding	F
LOC_Os03g16920.1	DnaK family protein, putative, expressed	GO:0006464	protein modification process	P
LOC_Os03g16920.1	DnaK family protein, putative, expressed	GO:0005829	cytosol	C
LOC_Os03g16920.1	DnaK family protein, putative, expressed	GO:0005739	mitochondrion	C
LOC_Os03g16920.1	DnaK family protein, putative, expressed	GO:0005886	plasma membrane	C
LOC_Os03g16920.1	DnaK family protein, putative, expressed	GO:0019538	protein metabolic process	P
LOC_Os03g16920.1	DnaK family protein, putative, expressed	GO:0009987	cellular process	P
LOC_Os03g16920.1	DnaK family protein, putative, expressed	GO:0009628	response to abiotic stimulus	P
LOC_Os03g16920.1	DnaK family protein, putative, expressed	GO:0006950	response to stress	P
LOC_Os03g16920.1	DnaK family protein, putative, expressed	GO:0016020	membrane	C
LOC_Os03g16920.1	DnaK family protein, putative, expressed	GO:0005773	vacuole	C
LOC_Os03g16920.1	DnaK family protein, putative, expressed	GO:0008150	biological_process	P
LOC_Os03g16920.1	DnaK family protein, putative, expressed	GO:0005618	cell wall	C
LOC_Os03g16920.1	DnaK family protein, putative, expressed	GO:0009607	response to biotic stimulus	P
LOC_Os06g39330.1	UDP-glucoronosyl and UDP-glucosyl transferase domain containing protein, expressed	GO:0016740	transferase activity	F
LOC_Os06g39330.1	UDP-glucoronosyl and UDP-glucosyl transferase domain containing protein, expressed	GO:0008152	metabolic process	P
LOC_Os06g39330.1	UDP-glucoronosyl and UDP-glucosyl transferase domain containing protein, expressed	GO:0009536	plastid	C
LOC_Os08g02490.1	AT hook motif domain containing protein, expressed	GO:0003677	DNA binding	F
LOC_Os08g02490.1	AT hook motif domain containing protein, expressed	GO:0005634	nucleus	C
LOC_Os08g02490.1	AT hook motif domain containing protein, expressed	GO:0005730	nucleolus	C
LOC_Os08g02490.1	AT hook motif domain containing protein, expressed	GO:0005739	mitochondrion	C
LOC_Os08g02490.1	AT hook motif domain containing protein, expressed	GO:0005737	cytoplasm	C
LOC_Os03g61670.1	calreticulin precursor, putative, expressed	GO:0006950	response to stress	P
LOC_Os03g61670.1	calreticulin precursor, putative, expressed	GO:0005783	endoplasmic reticulum	C
LOC_Os03g61670.1	calreticulin precursor, putative, expressed	GO:0005515	protein binding	F
LOC_Os03g61670.1	calreticulin precursor, putative, expressed	GO:0005488	binding	F
LOC_Os03g61670.1	calreticulin precursor, putative, expressed	GO:0009628	response to abiotic stimulus	P
LOC_Os03g61670.1	calreticulin precursor, putative, expressed	GO:0005739	mitochondrion	C
LOC_Os03g61670.1	calreticulin precursor, putative, expressed	GO:0005773	vacuole	C
LOC_Os09g26670.1	expressed protein	GO:0005623	cell	C
LOC_Os09g26670.1	expressed protein	GO:0003674	molecular_function	F
LOC_Os09g26670.1	expressed protein	GO:0008150	biological_process	P
LOC_Os03g04470.1	expressed protein	GO:0003674	molecular_function	F
LOC_Os03g04470.1	expressed protein	GO:0009536	plastid	C
LOC_Os03g55310.1	SWIB/MDM2 domain containing protein, expressed	GO:0003674	molecular_function	F
LOC_Os03g55310.1	SWIB/MDM2 domain containing protein, expressed	GO:0008150	biological_process	P
LOC_Os03g55310.1	SWIB/MDM2 domain containing protein, expressed	GO:0009536	plastid	C
LOC_Os11g37080.1	h/ACA ribonucleoprotein complex subunit 1-like protein 1, putative, expressed	GO:0003723	RNA binding	F
LOC_Os11g37080.1	h/ACA ribonucleoprotein complex subunit 1-like protein 1, putative, expressed	GO:0016020	membrane	C
LOC_Os11g37080.1	h/ACA ribonucleoprotein complex subunit 1-like protein 1, putative, expressed	GO:0009536	plastid	C
LOC_Os11g37080.1	h/ACA ribonucleoprotein complex subunit 1-like protein 1, putative, expressed	GO:0009579	thylakoid	C
LOC_Os11g37080.1	h/ACA ribonucleoprotein complex subunit 1-like protein 1, putative, expressed	GO:0008152	metabolic process	P
LOC_Os11g37080.1	h/ACA ribonucleoprotein complex subunit 1-like protein 1, putative, expressed	GO:0005730	nucleolus	C
LOC_Os11g37080.1	h/ACA ribonucleoprotein complex subunit 1-like protein 1, putative, expressed	GO:0003824	catalytic activity	F
LOC_Os02g38040.1	leucine-rich repeat family protein, putative, expressed	GO:0007275	multicellular organismal development	P
LOC_Os03g24730.1	expressed protein	GO:0005575	cellular_component	C
LOC_Os03g24730.1	expressed protein	GO:0008150	biological_process	P
LOC_Os03g24730.1	expressed protein	GO:0005488	binding	F
LOC_Os06g14670.1	ODORANT1, putative, expressed	GO:0003677	DNA binding	F
LOC_Os06g14670.1	ODORANT1, putative, expressed	GO:0005634	nucleus	C
LOC_Os06g14670.1	ODORANT1, putative, expressed	GO:0009058	biosynthetic process	P
LOC_Os06g14670.1	ODORANT1, putative, expressed	GO:0006139	nucleobase, nucleoside, nucleotide and nucleic acid metabolic process	P
LOC_Os06g14670.1	ODORANT1, putative, expressed	GO:0009987	cellular process	P
LOC_Os06g14670.1	ODORANT1, putative, expressed	GO:0003700	sequence-specific DNA binding transcription factor activity	F
LOC_Os04g52390.1	potassium transporter, putative, expressed	GO:0006810	transport	P
LOC_Os04g52390.1	potassium transporter, putative, expressed	GO:0007275	multicellular organismal development	P
LOC_Os04g52390.1	potassium transporter, putative, expressed	GO:0009987	cellular process	P
LOC_Os04g52390.1	potassium transporter, putative, expressed	GO:0005886	plasma membrane	C
LOC_Os04g52390.1	potassium transporter, putative, expressed	GO:0005215	transporter activity	F
LOC_Os12g19470.2	ribulose bisphosphate carboxylase small chain, chloroplast precursor, putative, expressed	GO:0016020	membrane	C
LOC_Os12g19470.2	ribulose bisphosphate carboxylase small chain, chloroplast precursor, putative, expressed	GO:0005576	extracellular region	C
LOC_Os12g19470.2	ribulose bisphosphate carboxylase small chain, chloroplast precursor, putative, expressed	GO:0009536	plastid	C
LOC_Os12g19470.2	ribulose bisphosphate carboxylase small chain, chloroplast precursor, putative, expressed	GO:0009579	thylakoid	C
LOC_Os12g19470.2	ribulose bisphosphate carboxylase small chain, chloroplast precursor, putative, expressed	GO:0009628	response to abiotic stimulus	P
LOC_Os12g19470.2	ribulose bisphosphate carboxylase small chain, chloroplast precursor, putative, expressed	GO:0005488	binding	F
LOC_Os12g19470.2	ribulose bisphosphate carboxylase small chain, chloroplast precursor, putative, expressed	GO:0006950	response to stress	P
LOC_Os12g19470.2	ribulose bisphosphate carboxylase small chain, chloroplast precursor, putative, expressed	GO:0003824	catalytic activity	F
LOC_Os12g19470.2	ribulose bisphosphate carboxylase small chain, chloroplast precursor, putative, expressed	GO:0008152	metabolic process	P
LOC_Os12g19470.2	ribulose bisphosphate carboxylase small chain, chloroplast precursor, putative, expressed	GO:0005840	ribosome	C
LOC_Os12g19470.2	ribulose bisphosphate carboxylase small chain, chloroplast precursor, putative, expressed	GO:0005829	cytosol	C
LOC_Os04g46750.1	glycosyl transferase 8 domain containing protein, putative, expressed	GO:0005623	cell	C
LOC_Os04g46750.1	glycosyl transferase 8 domain containing protein, putative, expressed	GO:0016740	transferase activity	F
LOC_Os04g46750.1	glycosyl transferase 8 domain containing protein, putative, expressed	GO:0009058	biosynthetic process	P
LOC_Os04g46750.1	glycosyl transferase 8 domain containing protein, putative, expressed	GO:0005975	carbohydrate metabolic process	P
LOC_Os07g30960.1	monooxygenase, putative, expressed	GO:0003824	catalytic activity	F
LOC_Os07g30960.1	monooxygenase, putative, expressed	GO:0008152	metabolic process	P
LOC_Os03g16334.1	fringe-related protein, putative, expressed	GO:0005575	cellular_component	C
LOC_Os03g16334.1	fringe-related protein, putative, expressed	GO:0016740	transferase activity	F
LOC_Os03g16334.1	fringe-related protein, putative, expressed	GO:0008152	metabolic process	P
LOC_Os03g16334.1	fringe-related protein, putative, expressed	GO:0008150	biological_process	P
LOC_Os01g39110.1	ZOS1-10 - C2H2 zinc finger protein, expressed	GO:0009058	biosynthetic process	P
LOC_Os01g39110.1	ZOS1-10 - C2H2 zinc finger protein, expressed	GO:0006139	nucleobase, nucleoside, nucleotide and nucleic acid metabolic process	P
LOC_Os01g39110.1	ZOS1-10 - C2H2 zinc finger protein, expressed	GO:0005488	binding	F
LOC_Os01g39110.1	ZOS1-10 - C2H2 zinc finger protein, expressed	GO:0005622	intracellular	C
LOC_Os01g39110.1	ZOS1-10 - C2H2 zinc finger protein, expressed	GO:0003700	sequence-specific DNA binding transcription factor activity	F
LOC_Os01g39110.1	ZOS1-10 - C2H2 zinc finger protein, expressed	GO:0003676	nucleic acid binding	F
LOC_Os11g40590.3	DUF1399 containing protein, putative, expressed	GO:0005575	cellular_component	C
LOC_Os11g40590.3	DUF1399 containing protein, putative, expressed	GO:0008150	biological_process	P
LOC_Os06g16290.1	ribosomal protein L7Ae, putative, expressed	GO:0003723	RNA binding	F
LOC_Os06g16290.1	ribosomal protein L7Ae, putative, expressed	GO:0005730	nucleolus	C
LOC_Os05g09500.1	hexokinase, putative, expressed	GO:0019725	cellular homeostasis	P
LOC_Os05g09500.1	hexokinase, putative, expressed	GO:0007165	signal transduction	P
LOC_Os05g09500.1	hexokinase, putative, expressed	GO:0016020	membrane	C
LOC_Os05g09500.1	hexokinase, putative, expressed	GO:0000166	nucleotide binding	F
LOC_Os05g09500.1	hexokinase, putative, expressed	GO:0005515	protein binding	F
LOC_Os05g09500.1	hexokinase, putative, expressed	GO:0005488	binding	F
LOC_Os05g09500.1	hexokinase, putative, expressed	GO:0005739	mitochondrion	C
LOC_Os05g09500.1	hexokinase, putative, expressed	GO:0005634	nucleus	C
LOC_Os05g09500.1	hexokinase, putative, expressed	GO:0005975	carbohydrate metabolic process	P
LOC_Os05g09500.1	hexokinase, putative, expressed	GO:0009987	cellular process	P
LOC_Os05g09500.1	hexokinase, putative, expressed	GO:0016301	kinase activity	F
LOC_Os05g09500.1	hexokinase, putative, expressed	GO:0005773	vacuole	C
LOC_Os05g09500.1	hexokinase, putative, expressed	GO:0009056	catabolic process	P
LOC_Os05g09500.1	hexokinase, putative, expressed	GO:0008219	cell death	P
LOC_Os05g09500.1	hexokinase, putative, expressed	GO:0009536	plastid	C
LOC_Os10g14920.1	integral membrane protein DUF6 containing protein, expressed	GO:0005623	cell	C
LOC_Os10g14920.1	integral membrane protein DUF6 containing protein, expressed	GO:0016020	membrane	C
LOC_Os01g20830.1	heavy metal-associated domain containing protein, expressed	GO:0005575	cellular_component	C
LOC_Os01g20830.1	heavy metal-associated domain containing protein, expressed	GO:0005488	binding	F
LOC_Os01g20830.1	heavy metal-associated domain containing protein, expressed	GO:0006810	transport	P
LOC_Os01g60790.1	40S ribosomal protein S26, putative, expressed	GO:0005840	ribosome	C
LOC_Os01g60790.1	40S ribosomal protein S26, putative, expressed	GO:0016020	membrane	C
LOC_Os01g60790.1	40S ribosomal protein S26, putative, expressed	GO:0009987	cellular process	P
LOC_Os01g60790.1	40S ribosomal protein S26, putative, expressed	GO:0006412	translation	P
LOC_Os01g60790.1	40S ribosomal protein S26, putative, expressed	GO:0005829	cytosol	C
LOC_Os01g60790.1	40S ribosomal protein S26, putative, expressed	GO:0005198	structural molecule activity	F
LOC_Os05g09600.3	GA11916-PA, putative, expressed	GO:0003674	molecular_function	F
LOC_Os05g09600.3	GA11916-PA, putative, expressed	GO:0005575	cellular_component	C
LOC_Os05g09600.3	GA11916-PA, putative, expressed	GO:0008150	biological_process	P
LOC_Os06g12530.1	CS domain containing protein, putative, expressed	GO:0008150	biological_process	P
LOC_Os06g12530.1	CS domain containing protein, putative, expressed	GO:0019538	protein metabolic process	P
LOC_Os06g12530.1	CS domain containing protein, putative, expressed	GO:0009987	cellular process	P
LOC_Os06g12530.1	CS domain containing protein, putative, expressed	GO:0009790	embryo development	P
LOC_Os06g12530.1	CS domain containing protein, putative, expressed	GO:0005829	cytosol	C
LOC_Os06g12530.1	CS domain containing protein, putative, expressed	GO:0006950	response to stress	P
LOC_Os06g12530.1	CS domain containing protein, putative, expressed	GO:0009628	response to abiotic stimulus	P
LOC_Os06g12530.1	CS domain containing protein, putative, expressed	GO:0005737	cytoplasm	C
LOC_Os10g02490.2	oxidoreductase, aldo/keto reductase family protein, putative, expressed	GO:0005829	cytosol	C
LOC_Os10g02490.2	oxidoreductase, aldo/keto reductase family protein, putative, expressed	GO:0006950	response to stress	P
LOC_Os10g02490.2	oxidoreductase, aldo/keto reductase family protein, putative, expressed	GO:0009628	response to abiotic stimulus	P
LOC_Os10g02490.2	oxidoreductase, aldo/keto reductase family protein, putative, expressed	GO:0008152	metabolic process	P
LOC_Os10g02490.2	oxidoreductase, aldo/keto reductase family protein, putative, expressed	GO:0003824	catalytic activity	F
LOC_Os09g27660.3	OsFBO21 - F-box and other domain containing protein, expressed	GO:0016787	hydrolase activity	F
LOC_Os09g27660.3	OsFBO21 - F-box and other domain containing protein, expressed	GO:0005622	intracellular	C
LOC_Os09g27660.3	OsFBO21 - F-box and other domain containing protein, expressed	GO:0019538	protein metabolic process	P
LOC_Os09g27660.3	OsFBO21 - F-box and other domain containing protein, expressed	GO:0009056	catabolic process	P
LOC_Os09g27660.3	OsFBO21 - F-box and other domain containing protein, expressed	GO:0009987	cellular process	P
LOC_Os06g35060.1	heavy metal-associated domain containing protein, expressed	GO:0005575	cellular_component	C
LOC_Os06g35060.1	heavy metal-associated domain containing protein, expressed	GO:0005488	binding	F
LOC_Os06g35060.1	heavy metal-associated domain containing protein, expressed	GO:0006810	transport	P
LOC_Os07g43740.1	zinc finger, C3HC4 type domain containing protein, expressed	GO:0005488	binding	F
LOC_Os03g29540.2	ATP-dependent protease, putative, expressed	GO:0019538	protein metabolic process	P
LOC_Os03g29540.2	ATP-dependent protease, putative, expressed	GO:0009056	catabolic process	P
LOC_Os03g29540.2	ATP-dependent protease, putative, expressed	GO:0006139	nucleobase, nucleoside, nucleotide and nucleic acid metabolic process	P
LOC_Os03g29540.2	ATP-dependent protease, putative, expressed	GO:0016787	hydrolase activity	F
LOC_Os03g29540.2	ATP-dependent protease, putative, expressed	GO:0009536	plastid	C
LOC_Os07g05010.2	helix-loop-helix DNA-binding domain containing protein, expressed	GO:0007165	signal transduction	P
LOC_Os07g05010.2	helix-loop-helix DNA-binding domain containing protein, expressed	GO:0009628	response to abiotic stimulus	P
LOC_Os07g05010.2	helix-loop-helix DNA-binding domain containing protein, expressed	GO:0003677	DNA binding	F
LOC_Os07g05010.2	helix-loop-helix DNA-binding domain containing protein, expressed	GO:0009058	biosynthetic process	P
LOC_Os07g05010.2	helix-loop-helix DNA-binding domain containing protein, expressed	GO:0006139	nucleobase, nucleoside, nucleotide and nucleic acid metabolic process	P
LOC_Os07g05010.2	helix-loop-helix DNA-binding domain containing protein, expressed	GO:0009987	cellular process	P
LOC_Os07g05010.2	helix-loop-helix DNA-binding domain containing protein, expressed	GO:0005515	protein binding	F
LOC_Os07g05010.2	helix-loop-helix DNA-binding domain containing protein, expressed	GO:0009791	post-embryonic development	P
LOC_Os07g05010.2	helix-loop-helix DNA-binding domain containing protein, expressed	GO:0003700	sequence-specific DNA binding transcription factor activity	F
LOC_Os07g05010.2	helix-loop-helix DNA-binding domain containing protein, expressed	GO:0009719	response to endogenous stimulus	P
LOC_Os07g05010.2	helix-loop-helix DNA-binding domain containing protein, expressed	GO:0005634	nucleus	C
LOC_Os07g05010.2	helix-loop-helix DNA-binding domain containing protein, expressed	GO:0009606	tropism	P
LOC_Os07g05010.2	helix-loop-helix DNA-binding domain containing protein, expressed	GO:0006629	lipid metabolic process	P
LOC_Os01g31870.1	natural resistance-associated macrophage protein, putative, expressed	GO:0006810	transport	P
LOC_Os01g31870.1	natural resistance-associated macrophage protein, putative, expressed	GO:0009987	cellular process	P
LOC_Os01g31870.1	natural resistance-associated macrophage protein, putative, expressed	GO:0005215	transporter activity	F
LOC_Os01g31870.1	natural resistance-associated macrophage protein, putative, expressed	GO:0005886	plasma membrane	C
LOC_Os01g31870.1	natural resistance-associated macrophage protein, putative, expressed	GO:0008150	biological_process	P
LOC_Os01g31870.1	natural resistance-associated macrophage protein, putative, expressed	GO:0019725	cellular homeostasis	P
LOC_Os06g01250.1	cytochrome P450, putative, expressed	GO:0005623	cell	C
LOC_Os06g01250.1	cytochrome P450, putative, expressed	GO:0003674	molecular_function	F
LOC_Os06g01250.1	cytochrome P450, putative, expressed	GO:0005488	binding	F
LOC_Os06g01250.1	cytochrome P450, putative, expressed	GO:0003824	catalytic activity	F
LOC_Os06g01250.1	cytochrome P450, putative, expressed	GO:0008152	metabolic process	P
LOC_Os06g01250.1	cytochrome P450, putative, expressed	GO:0019825	oxygen binding	F
LOC_Os06g03930.1	cytochrome P450 86A1, putative, expressed	GO:0003674	molecular_function	F
LOC_Os06g03930.1	cytochrome P450 86A1, putative, expressed	GO:0005488	binding	F
LOC_Os06g03930.1	cytochrome P450 86A1, putative, expressed	GO:0005783	endoplasmic reticulum	C
LOC_Os06g03930.1	cytochrome P450 86A1, putative, expressed	GO:0003824	catalytic activity	F
LOC_Os06g03930.1	cytochrome P450 86A1, putative, expressed	GO:0008152	metabolic process	P
LOC_Os06g03930.1	cytochrome P450 86A1, putative, expressed	GO:0019825	oxygen binding	F
LOC_Os01g08460.1	TMS membrane protein/tumour differentially expressed protein, putative, expressed	GO:0016020	membrane	C
LOC_Os01g08460.1	TMS membrane protein/tumour differentially expressed protein, putative, expressed	GO:0000003	reproduction	P
LOC_Os01g08460.1	TMS membrane protein/tumour differentially expressed protein, putative, expressed	GO:0009791	post-embryonic development	P
LOC_Os01g08460.1	TMS membrane protein/tumour differentially expressed protein, putative, expressed	GO:0009790	embryo development	P
LOC_Os01g16910.1	outer mitochondrial membrane porin, putative, expressed	GO:0006810	transport	P
LOC_Os01g16910.1	outer mitochondrial membrane porin, putative, expressed	GO:0009987	cellular process	P
LOC_Os01g16910.1	outer mitochondrial membrane porin, putative, expressed	GO:0005215	transporter activity	F
LOC_Os01g16910.1	outer mitochondrial membrane porin, putative, expressed	GO:0016020	membrane	C
LOC_Os01g16910.1	outer mitochondrial membrane porin, putative, expressed	GO:0005739	mitochondrion	C
LOC_Os01g16910.1	outer mitochondrial membrane porin, putative, expressed	GO:0005773	vacuole	C
LOC_Os01g16910.1	outer mitochondrial membrane porin, putative, expressed	GO:0016043	cellular component organization	P
LOC_Os01g16910.1	outer mitochondrial membrane porin, putative, expressed	GO:0005515	protein binding	F
LOC_Os01g42190.1	heat shock protein DnaJ, putative, expressed	GO:0019538	protein metabolic process	P
LOC_Os01g42190.1	heat shock protein DnaJ, putative, expressed	GO:0009987	cellular process	P
LOC_Os01g42190.1	heat shock protein DnaJ, putative, expressed	GO:0005634	nucleus	C
LOC_Os01g42190.1	heat shock protein DnaJ, putative, expressed	GO:0005515	protein binding	F
LOC_Os01g42190.1	heat shock protein DnaJ, putative, expressed	GO:0005737	cytoplasm	C
LOC_Os11g25860.1	protein Kinase, putative, expressed	GO:0016301	kinase activity	F
LOC_Os11g25860.1	protein Kinase, putative, expressed	GO:0000166	nucleotide binding	F
LOC_Os11g25860.1	protein Kinase, putative, expressed	GO:0006464	protein modification process	P
LOC_Os11g25860.1	protein Kinase, putative, expressed	GO:0005886	plasma membrane	C
LOC_Os01g62970.1	expressed protein	GO:0003674	molecular_function	F
LOC_Os01g62970.1	expressed protein	GO:0008150	biological_process	P
LOC_Os01g62970.1	expressed protein	GO:0009536	plastid	C
LOC_Os03g46600.1	acidic leucine-rich nuclear phosphoprotein 32-related protein 2, putative, expressed	GO:0005575	cellular_component	C
LOC_Os03g46600.1	acidic leucine-rich nuclear phosphoprotein 32-related protein 2, putative, expressed	GO:0008150	biological_process	P
LOC_Os04g25440.1	cytokinin-O-glucosyltransferase 2, putative, expressed	GO:0005575	cellular_component	C
LOC_Os04g25440.1	cytokinin-O-glucosyltransferase 2, putative, expressed	GO:0016740	transferase activity	F
LOC_Os04g25440.1	cytokinin-O-glucosyltransferase 2, putative, expressed	GO:0008152	metabolic process	P
LOC_Os12g43130.1	phytoene synthase, chloroplast precursor, putative, expressed	GO:0003824	catalytic activity	F
LOC_Os12g43130.1	phytoene synthase, chloroplast precursor, putative, expressed	GO:0009058	biosynthetic process	P
LOC_Os12g43130.1	phytoene synthase, chloroplast precursor, putative, expressed	GO:0009987	cellular process	P
LOC_Os12g43130.1	phytoene synthase, chloroplast precursor, putative, expressed	GO:0006629	lipid metabolic process	P
LOC_Os12g43130.1	phytoene synthase, chloroplast precursor, putative, expressed	GO:0008152	metabolic process	P
LOC_Os12g43130.1	phytoene synthase, chloroplast precursor, putative, expressed	GO:0016740	transferase activity	F
LOC_Os12g43130.1	phytoene synthase, chloroplast precursor, putative, expressed	GO:0009536	plastid	C
LOC_Os08g29150.1	phospholipid-transporting ATPase, putative, expressed	GO:0016020	membrane	C
LOC_Os08g29150.1	phospholipid-transporting ATPase, putative, expressed	GO:0008152	metabolic process	P
LOC_Os08g29150.1	phospholipid-transporting ATPase, putative, expressed	GO:0016787	hydrolase activity	F
LOC_Os08g29150.1	phospholipid-transporting ATPase, putative, expressed	GO:0005215	transporter activity	F
LOC_Os08g29150.1	phospholipid-transporting ATPase, putative, expressed	GO:0006810	transport	P
LOC_Os08g29150.1	phospholipid-transporting ATPase, putative, expressed	GO:0009987	cellular process	P
LOC_Os08g29150.1	phospholipid-transporting ATPase, putative, expressed	GO:0006139	nucleobase, nucleoside, nucleotide and nucleic acid metabolic process	P
LOC_Os08g29150.1	phospholipid-transporting ATPase, putative, expressed	GO:0009058	biosynthetic process	P
LOC_Os08g29150.1	phospholipid-transporting ATPase, putative, expressed	GO:0009056	catabolic process	P
LOC_Os01g72100.1	OsCML10 - Calmodulin-related calcium sensor protein, expressed	GO:0005634	nucleus	C
LOC_Os01g72100.1	OsCML10 - Calmodulin-related calcium sensor protein, expressed	GO:0006950	response to stress	P
LOC_Os01g72100.1	OsCML10 - Calmodulin-related calcium sensor protein, expressed	GO:0009628	response to abiotic stimulus	P
LOC_Os01g72100.1	OsCML10 - Calmodulin-related calcium sensor protein, expressed	GO:0005488	binding	F
LOC_Os01g72100.1	OsCML10 - Calmodulin-related calcium sensor protein, expressed	GO:0009653	anatomical structure morphogenesis	P
LOC_Os01g72100.1	OsCML10 - Calmodulin-related calcium sensor protein, expressed	GO:0030154	cell differentiation	P
LOC_Os01g72100.1	OsCML10 - Calmodulin-related calcium sensor protein, expressed	GO:0007275	multicellular organismal development	P
LOC_Os01g72100.1	OsCML10 - Calmodulin-related calcium sensor protein, expressed	GO:0016049	cell growth	P
LOC_Os01g72100.1	OsCML10 - Calmodulin-related calcium sensor protein, expressed	GO:0005737	cytoplasm	C
LOC_Os05g46290.1	T-complex protein, putative, expressed	GO:0016020	membrane	C
LOC_Os05g46290.1	T-complex protein, putative, expressed	GO:0005773	vacuole	C
LOC_Os05g46290.1	T-complex protein, putative, expressed	GO:0008150	biological_process	P
LOC_Os05g46290.1	T-complex protein, putative, expressed	GO:0000166	nucleotide binding	F
LOC_Os05g46290.1	T-complex protein, putative, expressed	GO:0005739	mitochondrion	C
LOC_Os02g09940.1	peroxiredoxin, putative, expressed	GO:0006950	response to stress	P
LOC_Os02g09940.1	peroxiredoxin, putative, expressed	GO:0009607	response to biotic stimulus	P
LOC_Os02g09940.1	peroxiredoxin, putative, expressed	GO:0008152	metabolic process	P
LOC_Os02g09940.1	peroxiredoxin, putative, expressed	GO:0009579	thylakoid	C
LOC_Os02g09940.1	peroxiredoxin, putative, expressed	GO:0006464	protein modification process	P
LOC_Os02g09940.1	peroxiredoxin, putative, expressed	GO:0003674	molecular_function	F
LOC_Os02g09940.1	peroxiredoxin, putative, expressed	GO:0005618	cell wall	C
LOC_Os02g09940.1	peroxiredoxin, putative, expressed	GO:0005515	protein binding	F
LOC_Os02g09940.1	peroxiredoxin, putative, expressed	GO:0009536	plastid	C
LOC_Os02g09940.1	peroxiredoxin, putative, expressed	GO:0003824	catalytic activity	F
LOC_Os03g06930.1	homeodomain protein, putative, expressed	GO:0003677	DNA binding	F
LOC_Os03g06930.1	homeodomain protein, putative, expressed	GO:0009058	biosynthetic process	P
LOC_Os03g06930.1	homeodomain protein, putative, expressed	GO:0006139	nucleobase, nucleoside, nucleotide and nucleic acid metabolic process	P
LOC_Os03g06930.1	homeodomain protein, putative, expressed	GO:0003700	sequence-specific DNA binding transcription factor activity	F
LOC_Os09g25100.1	CAMK_KIN1/SNF1/Nim1_like.35 - CAMK includes calcium/calmodulin depedent protein kinases, expressed	GO:0005575	cellular_component	C
LOC_Os09g25100.1	CAMK_KIN1/SNF1/Nim1_like.35 - CAMK includes calcium/calmodulin depedent protein kinases, expressed	GO:0008152	metabolic process	P
LOC_Os09g25100.1	CAMK_KIN1/SNF1/Nim1_like.35 - CAMK includes calcium/calmodulin depedent protein kinases, expressed	GO:0009987	cellular process	P
LOC_Os09g25100.1	CAMK_KIN1/SNF1/Nim1_like.35 - CAMK includes calcium/calmodulin depedent protein kinases, expressed	GO:0006950	response to stress	P
LOC_Os09g25100.1	CAMK_KIN1/SNF1/Nim1_like.35 - CAMK includes calcium/calmodulin depedent protein kinases, expressed	GO:0009628	response to abiotic stimulus	P
LOC_Os09g25100.1	CAMK_KIN1/SNF1/Nim1_like.35 - CAMK includes calcium/calmodulin depedent protein kinases, expressed	GO:0000166	nucleotide binding	F
LOC_Os09g25100.1	CAMK_KIN1/SNF1/Nim1_like.35 - CAMK includes calcium/calmodulin depedent protein kinases, expressed	GO:0016301	kinase activity	F
LOC_Os09g25100.1	CAMK_KIN1/SNF1/Nim1_like.35 - CAMK includes calcium/calmodulin depedent protein kinases, expressed	GO:0006464	protein modification process	P
LOC_Os09g25100.1	CAMK_KIN1/SNF1/Nim1_like.35 - CAMK includes calcium/calmodulin depedent protein kinases, expressed	GO:0006810	transport	P
LOC_Os09g25100.1	CAMK_KIN1/SNF1/Nim1_like.35 - CAMK includes calcium/calmodulin depedent protein kinases, expressed	GO:0005515	protein binding	F
LOC_Os09g25100.1	CAMK_KIN1/SNF1/Nim1_like.35 - CAMK includes calcium/calmodulin depedent protein kinases, expressed	GO:0007275	multicellular organismal development	P
LOC_Os03g26820.1	LTPL52 - Protease inhibitor/seed storage/LTP family protein precursor, expressed	GO:0008289	lipid binding	F
LOC_Os03g26820.1	LTPL52 - Protease inhibitor/seed storage/LTP family protein precursor, expressed	GO:0006810	transport	P
LOC_Os03g26820.1	LTPL52 - Protease inhibitor/seed storage/LTP family protein precursor, expressed	GO:0005886	plasma membrane	C
LOC_Os03g26820.1	LTPL52 - Protease inhibitor/seed storage/LTP family protein precursor, expressed	GO:0016020	membrane	C
LOC_Os05g37950.1	guanylyl cyclase, putative, expressed	GO:0003674	molecular_function	F
LOC_Os05g37950.1	guanylyl cyclase, putative, expressed	GO:0008150	biological_process	P
LOC_Os03g15230.1	DUF292 domain containing protein, expressed	GO:0006950	response to stress	P
LOC_Os10g01080.1	SOR/SNZ family protein, putative, expressed	GO:0009058	biosynthetic process	P
LOC_Os10g01080.1	SOR/SNZ family protein, putative, expressed	GO:0009987	cellular process	P
LOC_Os10g01080.1	SOR/SNZ family protein, putative, expressed	GO:0005515	protein binding	F
LOC_Os10g01080.1	SOR/SNZ family protein, putative, expressed	GO:0006950	response to stress	P
LOC_Os10g01080.1	SOR/SNZ family protein, putative, expressed	GO:0008152	metabolic process	P
LOC_Os10g01080.1	SOR/SNZ family protein, putative, expressed	GO:0005623	cell	C
LOC_Os10g01080.1	SOR/SNZ family protein, putative, expressed	GO:0005829	cytosol	C
LOC_Os10g01080.1	SOR/SNZ family protein, putative, expressed	GO:0009628	response to abiotic stimulus	P
LOC_Os10g01080.1	SOR/SNZ family protein, putative, expressed	GO:0005886	plasma membrane	C
LOC_Os07g42590.1	OsFBX258 - F-box domain containing protein, expressed	GO:0005575	cellular_component	C
LOC_Os07g42590.1	OsFBX258 - F-box domain containing protein, expressed	GO:0019538	protein metabolic process	P
LOC_Os07g42590.1	OsFBX258 - F-box domain containing protein, expressed	GO:0009056	catabolic process	P
LOC_Os07g42590.1	OsFBX258 - F-box domain containing protein, expressed	GO:0009987	cellular process	P
LOC_Os07g42590.1	OsFBX258 - F-box domain containing protein, expressed	GO:0006464	protein modification process	P
LOC_Os07g42590.1	OsFBX258 - F-box domain containing protein, expressed	GO:0003824	catalytic activity	F
LOC_Os01g59970.1	expressed protein	GO:0005623	cell	C
LOC_Os01g59970.1	expressed protein	GO:0003674	molecular_function	F
LOC_Os01g59970.1	expressed protein	GO:0008150	biological_process	P
LOC_Os01g06600.1	glutaryl-CoA dehydrogenase, mitochondrial precursor, putative, expressed	GO:0009056	catabolic process	P
LOC_Os01g06600.1	glutaryl-CoA dehydrogenase, mitochondrial precursor, putative, expressed	GO:0009987	cellular process	P
LOC_Os01g06600.1	glutaryl-CoA dehydrogenase, mitochondrial precursor, putative, expressed	GO:0006629	lipid metabolic process	P
LOC_Os01g06600.1	glutaryl-CoA dehydrogenase, mitochondrial precursor, putative, expressed	GO:0003824	catalytic activity	F
LOC_Os01g06600.1	glutaryl-CoA dehydrogenase, mitochondrial precursor, putative, expressed	GO:0005777	peroxisome	C
LOC_Os01g06600.1	glutaryl-CoA dehydrogenase, mitochondrial precursor, putative, expressed	GO:0008152	metabolic process	P
LOC_Os01g06600.1	glutaryl-CoA dehydrogenase, mitochondrial precursor, putative, expressed	GO:0000003	reproduction	P
LOC_Os01g06600.1	glutaryl-CoA dehydrogenase, mitochondrial precursor, putative, expressed	GO:0009791	post-embryonic development	P
LOC_Os01g06600.1	glutaryl-CoA dehydrogenase, mitochondrial precursor, putative, expressed	GO:0009790	embryo development	P
LOC_Os12g07480.1	TCP family transcription factor, putative, expressed	GO:0005575	cellular_component	C
LOC_Os12g07480.1	TCP family transcription factor, putative, expressed	GO:0009058	biosynthetic process	P
LOC_Os12g07480.1	TCP family transcription factor, putative, expressed	GO:0006139	nucleobase, nucleoside, nucleotide and nucleic acid metabolic process	P
LOC_Os12g07480.1	TCP family transcription factor, putative, expressed	GO:0003700	sequence-specific DNA binding transcription factor activity	F
LOC_Os12g07480.1	TCP family transcription factor, putative, expressed	GO:0003677	DNA binding	F
LOC_Os03g38540.1	folic acid binding protein, putative, expressed	GO:0005488	binding	F
LOC_Os03g38540.1	folic acid binding protein, putative, expressed	GO:0008152	metabolic process	P
LOC_Os03g38540.1	folic acid binding protein, putative, expressed	GO:0016740	transferase activity	F
LOC_Os02g51900.1	cytokinin-O-glucosyltransferase 2, putative, expressed	GO:0005575	cellular_component	C
LOC_Os02g51900.1	cytokinin-O-glucosyltransferase 2, putative, expressed	GO:0016740	transferase activity	F
LOC_Os02g51900.1	cytokinin-O-glucosyltransferase 2, putative, expressed	GO:0008152	metabolic process	P
LOC_Os04g34290.1	protein kinase, putative, expressed	GO:0005623	cell	C
LOC_Os04g34290.1	protein kinase, putative, expressed	GO:0016301	kinase activity	F
LOC_Os04g34290.1	protein kinase, putative, expressed	GO:0000166	nucleotide binding	F
LOC_Os04g34290.1	protein kinase, putative, expressed	GO:0030246	carbohydrate binding	F
LOC_Os04g34290.1	protein kinase, putative, expressed	GO:0009875	pollen-pistil interaction	P
LOC_Os04g34290.1	protein kinase, putative, expressed	GO:0006464	protein modification process	P
LOC_Os03g28160.2	jacalin-like lectin domain containing protein, expressed	GO:0003674	molecular_function	F
LOC_Os03g28160.2	jacalin-like lectin domain containing protein, expressed	GO:0005575	cellular_component	C
LOC_Os03g28160.2	jacalin-like lectin domain containing protein, expressed	GO:0008150	biological_process	P
LOC_Os07g03810.1	lectin-like receptor kinase 7, putative, expressed	GO:0008150	biological_process	P
LOC_Os07g03810.1	lectin-like receptor kinase 7, putative, expressed	GO:0008152	metabolic process	P
LOC_Os07g03810.1	lectin-like receptor kinase 7, putative, expressed	GO:0009987	cellular process	P
LOC_Os07g03810.1	lectin-like receptor kinase 7, putative, expressed	GO:0016301	kinase activity	F
LOC_Os07g03810.1	lectin-like receptor kinase 7, putative, expressed	GO:0005886	plasma membrane	C
LOC_Os07g10420.1	expressed protein	GO:0003674	molecular_function	F
LOC_Os07g10420.1	expressed protein	GO:0005575	cellular_component	C
LOC_Os07g10420.1	expressed protein	GO:0008150	biological_process	P
LOC_Os06g39050.1	syntaxin, putative, expressed	GO:0006810	transport	P
LOC_Os06g39050.1	syntaxin, putative, expressed	GO:0009987	cellular process	P
LOC_Os06g39050.1	syntaxin, putative, expressed	GO:0005515	protein binding	F
LOC_Os06g39050.1	syntaxin, putative, expressed	GO:0005737	cytoplasm	C
LOC_Os06g39050.1	syntaxin, putative, expressed	GO:0009856	pollination	P
LOC_Os06g39050.1	syntaxin, putative, expressed	GO:0016043	cellular component organization	P
LOC_Os06g39050.1	syntaxin, putative, expressed	GO:0009653	anatomical structure morphogenesis	P
LOC_Os06g39050.1	syntaxin, putative, expressed	GO:0030154	cell differentiation	P
LOC_Os06g39050.1	syntaxin, putative, expressed	GO:0016049	cell growth	P
LOC_Os06g39050.1	syntaxin, putative, expressed	GO:0007275	multicellular organismal development	P
LOC_Os06g39050.1	syntaxin, putative, expressed	GO:0005886	plasma membrane	C
LOC_Os05g51610.1	sodium/calcium exchanger protein, putative, expressed	GO:0006810	transport	P
LOC_Os05g51610.1	sodium/calcium exchanger protein, putative, expressed	GO:0009987	cellular process	P
LOC_Os05g51610.1	sodium/calcium exchanger protein, putative, expressed	GO:0008150	biological_process	P
LOC_Os05g51610.1	sodium/calcium exchanger protein, putative, expressed	GO:0016020	membrane	C
LOC_Os05g51610.1	sodium/calcium exchanger protein, putative, expressed	GO:0005773	vacuole	C
LOC_Os05g51610.1	sodium/calcium exchanger protein, putative, expressed	GO:0005515	protein binding	F
LOC_Os05g51610.1	sodium/calcium exchanger protein, putative, expressed	GO:0019725	cellular homeostasis	P
LOC_Os05g51610.1	sodium/calcium exchanger protein, putative, expressed	GO:0008152	metabolic process	P
LOC_Os05g51610.1	sodium/calcium exchanger protein, putative, expressed	GO:0009607	response to biotic stimulus	P
LOC_Os05g51610.1	sodium/calcium exchanger protein, putative, expressed	GO:0005215	transporter activity	F
LOC_Os09g32500.1	60S ribosomal protein L32, putative, expressed	GO:0005840	ribosome	C
LOC_Os09g32500.1	60S ribosomal protein L32, putative, expressed	GO:0009987	cellular process	P
LOC_Os09g32500.1	60S ribosomal protein L32, putative, expressed	GO:0005730	nucleolus	C
LOC_Os09g32500.1	60S ribosomal protein L32, putative, expressed	GO:0005829	cytosol	C
LOC_Os09g32500.1	60S ribosomal protein L32, putative, expressed	GO:0006412	translation	P
LOC_Os09g32500.1	60S ribosomal protein L32, putative, expressed	GO:0005198	structural molecule activity	F
LOC_Os03g03900.1	NIN, putative, expressed	GO:0008150	biological_process	P
LOC_Os03g03900.1	NIN, putative, expressed	GO:0009058	biosynthetic process	P
LOC_Os03g03900.1	NIN, putative, expressed	GO:0006139	nucleobase, nucleoside, nucleotide and nucleic acid metabolic process	P
LOC_Os03g03900.1	NIN, putative, expressed	GO:0003700	sequence-specific DNA binding transcription factor activity	F
LOC_Os09g28180.1	D-mannose binding lectin family protein, expressed	GO:0008152	metabolic process	P
LOC_Os09g28180.1	D-mannose binding lectin family protein, expressed	GO:0009987	cellular process	P
LOC_Os09g28180.1	D-mannose binding lectin family protein, expressed	GO:0000166	nucleotide binding	F
LOC_Os09g28180.1	D-mannose binding lectin family protein, expressed	GO:0030246	carbohydrate binding	F
LOC_Os09g28180.1	D-mannose binding lectin family protein, expressed	GO:0016301	kinase activity	F
LOC_Os09g28180.1	D-mannose binding lectin family protein, expressed	GO:0006464	protein modification process	P
LOC_Os09g28180.1	D-mannose binding lectin family protein, expressed	GO:0005623	cell	C
LOC_Os02g21190.1	expressed protein	GO:0003674	molecular_function	F
LOC_Os04g40530.1	methyltransferase domain containing protein, expressed	GO:0005575	cellular_component	C
LOC_Os04g40530.1	methyltransferase domain containing protein, expressed	GO:0008152	metabolic process	P
LOC_Os04g40530.1	methyltransferase domain containing protein, expressed	GO:0016740	transferase activity	F
LOC_Os04g40530.1	methyltransferase domain containing protein, expressed	GO:0009987	cellular process	P
LOC_Os03g55670.1	expressed protein	GO:0006950	response to stress	P
LOC_Os03g55670.1	expressed protein	GO:0009607	response to biotic stimulus	P
LOC_Os03g55670.1	expressed protein	GO:0003674	molecular_function	F
LOC_Os03g55670.1	expressed protein	GO:0000003	reproduction	P
LOC_Os03g55670.1	expressed protein	GO:0009791	post-embryonic development	P
LOC_Os03g55670.1	expressed protein	GO:0009790	embryo development	P
LOC_Os03g55670.1	expressed protein	GO:0009536	plastid	C
LOC_Os07g41180.1	RNA-binding protein-like, putative, expressed	GO:0006810	transport	P
LOC_Os07g41180.1	RNA-binding protein-like, putative, expressed	GO:0003723	RNA binding	F
LOC_Os07g41180.1	RNA-binding protein-like, putative, expressed	GO:0009987	cellular process	P
LOC_Os07g41180.1	RNA-binding protein-like, putative, expressed	GO:0000166	nucleotide binding	F
LOC_Os07g41180.1	RNA-binding protein-like, putative, expressed	GO:0005622	intracellular	C
LOC_Os07g41180.1	RNA-binding protein-like, putative, expressed	GO:0003676	nucleic acid binding	F
LOC_Os01g71190.1	photosystem II reaction center PSB28 protein, chloroplast precursor, putative, expressed	GO:0003674	molecular_function	F
LOC_Os01g71190.1	photosystem II reaction center PSB28 protein, chloroplast precursor, putative, expressed	GO:0016020	membrane	C
LOC_Os01g71190.1	photosystem II reaction center PSB28 protein, chloroplast precursor, putative, expressed	GO:0009579	thylakoid	C
LOC_Os01g71190.1	photosystem II reaction center PSB28 protein, chloroplast precursor, putative, expressed	GO:0009536	plastid	C
LOC_Os01g71190.1	photosystem II reaction center PSB28 protein, chloroplast precursor, putative, expressed	GO:0015979	photosynthesis	P
LOC_Os09g32520.1	60S ribosomal protein L32, putative, expressed	GO:0005840	ribosome	C
LOC_Os09g32520.1	60S ribosomal protein L32, putative, expressed	GO:0009987	cellular process	P
LOC_Os09g32520.1	60S ribosomal protein L32, putative, expressed	GO:0005730	nucleolus	C
LOC_Os09g32520.1	60S ribosomal protein L32, putative, expressed	GO:0005829	cytosol	C
LOC_Os09g32520.1	60S ribosomal protein L32, putative, expressed	GO:0006412	translation	P
LOC_Os09g32520.1	60S ribosomal protein L32, putative, expressed	GO:0005198	structural molecule activity	F
LOC_Os02g22070.1	expressed protein	GO:0003676	nucleic acid binding	F
LOC_Os02g22070.1	expressed protein	GO:0009536	plastid	C
LOC_Os03g10110.1	cupin domain containing protein, expressed	GO:0005623	cell	C
LOC_Os03g10110.1	cupin domain containing protein, expressed	GO:0003674	molecular_function	F
LOC_Os03g10110.1	cupin domain containing protein, expressed	GO:0008150	biological_process	P
LOC_Os06g48520.1	disease resistance protein RPM1, putative, expressed	GO:0006950	response to stress	P
LOC_Os06g48520.1	disease resistance protein RPM1, putative, expressed	GO:0008219	cell death	P
LOC_Os06g48520.1	disease resistance protein RPM1, putative, expressed	GO:0005515	protein binding	F
LOC_Os06g48520.1	disease resistance protein RPM1, putative, expressed	GO:0000166	nucleotide binding	F
LOC_Os06g48520.1	disease resistance protein RPM1, putative, expressed	GO:0005886	plasma membrane	C
LOC_Os08g26870.1	wound responsive protein, putative, expressed	GO:0006950	response to stress	P
LOC_Os08g26870.1	wound responsive protein, putative, expressed	GO:0003677	DNA binding	F
LOC_Os08g26870.1	wound responsive protein, putative, expressed	GO:0006259	DNA metabolic process	P
LOC_Os08g26870.1	wound responsive protein, putative, expressed	GO:0004518	nuclease activity	F
LOC_Os02g02400.1	catalase isozyme A, putative, expressed	GO:0009991	response to extracellular stimulus	P
LOC_Os02g02400.1	catalase isozyme A, putative, expressed	GO:0007154	cell communication	P
LOC_Os02g02400.1	catalase isozyme A, putative, expressed	GO:0006950	response to stress	P
LOC_Os02g02400.1	catalase isozyme A, putative, expressed	GO:0009628	response to abiotic stimulus	P
LOC_Os02g02400.1	catalase isozyme A, putative, expressed	GO:0005777	peroxisome	C
LOC_Os02g02400.1	catalase isozyme A, putative, expressed	GO:0008152	metabolic process	P
LOC_Os02g02400.1	catalase isozyme A, putative, expressed	GO:0005488	binding	F
LOC_Os02g02400.1	catalase isozyme A, putative, expressed	GO:0009719	response to endogenous stimulus	P
LOC_Os02g02400.1	catalase isozyme A, putative, expressed	GO:0008150	biological_process	P
LOC_Os02g02400.1	catalase isozyme A, putative, expressed	GO:0005618	cell wall	C
LOC_Os02g02400.1	catalase isozyme A, putative, expressed	GO:0003824	catalytic activity	F
LOC_Os02g02400.1	catalase isozyme A, putative, expressed	GO:0005739	mitochondrion	C
LOC_Os02g02400.1	catalase isozyme A, putative, expressed	GO:0009536	plastid	C
LOC_Os02g02400.1	catalase isozyme A, putative, expressed	GO:0005840	ribosome	C
LOC_Os02g02400.1	catalase isozyme A, putative, expressed	GO:0005829	cytosol	C
LOC_Os12g08810.1	VTC2, putative, expressed	GO:0005575	cellular_component	C
LOC_Os12g08810.1	VTC2, putative, expressed	GO:0016740	transferase activity	F
LOC_Os12g08810.1	VTC2, putative, expressed	GO:0008152	metabolic process	P
LOC_Os12g08810.1	VTC2, putative, expressed	GO:0005515	protein binding	F
LOC_Os12g08810.1	VTC2, putative, expressed	GO:0009058	biosynthetic process	P
LOC_Os12g08810.1	VTC2, putative, expressed	GO:0009987	cellular process	P
LOC_Os12g08810.1	VTC2, putative, expressed	GO:0009719	response to endogenous stimulus	P
LOC_Os12g08810.1	VTC2, putative, expressed	GO:0008150	biological_process	P
LOC_Os04g48160.1	IQ calmodulin-binding motif family protein, putative, expressed	GO:0009719	response to endogenous stimulus	P
LOC_Os04g48160.1	IQ calmodulin-binding motif family protein, putative, expressed	GO:0005515	protein binding	F
LOC_Os05g30760.1	esterase, putative, expressed	GO:0016787	hydrolase activity	F
LOC_Os05g30760.1	esterase, putative, expressed	GO:0006950	response to stress	P
LOC_Os05g30760.1	esterase, putative, expressed	GO:0009607	response to biotic stimulus	P
LOC_Os05g30760.1	esterase, putative, expressed	GO:0008152	metabolic process	P
LOC_Os05g30760.1	esterase, putative, expressed	GO:0009987	cellular process	P
LOC_Os05g30760.1	esterase, putative, expressed	GO:0005623	cell	C
LOC_Os03g19720.1	EF hand family protein, putative, expressed	GO:0005488	binding	F
LOC_Os03g19720.1	EF hand family protein, putative, expressed	GO:0005829	cytosol	C
LOC_Os03g19720.1	EF hand family protein, putative, expressed	GO:0006950	response to stress	P
LOC_Os03g19720.1	EF hand family protein, putative, expressed	GO:0009628	response to abiotic stimulus	P
LOC_Os01g46760.1	protein phosphatase 2C, putative, expressed	GO:0008152	metabolic process	P
LOC_Os01g46760.1	protein phosphatase 2C, putative, expressed	GO:0006950	response to stress	P
LOC_Os01g46760.1	protein phosphatase 2C, putative, expressed	GO:0009628	response to abiotic stimulus	P
LOC_Os01g46760.1	protein phosphatase 2C, putative, expressed	GO:0009987	cellular process	P
LOC_Os01g46760.1	protein phosphatase 2C, putative, expressed	GO:0003824	catalytic activity	F
LOC_Os01g46760.1	protein phosphatase 2C, putative, expressed	GO:0016787	hydrolase activity	F
LOC_Os01g46760.1	protein phosphatase 2C, putative, expressed	GO:0009719	response to endogenous stimulus	P
LOC_Os01g46760.1	protein phosphatase 2C, putative, expressed	GO:0009536	plastid	C
LOC_Os02g15860.1	expressed protein	GO:0003674	molecular_function	F
LOC_Os02g15860.1	expressed protein	GO:0005575	cellular_component	C
LOC_Os02g15860.1	expressed protein	GO:0008150	biological_process	P
LOC_Os01g05010.1	mitochondrial glycoprotein, putative, expressed	GO:0003674	molecular_function	F
LOC_Os01g05010.1	mitochondrial glycoprotein, putative, expressed	GO:0005739	mitochondrion	C
LOC_Os01g05010.1	mitochondrial glycoprotein, putative, expressed	GO:0008150	biological_process	P
LOC_Os07g06850.1	gibberellin receptor GID1L2, putative, expressed	GO:0005575	cellular_component	C
LOC_Os07g06850.1	gibberellin receptor GID1L2, putative, expressed	GO:0008152	metabolic process	P
LOC_Os07g06850.1	gibberellin receptor GID1L2, putative, expressed	GO:0016787	hydrolase activity	F
LOC_Os02g54140.1	hsp20/alpha crystallin family protein, putative, expressed	GO:0009628	response to abiotic stimulus	P
LOC_Os02g54140.1	hsp20/alpha crystallin family protein, putative, expressed	GO:0003674	molecular_function	F
LOC_Os02g54140.1	hsp20/alpha crystallin family protein, putative, expressed	GO:0006950	response to stress	P
LOC_Os01g68140.1	expressed protein	GO:0003674	molecular_function	F
LOC_Os01g68140.1	expressed protein	GO:0005575	cellular_component	C
LOC_Os01g68140.1	expressed protein	GO:0008150	biological_process	P
LOC_Os08g31980.1	trehalose-6-phosphate synthase, putative, expressed	GO:0005575	cellular_component	C
LOC_Os08g31980.1	trehalose-6-phosphate synthase, putative, expressed	GO:0016787	hydrolase activity	F
LOC_Os08g31980.1	trehalose-6-phosphate synthase, putative, expressed	GO:0016740	transferase activity	F
LOC_Os08g31980.1	trehalose-6-phosphate synthase, putative, expressed	GO:0009058	biosynthetic process	P
LOC_Os08g31980.1	trehalose-6-phosphate synthase, putative, expressed	GO:0005975	carbohydrate metabolic process	P
LOC_Os08g31980.1	trehalose-6-phosphate synthase, putative, expressed	GO:0009987	cellular process	P
LOC_Os08g31980.1	trehalose-6-phosphate synthase, putative, expressed	GO:0008152	metabolic process	P
LOC_Os01g18220.1	expressed protein	GO:0003674	molecular_function	F
LOC_Os01g18220.1	expressed protein	GO:0005575	cellular_component	C
LOC_Os01g18220.1	expressed protein	GO:0008150	biological_process	P
LOC_Os06g04680.1	expressed protein	GO:0005794	Golgi apparatus	C
LOC_Os03g20500.1	OsFBX82 - F-box domain containing protein, expressed	GO:0003674	molecular_function	F
LOC_Os03g20500.1	OsFBX82 - F-box domain containing protein, expressed	GO:0005575	cellular_component	C
LOC_Os03g20500.1	OsFBX82 - F-box domain containing protein, expressed	GO:0006950	response to stress	P
LOC_Os03g20500.1	OsFBX82 - F-box domain containing protein, expressed	GO:0009628	response to abiotic stimulus	P
LOC_Os07g23120.1	expressed protein	GO:0005829	cytosol	C
LOC_Os02g36330.1	RING-H2 finger protein ATL1O, putative, expressed	GO:0005488	binding	F
LOC_Os03g02750.1	OsSub25 - Putative Subtilisin homologue, expressed	GO:0016787	hydrolase activity	F
LOC_Os03g02750.1	OsSub25 - Putative Subtilisin homologue, expressed	GO:0009653	anatomical structure morphogenesis	P
LOC_Os03g02750.1	OsSub25 - Putative Subtilisin homologue, expressed	GO:0009791	post-embryonic development	P
LOC_Os03g02750.1	OsSub25 - Putative Subtilisin homologue, expressed	GO:0005886	plasma membrane	C
LOC_Os03g02750.1	OsSub25 - Putative Subtilisin homologue, expressed	GO:0019538	protein metabolic process	P
LOC_Os03g02750.1	OsSub25 - Putative Subtilisin homologue, expressed	GO:0008152	metabolic process	P
LOC_Os03g02750.1	OsSub25 - Putative Subtilisin homologue, expressed	GO:0005618	cell wall	C
LOC_Os03g02750.1	OsSub25 - Putative Subtilisin homologue, expressed	GO:0009987	cellular process	P
LOC_Os01g59730.1	ribosomal protein L7Ae, putative, expressed	GO:0005840	ribosome	C
LOC_Os01g59730.1	ribosomal protein L7Ae, putative, expressed	GO:0005829	cytosol	C
LOC_Os01g59730.1	ribosomal protein L7Ae, putative, expressed	GO:0006412	translation	P
LOC_Os01g59730.1	ribosomal protein L7Ae, putative, expressed	GO:0005198	structural molecule activity	F
LOC_Os01g10320.1	class III HD-Zip protein 8, putative, expressed	GO:0003677	DNA binding	F
LOC_Os01g10320.1	class III HD-Zip protein 8, putative, expressed	GO:0005634	nucleus	C
LOC_Os01g10320.1	class III HD-Zip protein 8, putative, expressed	GO:0007275	multicellular organismal development	P
LOC_Os01g10320.1	class III HD-Zip protein 8, putative, expressed	GO:0009058	biosynthetic process	P
LOC_Os01g10320.1	class III HD-Zip protein 8, putative, expressed	GO:0006139	nucleobase, nucleoside, nucleotide and nucleic acid metabolic process	P
LOC_Os01g10320.1	class III HD-Zip protein 8, putative, expressed	GO:0009653	anatomical structure morphogenesis	P
LOC_Os01g10320.1	class III HD-Zip protein 8, putative, expressed	GO:0040007	growth	P
LOC_Os01g10320.1	class III HD-Zip protein 8, putative, expressed	GO:0009908	flower development	P
LOC_Os01g10320.1	class III HD-Zip protein 8, putative, expressed	GO:0003700	sequence-specific DNA binding transcription factor activity	F
LOC_Os01g10320.1	class III HD-Zip protein 8, putative, expressed	GO:0008150	biological_process	P
LOC_Os06g09180.1	OsMKK5 - putative MAPKK based on amino acid sequence homology, expressed	GO:0006950	response to stress	P
LOC_Os06g09180.1	OsMKK5 - putative MAPKK based on amino acid sequence homology, expressed	GO:0009607	response to biotic stimulus	P
LOC_Os06g09180.1	OsMKK5 - putative MAPKK based on amino acid sequence homology, expressed	GO:0008152	metabolic process	P
LOC_Os06g09180.1	OsMKK5 - putative MAPKK based on amino acid sequence homology, expressed	GO:0009987	cellular process	P
LOC_Os06g09180.1	OsMKK5 - putative MAPKK based on amino acid sequence homology, expressed	GO:0007165	signal transduction	P
LOC_Os06g09180.1	OsMKK5 - putative MAPKK based on amino acid sequence homology, expressed	GO:0005634	nucleus	C
LOC_Os06g09180.1	OsMKK5 - putative MAPKK based on amino acid sequence homology, expressed	GO:0016301	kinase activity	F
LOC_Os06g09180.1	OsMKK5 - putative MAPKK based on amino acid sequence homology, expressed	GO:0006464	protein modification process	P
LOC_Os06g09180.1	OsMKK5 - putative MAPKK based on amino acid sequence homology, expressed	GO:0007275	multicellular organismal development	P
LOC_Os06g09180.1	OsMKK5 - putative MAPKK based on amino acid sequence homology, expressed	GO:0005737	cytoplasm	C
LOC_Os06g09180.1	OsMKK5 - putative MAPKK based on amino acid sequence homology, expressed	GO:0009838	abscission	P
LOC_Os06g09180.1	OsMKK5 - putative MAPKK based on amino acid sequence homology, expressed	GO:0009908	flower development	P
LOC_Os06g09180.1	OsMKK5 - putative MAPKK based on amino acid sequence homology, expressed	GO:0009791	post-embryonic development	P
LOC_Os09g32330.1	expressed protein	GO:0003674	molecular_function	F
LOC_Os09g32330.1	expressed protein	GO:0005575	cellular_component	C
LOC_Os09g32330.1	expressed protein	GO:0008150	biological_process	P
LOC_Os10g38710.1	glutathione S-transferase, putative, expressed	GO:0016740	transferase activity	F
LOC_Os10g38710.1	glutathione S-transferase, putative, expressed	GO:0008152	metabolic process	P
LOC_Os10g38710.1	glutathione S-transferase, putative, expressed	GO:0009987	cellular process	P
LOC_Os10g38710.1	glutathione S-transferase, putative, expressed	GO:0009056	catabolic process	P
LOC_Os10g38710.1	glutathione S-transferase, putative, expressed	GO:0019748	secondary metabolic process	P
LOC_Os10g38710.1	glutathione S-transferase, putative, expressed	GO:0009628	response to abiotic stimulus	P
LOC_Os10g38710.1	glutathione S-transferase, putative, expressed	GO:0009719	response to endogenous stimulus	P
LOC_Os10g38710.1	glutathione S-transferase, putative, expressed	GO:0009791	post-embryonic development	P
LOC_Os10g38710.1	glutathione S-transferase, putative, expressed	GO:0005737	cytoplasm	C
LOC_Os10g38710.1	glutathione S-transferase, putative, expressed	GO:0009536	plastid	C
LOC_Os11g41610.1	40S ribosomal protein S29, putative, expressed	GO:0005840	ribosome	C
LOC_Os11g41610.1	40S ribosomal protein S29, putative, expressed	GO:0006412	translation	P
LOC_Os11g41610.1	40S ribosomal protein S29, putative, expressed	GO:0005829	cytosol	C
LOC_Os11g41610.1	40S ribosomal protein S29, putative, expressed	GO:0005198	structural molecule activity	F
LOC_Os04g45810.1	homeobox associated leucine zipper, putative, expressed	GO:0005634	nucleus	C
LOC_Os04g45810.1	homeobox associated leucine zipper, putative, expressed	GO:0009719	response to endogenous stimulus	P
LOC_Os04g45810.1	homeobox associated leucine zipper, putative, expressed	GO:0007165	signal transduction	P
LOC_Os04g45810.1	homeobox associated leucine zipper, putative, expressed	GO:0006950	response to stress	P
LOC_Os04g45810.1	homeobox associated leucine zipper, putative, expressed	GO:0009628	response to abiotic stimulus	P
LOC_Os04g45810.1	homeobox associated leucine zipper, putative, expressed	GO:0009058	biosynthetic process	P
LOC_Os04g45810.1	homeobox associated leucine zipper, putative, expressed	GO:0006139	nucleobase, nucleoside, nucleotide and nucleic acid metabolic process	P
LOC_Os04g45810.1	homeobox associated leucine zipper, putative, expressed	GO:0003700	sequence-specific DNA binding transcription factor activity	F
LOC_Os05g08750.1	UDP-glucoronosyl and UDP-glucosyl transferase domain containing protein, expressed	GO:0016740	transferase activity	F
LOC_Os05g08750.1	UDP-glucoronosyl and UDP-glucosyl transferase domain containing protein, expressed	GO:0008152	metabolic process	P
LOC_Os05g08750.1	UDP-glucoronosyl and UDP-glucosyl transferase domain containing protein, expressed	GO:0009987	cellular process	P
LOC_Os05g08750.1	UDP-glucoronosyl and UDP-glucosyl transferase domain containing protein, expressed	GO:0016043	cellular component organization	P
LOC_Os05g08750.1	UDP-glucoronosyl and UDP-glucosyl transferase domain containing protein, expressed	GO:0007049	cell cycle	P
LOC_Os05g08750.1	UDP-glucoronosyl and UDP-glucosyl transferase domain containing protein, expressed	GO:0008150	biological_process	P
LOC_Os05g08750.1	UDP-glucoronosyl and UDP-glucosyl transferase domain containing protein, expressed	GO:0005737	cytoplasm	C
LOC_Os05g08750.1	UDP-glucoronosyl and UDP-glucosyl transferase domain containing protein, expressed	GO:0005515	protein binding	F
LOC_Os02g44930.1	HMG1/2, putative, expressed	GO:0016043	cellular component organization	P
LOC_Os02g44930.1	HMG1/2, putative, expressed	GO:0009987	cellular process	P
LOC_Os02g44930.1	HMG1/2, putative, expressed	GO:0003677	DNA binding	F
LOC_Os02g44930.1	HMG1/2, putative, expressed	GO:0005622	intracellular	C
LOC_Os02g44930.1	HMG1/2, putative, expressed	GO:0009058	biosynthetic process	P
LOC_Os02g44930.1	HMG1/2, putative, expressed	GO:0006139	nucleobase, nucleoside, nucleotide and nucleic acid metabolic process	P
LOC_Os02g44930.1	HMG1/2, putative, expressed	GO:0003682	chromatin binding	F
LOC_Os02g44930.1	HMG1/2, putative, expressed	GO:0003700	sequence-specific DNA binding transcription factor activity	F
LOC_Os02g44930.1	HMG1/2, putative, expressed	GO:0005198	structural molecule activity	F
LOC_Os03g14530.1	S10/S20 domain containing ribosomal protein, putative, expressed	GO:0003723	RNA binding	F
LOC_Os03g14530.1	S10/S20 domain containing ribosomal protein, putative, expressed	GO:0005829	cytosol	C
LOC_Os03g14530.1	S10/S20 domain containing ribosomal protein, putative, expressed	GO:0006412	translation	P
LOC_Os03g14530.1	S10/S20 domain containing ribosomal protein, putative, expressed	GO:0005840	ribosome	C
LOC_Os03g14530.1	S10/S20 domain containing ribosomal protein, putative, expressed	GO:0005198	structural molecule activity	F
LOC_Os09g39500.1	ubiquitin fusion protein, putative, expressed	GO:0005730	nucleolus	C
LOC_Os09g39500.1	ubiquitin fusion protein, putative, expressed	GO:0005840	ribosome	C
LOC_Os09g39500.1	ubiquitin fusion protein, putative, expressed	GO:0005829	cytosol	C
LOC_Os09g39500.1	ubiquitin fusion protein, putative, expressed	GO:0006412	translation	P
LOC_Os09g39500.1	ubiquitin fusion protein, putative, expressed	GO:0005198	structural molecule activity	F
LOC_Os08g15050.1	CCT/B-box zinc finger protein, putative, expressed	GO:0009058	biosynthetic process	P
LOC_Os08g15050.1	CCT/B-box zinc finger protein, putative, expressed	GO:0006139	nucleobase, nucleoside, nucleotide and nucleic acid metabolic process	P
LOC_Os08g15050.1	CCT/B-box zinc finger protein, putative, expressed	GO:0005488	binding	F
LOC_Os08g15050.1	CCT/B-box zinc finger protein, putative, expressed	GO:0005622	intracellular	C
LOC_Os08g15050.1	CCT/B-box zinc finger protein, putative, expressed	GO:0003700	sequence-specific DNA binding transcription factor activity	F
LOC_Os01g12260.1	vacuolar ATP synthase subunit E, putative, expressed	GO:0006810	transport	P
LOC_Os01g12260.1	vacuolar ATP synthase subunit E, putative, expressed	GO:0009987	cellular process	P
LOC_Os01g12260.1	vacuolar ATP synthase subunit E, putative, expressed	GO:0006950	response to stress	P
LOC_Os01g12260.1	vacuolar ATP synthase subunit E, putative, expressed	GO:0009607	response to biotic stimulus	P
LOC_Os01g12260.1	vacuolar ATP synthase subunit E, putative, expressed	GO:0016020	membrane	C
LOC_Os01g12260.1	vacuolar ATP synthase subunit E, putative, expressed	GO:0005773	vacuole	C
LOC_Os01g12260.1	vacuolar ATP synthase subunit E, putative, expressed	GO:0009628	response to abiotic stimulus	P
LOC_Os01g12260.1	vacuolar ATP synthase subunit E, putative, expressed	GO:0016787	hydrolase activity	F
LOC_Os01g12260.1	vacuolar ATP synthase subunit E, putative, expressed	GO:0005215	transporter activity	F
LOC_Os01g12260.1	vacuolar ATP synthase subunit E, putative, expressed	GO:0005739	mitochondrion	C
LOC_Os01g12260.1	vacuolar ATP synthase subunit E, putative, expressed	GO:0016043	cellular component organization	P
LOC_Os01g12260.1	vacuolar ATP synthase subunit E, putative, expressed	GO:0009058	biosynthetic process	P
LOC_Os01g12260.1	vacuolar ATP synthase subunit E, putative, expressed	GO:0006139	nucleobase, nucleoside, nucleotide and nucleic acid metabolic process	P
LOC_Os01g12260.1	vacuolar ATP synthase subunit E, putative, expressed	GO:0009056	catabolic process	P
LOC_Os01g12260.1	vacuolar ATP synthase subunit E, putative, expressed	GO:0000003	reproduction	P
LOC_Os01g12260.1	vacuolar ATP synthase subunit E, putative, expressed	GO:0009791	post-embryonic development	P
LOC_Os01g12260.1	vacuolar ATP synthase subunit E, putative, expressed	GO:0009790	embryo development	P
LOC_Os01g12260.1	vacuolar ATP synthase subunit E, putative, expressed	GO:0005840	ribosome	C
LOC_Os01g12260.1	vacuolar ATP synthase subunit E, putative, expressed	GO:0005829	cytosol	C
LOC_Os03g05320.1	expressed protein	GO:0003674	molecular_function	F
LOC_Os03g05320.1	expressed protein	GO:0008150	biological_process	P
LOC_Os03g05320.1	expressed protein	GO:0009536	plastid	C
LOC_Os01g36350.1	cytochrome P450, putative, expressed	GO:0003674	molecular_function	F
LOC_Os01g36350.1	cytochrome P450, putative, expressed	GO:0005488	binding	F
LOC_Os01g36350.1	cytochrome P450, putative, expressed	GO:0003824	catalytic activity	F
LOC_Os01g36350.1	cytochrome P450, putative, expressed	GO:0008152	metabolic process	P
LOC_Os01g36350.1	cytochrome P450, putative, expressed	GO:0019825	oxygen binding	F
LOC_Os08g01270.1	protein kinase family protein, putative, expressed	GO:0016301	kinase activity	F
LOC_Os08g01270.1	protein kinase family protein, putative, expressed	GO:0005829	cytosol	C
LOC_Os08g01270.1	protein kinase family protein, putative, expressed	GO:0006464	protein modification process	P
LOC_Os08g01270.1	protein kinase family protein, putative, expressed	GO:0016043	cellular component organization	P
LOC_Os08g01270.1	protein kinase family protein, putative, expressed	GO:0009987	cellular process	P
LOC_Os12g08260.2	dehydrogenase E1 component domain containing protein, expressed	GO:0003824	catalytic activity	F
LOC_Os12g08260.2	dehydrogenase E1 component domain containing protein, expressed	GO:0008152	metabolic process	P
LOC_Os12g08260.2	dehydrogenase E1 component domain containing protein, expressed	GO:0005739	mitochondrion	C
LOC_Os02g06430.1	DUF292 domain containing protein, expressed	GO:0003674	molecular_function	F
LOC_Os02g06430.1	DUF292 domain containing protein, expressed	GO:0008150	biological_process	P
LOC_Os03g55840.1	pentatricopeptide, putative, expressed	GO:0005575	cellular_component	C
LOC_Os03g55840.1	pentatricopeptide, putative, expressed	GO:0016740	transferase activity	F
LOC_Os03g55840.1	pentatricopeptide, putative, expressed	GO:0006464	protein modification process	P
LOC_Os09g20900.1	hypoxia-responsive family protein, putative, expressed	GO:0005488	binding	F
LOC_Os09g20900.1	hypoxia-responsive family protein, putative, expressed	GO:0006950	response to stress	P
LOC_Os08g02690.1	MA3 domain containing protein, expressed	GO:0003674	molecular_function	F
LOC_Os08g02690.1	MA3 domain containing protein, expressed	GO:0005515	protein binding	F
LOC_Os08g02690.1	MA3 domain containing protein, expressed	GO:0008150	biological_process	P
LOC_Os03g16670.1	haloacid dehalogenase-like hydrolase family protein, putative, expressed	GO:0008152	metabolic process	P
LOC_Os03g16670.1	haloacid dehalogenase-like hydrolase family protein, putative, expressed	GO:0016787	hydrolase activity	F
LOC_Os03g16670.1	haloacid dehalogenase-like hydrolase family protein, putative, expressed	GO:0003824	catalytic activity	F
LOC_Os11g01410.1	ammonium transporter protein, putative, expressed	GO:0005215	transporter activity	F
LOC_Os11g01410.1	ammonium transporter protein, putative, expressed	GO:0006810	transport	P
LOC_Os11g01410.1	ammonium transporter protein, putative, expressed	GO:0009987	cellular process	P
LOC_Os11g01410.1	ammonium transporter protein, putative, expressed	GO:0005575	cellular_component	C
LOC_Os11g01410.1	ammonium transporter protein, putative, expressed	GO:0009607	response to biotic stimulus	P
LOC_Os11g01410.1	ammonium transporter protein, putative, expressed	GO:0005886	plasma membrane	C
LOC_Os06g51260.1	MYB family transcription factor, putative, expressed	GO:0008150	biological_process	P
LOC_Os06g51260.1	MYB family transcription factor, putative, expressed	GO:0009719	response to endogenous stimulus	P
LOC_Os06g51260.1	MYB family transcription factor, putative, expressed	GO:0003677	DNA binding	F
LOC_Os06g51260.1	MYB family transcription factor, putative, expressed	GO:0009058	biosynthetic process	P
LOC_Os06g51260.1	MYB family transcription factor, putative, expressed	GO:0006139	nucleobase, nucleoside, nucleotide and nucleic acid metabolic process	P
LOC_Os06g51260.1	MYB family transcription factor, putative, expressed	GO:0009791	post-embryonic development	P
LOC_Os06g51260.1	MYB family transcription factor, putative, expressed	GO:0009908	flower development	P
LOC_Os06g51260.1	MYB family transcription factor, putative, expressed	GO:0006950	response to stress	P
LOC_Os06g51260.1	MYB family transcription factor, putative, expressed	GO:0009628	response to abiotic stimulus	P
LOC_Os06g51260.1	MYB family transcription factor, putative, expressed	GO:0003700	sequence-specific DNA binding transcription factor activity	F
LOC_Os04g49757.1	purine permease, putative, expressed	GO:0016020	membrane	C
LOC_Os04g49757.1	purine permease, putative, expressed	GO:0006810	transport	P
LOC_Os04g49757.1	purine permease, putative, expressed	GO:0009987	cellular process	P
LOC_Os04g49757.1	purine permease, putative, expressed	GO:0005215	transporter activity	F
LOC_Os05g33940.1	alpha/beta hydrolase fold, putative, expressed	GO:0005575	cellular_component	C
LOC_Os05g33940.1	alpha/beta hydrolase fold, putative, expressed	GO:0008152	metabolic process	P
LOC_Os05g33940.1	alpha/beta hydrolase fold, putative, expressed	GO:0016787	hydrolase activity	F
LOC_Os02g56860.1	3-ketoacyl-CoA synthase, putative, expressed	GO:0005783	endoplasmic reticulum	C
LOC_Os02g56860.1	3-ketoacyl-CoA synthase, putative, expressed	GO:0008152	metabolic process	P
LOC_Os02g56860.1	3-ketoacyl-CoA synthase, putative, expressed	GO:0016740	transferase activity	F
LOC_Os02g56860.1	3-ketoacyl-CoA synthase, putative, expressed	GO:0003824	catalytic activity	F
LOC_Os10g03540.1	ribosomal protein L7Ae, putative, expressed	GO:0009987	cellular process	P
LOC_Os10g03540.1	ribosomal protein L7Ae, putative, expressed	GO:0003723	RNA binding	F
LOC_Os10g03540.1	ribosomal protein L7Ae, putative, expressed	GO:0005730	nucleolus	C
LOC_Os07g12250.1	ribosomal protein L24, putative, expressed	GO:0005840	ribosome	C
LOC_Os07g12250.1	ribosomal protein L24, putative, expressed	GO:0005829	cytosol	C
LOC_Os07g12250.1	ribosomal protein L24, putative, expressed	GO:0009719	response to endogenous stimulus	P
LOC_Os07g12250.1	ribosomal protein L24, putative, expressed	GO:0007165	signal transduction	P
LOC_Os07g12250.1	ribosomal protein L24, putative, expressed	GO:0009908	flower development	P
LOC_Os07g12250.1	ribosomal protein L24, putative, expressed	GO:0009987	cellular process	P
LOC_Os07g12250.1	ribosomal protein L24, putative, expressed	GO:0005730	nucleolus	C
LOC_Os07g12250.1	ribosomal protein L24, putative, expressed	GO:0006412	translation	P
LOC_Os07g12250.1	ribosomal protein L24, putative, expressed	GO:0005198	structural molecule activity	F
LOC_Os11g39220.1	acyl-coenzyme A oxidase, putative, expressed	GO:0009056	catabolic process	P
LOC_Os11g39220.1	acyl-coenzyme A oxidase, putative, expressed	GO:0009987	cellular process	P
LOC_Os11g39220.1	acyl-coenzyme A oxidase, putative, expressed	GO:0006629	lipid metabolic process	P
LOC_Os11g39220.1	acyl-coenzyme A oxidase, putative, expressed	GO:0003824	catalytic activity	F
LOC_Os11g39220.1	acyl-coenzyme A oxidase, putative, expressed	GO:0005777	peroxisome	C
LOC_Os01g62780.1	expressed protein	GO:0005575	cellular_component	C
LOC_Os01g62780.1	expressed protein	GO:0008150	biological_process	P
LOC_Os12g40260.1	WD-40 repeat family protein, putative, expressed	GO:0005575	cellular_component	C
LOC_Os12g40260.1	WD-40 repeat family protein, putative, expressed	GO:0000166	nucleotide binding	F
LOC_Os12g40260.1	WD-40 repeat family protein, putative, expressed	GO:0008150	biological_process	P
LOC_Os03g57340.1	chaperone protein dnaJ, putative, expressed	GO:0019538	protein metabolic process	P
LOC_Os03g57340.1	chaperone protein dnaJ, putative, expressed	GO:0009987	cellular process	P
LOC_Os03g57340.1	chaperone protein dnaJ, putative, expressed	GO:0000166	nucleotide binding	F
LOC_Os03g57340.1	chaperone protein dnaJ, putative, expressed	GO:0005575	cellular_component	C
LOC_Os03g57340.1	chaperone protein dnaJ, putative, expressed	GO:0005515	protein binding	F
LOC_Os03g57340.1	chaperone protein dnaJ, putative, expressed	GO:0006139	nucleobase, nucleoside, nucleotide and nucleic acid metabolic process	P
LOC_Os03g57340.1	chaperone protein dnaJ, putative, expressed	GO:0009056	catabolic process	P
LOC_Os03g57340.1	chaperone protein dnaJ, putative, expressed	GO:0009908	flower development	P
LOC_Os03g57340.1	chaperone protein dnaJ, putative, expressed	GO:0005618	cell wall	C
LOC_Os03g57340.1	chaperone protein dnaJ, putative, expressed	GO:0005730	nucleolus	C
LOC_Os03g57340.1	chaperone protein dnaJ, putative, expressed	GO:0005829	cytosol	C
LOC_Os03g57340.1	chaperone protein dnaJ, putative, expressed	GO:0006950	response to stress	P
LOC_Os03g57340.1	chaperone protein dnaJ, putative, expressed	GO:0009628	response to abiotic stimulus	P
LOC_Os03g57340.1	chaperone protein dnaJ, putative, expressed	GO:0005886	plasma membrane	C
LOC_Os03g49350.1	lipozygenase protein, putative, expressed	GO:0003824	catalytic activity	F
LOC_Os03g49350.1	lipozygenase protein, putative, expressed	GO:0009791	post-embryonic development	P
LOC_Os03g49350.1	lipozygenase protein, putative, expressed	GO:0005488	binding	F
LOC_Os03g49350.1	lipozygenase protein, putative, expressed	GO:0008152	metabolic process	P
LOC_Os03g49350.1	lipozygenase protein, putative, expressed	GO:0007275	multicellular organismal development	P
LOC_Os03g49350.1	lipozygenase protein, putative, expressed	GO:0009536	plastid	C
LOC_Os04g31120.3	OsFBK14 - F-box domain and kelch repeat containing protein, expressed	GO:0003674	molecular_function	F
LOC_Os04g31120.3	OsFBK14 - F-box domain and kelch repeat containing protein, expressed	GO:0008150	biological_process	P
LOC_Os01g52920.1	expressed protein	GO:0003674	molecular_function	F
LOC_Os01g52920.1	expressed protein	GO:0005575	cellular_component	C
LOC_Os01g52920.1	expressed protein	GO:0008150	biological_process	P
LOC_Os09g31180.1	ribosomal protein L6, putative, expressed	GO:0016020	membrane	C
LOC_Os09g31180.1	ribosomal protein L6, putative, expressed	GO:0005575	cellular_component	C
LOC_Os09g31180.1	ribosomal protein L6, putative, expressed	GO:0005840	ribosome	C
LOC_Os09g31180.1	ribosomal protein L6, putative, expressed	GO:0005773	vacuole	C
LOC_Os09g31180.1	ribosomal protein L6, putative, expressed	GO:0005730	nucleolus	C
LOC_Os09g31180.1	ribosomal protein L6, putative, expressed	GO:0005829	cytosol	C
LOC_Os09g31180.1	ribosomal protein L6, putative, expressed	GO:0006412	translation	P
LOC_Os09g31180.1	ribosomal protein L6, putative, expressed	GO:0005198	structural molecule activity	F
LOC_Os09g31180.1	ribosomal protein L6, putative, expressed	GO:0005886	plasma membrane	C
LOC_Os09g31180.1	ribosomal protein L6, putative, expressed	GO:0003723	RNA binding	F
LOC_Os09g31180.1	ribosomal protein L6, putative, expressed	GO:0009536	plastid	C
LOC_Os06g11130.1	gibberellin receptor GID1L2, putative, expressed	GO:0008152	metabolic process	P
LOC_Os06g11130.1	gibberellin receptor GID1L2, putative, expressed	GO:0016787	hydrolase activity	F
LOC_Os06g11130.1	gibberellin receptor GID1L2, putative, expressed	GO:0005829	cytosol	C
LOC_Os06g11130.1	gibberellin receptor GID1L2, putative, expressed	GO:0005737	cytoplasm	C
LOC_Os08g32960.1	endonuclease/exonuclease/phosphatase family domain containing protein, expressed	GO:0016787	hydrolase activity	F
LOC_Os08g32960.1	endonuclease/exonuclease/phosphatase family domain containing protein, expressed	GO:0008152	metabolic process	P
LOC_Os08g32960.1	endonuclease/exonuclease/phosphatase family domain containing protein, expressed	GO:0009987	cellular process	P
LOC_Os08g32960.1	endonuclease/exonuclease/phosphatase family domain containing protein, expressed	GO:0008150	biological_process	P
LOC_Os02g14840.1	potassium channel KAT1, putative, expressed	GO:0006810	transport	P
LOC_Os02g14840.1	potassium channel KAT1, putative, expressed	GO:0000166	nucleotide binding	F
LOC_Os02g14840.1	potassium channel KAT1, putative, expressed	GO:0005515	protein binding	F
LOC_Os02g14840.1	potassium channel KAT1, putative, expressed	GO:0005215	transporter activity	F
LOC_Os02g14840.1	potassium channel KAT1, putative, expressed	GO:0009987	cellular process	P
LOC_Os02g14840.1	potassium channel KAT1, putative, expressed	GO:0005886	plasma membrane	C
LOC_Os08g39950.1	potassium transporter, putative, expressed	GO:0016020	membrane	C
LOC_Os08g39950.1	potassium transporter, putative, expressed	GO:0006810	transport	P
LOC_Os08g39950.1	potassium transporter, putative, expressed	GO:0009987	cellular process	P
LOC_Os08g39950.1	potassium transporter, putative, expressed	GO:0005215	transporter activity	F
LOC_Os11g05370.1	60S ribosomal protein L26-1, putative, expressed	GO:0016020	membrane	C
LOC_Os11g05370.1	60S ribosomal protein L26-1, putative, expressed	GO:0005634	nucleus	C
LOC_Os11g05370.1	60S ribosomal protein L26-1, putative, expressed	GO:0005840	ribosome	C
LOC_Os11g05370.1	60S ribosomal protein L26-1, putative, expressed	GO:0006950	response to stress	P
LOC_Os11g05370.1	60S ribosomal protein L26-1, putative, expressed	GO:0009628	response to abiotic stimulus	P
LOC_Os11g05370.1	60S ribosomal protein L26-1, putative, expressed	GO:0005829	cytosol	C
LOC_Os11g05370.1	60S ribosomal protein L26-1, putative, expressed	GO:0005773	vacuole	C
LOC_Os11g05370.1	60S ribosomal protein L26-1, putative, expressed	GO:0005730	nucleolus	C
LOC_Os11g05370.1	60S ribosomal protein L26-1, putative, expressed	GO:0006412	translation	P
LOC_Os11g05370.1	60S ribosomal protein L26-1, putative, expressed	GO:0005198	structural molecule activity	F
LOC_Os11g05370.1	60S ribosomal protein L26-1, putative, expressed	GO:0005886	plasma membrane	C
LOC_Os11g05370.1	60S ribosomal protein L26-1, putative, expressed	GO:0009536	plastid	C
LOC_Os05g03900.2	WRKY109, expressed	GO:0009058	biosynthetic process	P
LOC_Os05g03900.2	WRKY109, expressed	GO:0006139	nucleobase, nucleoside, nucleotide and nucleic acid metabolic process	P
LOC_Os05g03900.2	WRKY109, expressed	GO:0003700	sequence-specific DNA binding transcription factor activity	F
LOC_Os09g26730.1	chaperonin, putative, expressed	GO:0005576	extracellular region	C
LOC_Os09g26730.1	chaperonin, putative, expressed	GO:0016020	membrane	C
LOC_Os09g26730.1	chaperonin, putative, expressed	GO:0009536	plastid	C
LOC_Os09g26730.1	chaperonin, putative, expressed	GO:0009579	thylakoid	C
LOC_Os09g26730.1	chaperonin, putative, expressed	GO:0006950	response to stress	P
LOC_Os09g26730.1	chaperonin, putative, expressed	GO:0009628	response to abiotic stimulus	P
LOC_Os09g26730.1	chaperonin, putative, expressed	GO:0008150	biological_process	P
LOC_Os09g26730.1	chaperonin, putative, expressed	GO:0005488	binding	F
LOC_Os09g26730.1	chaperonin, putative, expressed	GO:0005739	mitochondrion	C
LOC_Os09g26730.1	chaperonin, putative, expressed	GO:0005515	protein binding	F
LOC_Os04g43990.1	DUF584 domain containing protein, putative, expressed	GO:0003674	molecular_function	F
LOC_Os04g43990.1	DUF584 domain containing protein, putative, expressed	GO:0008150	biological_process	P
LOC_Os05g03040.1	AP2 domain containing protein, expressed	GO:0009653	anatomical structure morphogenesis	P
LOC_Os05g03040.1	AP2 domain containing protein, expressed	GO:0007275	multicellular organismal development	P
LOC_Os05g03040.1	AP2 domain containing protein, expressed	GO:0003677	DNA binding	F
LOC_Os05g03040.1	AP2 domain containing protein, expressed	GO:0005634	nucleus	C
LOC_Os05g03040.1	AP2 domain containing protein, expressed	GO:0009058	biosynthetic process	P
LOC_Os05g03040.1	AP2 domain containing protein, expressed	GO:0006139	nucleobase, nucleoside, nucleotide and nucleic acid metabolic process	P
LOC_Os05g03040.1	AP2 domain containing protein, expressed	GO:0003700	sequence-specific DNA binding transcription factor activity	F
LOC_Os05g03040.1	AP2 domain containing protein, expressed	GO:0000003	reproduction	P
LOC_Os05g03040.1	AP2 domain containing protein, expressed	GO:0009791	post-embryonic development	P
LOC_Os02g36220.1	terpene synthase, putative, expressed	GO:0003824	catalytic activity	F
LOC_Os02g36220.1	terpene synthase, putative, expressed	GO:0009536	plastid	C
LOC_Os02g36220.1	terpene synthase, putative, expressed	GO:0009719	response to endogenous stimulus	P
LOC_Os02g36220.1	terpene synthase, putative, expressed	GO:0007165	signal transduction	P
LOC_Os02g36220.1	terpene synthase, putative, expressed	GO:0009058	biosynthetic process	P
LOC_Os02g36220.1	terpene synthase, putative, expressed	GO:0009987	cellular process	P
LOC_Os02g36220.1	terpene synthase, putative, expressed	GO:0006629	lipid metabolic process	P
LOC_Os11g45930.1	NBS-LRR type disease resistance protein, putative, expressed	GO:0006950	response to stress	P
LOC_Os11g45930.1	NBS-LRR type disease resistance protein, putative, expressed	GO:0009607	response to biotic stimulus	P
LOC_Os11g45930.1	NBS-LRR type disease resistance protein, putative, expressed	GO:0008219	cell death	P
LOC_Os11g45930.1	NBS-LRR type disease resistance protein, putative, expressed	GO:0000166	nucleotide binding	F
LOC_Os11g45930.1	NBS-LRR type disease resistance protein, putative, expressed	GO:0005886	plasma membrane	C
LOC_Os11g45930.1	NBS-LRR type disease resistance protein, putative, expressed	GO:0005737	cytoplasm	C
LOC_Os06g07030.1	AP2 domain containing protein, expressed	GO:0003677	DNA binding	F
LOC_Os06g07030.1	AP2 domain containing protein, expressed	GO:0009058	biosynthetic process	P
LOC_Os06g07030.1	AP2 domain containing protein, expressed	GO:0006139	nucleobase, nucleoside, nucleotide and nucleic acid metabolic process	P
LOC_Os06g07030.1	AP2 domain containing protein, expressed	GO:0003700	sequence-specific DNA binding transcription factor activity	F
LOC_Os06g49750.1	kelch motif family protein, expressed	GO:0003674	molecular_function	F
LOC_Os06g49750.1	kelch motif family protein, expressed	GO:0005575	cellular_component	C
LOC_Os06g49750.1	kelch motif family protein, expressed	GO:0009628	response to abiotic stimulus	P
LOC_Os05g48290.3	T-complex protein, putative, expressed	GO:0019538	protein metabolic process	P
LOC_Os05g48290.3	T-complex protein, putative, expressed	GO:0009987	cellular process	P
LOC_Os05g48290.3	T-complex protein, putative, expressed	GO:0000166	nucleotide binding	F
LOC_Os05g48290.3	T-complex protein, putative, expressed	GO:0005618	cell wall	C
LOC_Os05g48290.3	T-complex protein, putative, expressed	GO:0005515	protein binding	F
LOC_Os05g48290.3	T-complex protein, putative, expressed	GO:0005829	cytosol	C
LOC_Os05g48290.3	T-complex protein, putative, expressed	GO:0005886	plasma membrane	C
LOC_Os12g08760.1	carboxyvinyl-carboxyphosphonate phosphorylmutase, putative, expressed	GO:0008152	metabolic process	P
LOC_Os12g08760.1	carboxyvinyl-carboxyphosphonate phosphorylmutase, putative, expressed	GO:0003824	catalytic activity	F
LOC_Os12g08760.1	carboxyvinyl-carboxyphosphonate phosphorylmutase, putative, expressed	GO:0009536	plastid	C
LOC_Os08g32690.1	expressed protein	GO:0003674	molecular_function	F
LOC_Os08g32690.1	expressed protein	GO:0005730	nucleolus	C
LOC_Os08g32690.1	expressed protein	GO:0008150	biological_process	P
LOC_Os03g49430.1	pre-mRNA-splicing factor, putative, expressed	GO:0005634	nucleus	C
LOC_Os03g49430.1	pre-mRNA-splicing factor, putative, expressed	GO:0006139	nucleobase, nucleoside, nucleotide and nucleic acid metabolic process	P
LOC_Os03g52690.1	CBS domain containing membrane protein, putative, expressed	GO:0006950	response to stress	P
LOC_Os03g52690.1	CBS domain containing membrane protein, putative, expressed	GO:0009628	response to abiotic stimulus	P
LOC_Os03g52690.1	CBS domain containing membrane protein, putative, expressed	GO:0005739	mitochondrion	C
LOC_Os03g52690.1	CBS domain containing membrane protein, putative, expressed	GO:0005488	binding	F
LOC_Os02g53420.1	DnaK family protein, putative, expressed	GO:0019538	protein metabolic process	P
LOC_Os02g53420.1	DnaK family protein, putative, expressed	GO:0009987	cellular process	P
LOC_Os02g53420.1	DnaK family protein, putative, expressed	GO:0005739	mitochondrion	C
LOC_Os02g53420.1	DnaK family protein, putative, expressed	GO:0000166	nucleotide binding	F
LOC_Os02g53420.1	DnaK family protein, putative, expressed	GO:0006950	response to stress	P
LOC_Os02g53420.1	DnaK family protein, putative, expressed	GO:0009628	response to abiotic stimulus	P
LOC_Os02g53420.1	DnaK family protein, putative, expressed	GO:0016020	membrane	C
LOC_Os02g53420.1	DnaK family protein, putative, expressed	GO:0005773	vacuole	C
LOC_Os02g53420.1	DnaK family protein, putative, expressed	GO:0008150	biological_process	P
LOC_Os02g53420.1	DnaK family protein, putative, expressed	GO:0005618	cell wall	C
LOC_Os02g53420.1	DnaK family protein, putative, expressed	GO:0009607	response to biotic stimulus	P
LOC_Os02g53420.1	DnaK family protein, putative, expressed	GO:0009536	plastid	C
LOC_Os11g32500.1	rubredoxin family protein, putative, expressed	GO:0003674	molecular_function	F
LOC_Os11g32500.1	rubredoxin family protein, putative, expressed	GO:0005488	binding	F
LOC_Os01g09510.4	60S acidic ribosomal protein, putative, expressed	GO:0005840	ribosome	C
LOC_Os01g09510.4	60S acidic ribosomal protein, putative, expressed	GO:0016020	membrane	C
LOC_Os01g09510.4	60S acidic ribosomal protein, putative, expressed	GO:0005634	nucleus	C
LOC_Os01g09510.4	60S acidic ribosomal protein, putative, expressed	GO:0006950	response to stress	P
LOC_Os01g09510.4	60S acidic ribosomal protein, putative, expressed	GO:0009628	response to abiotic stimulus	P
LOC_Os01g09510.4	60S acidic ribosomal protein, putative, expressed	GO:0006412	translation	P
LOC_Os01g09510.4	60S acidic ribosomal protein, putative, expressed	GO:0005730	nucleolus	C
LOC_Os01g09510.4	60S acidic ribosomal protein, putative, expressed	GO:0005829	cytosol	C
LOC_Os01g09510.4	60S acidic ribosomal protein, putative, expressed	GO:0005198	structural molecule activity	F
LOC_Os01g09510.4	60S acidic ribosomal protein, putative, expressed	GO:0005886	plasma membrane	C
LOC_Os01g09510.4	60S acidic ribosomal protein, putative, expressed	GO:0009536	plastid	C
LOC_Os10g41410.1	nucleoside diphosphate kinase, putative, expressed	GO:0005576	extracellular region	C
LOC_Os10g41410.1	nucleoside diphosphate kinase, putative, expressed	GO:0000166	nucleotide binding	F
LOC_Os10g41410.1	nucleoside diphosphate kinase, putative, expressed	GO:0005575	cellular_component	C
LOC_Os10g41410.1	nucleoside diphosphate kinase, putative, expressed	GO:0006139	nucleobase, nucleoside, nucleotide and nucleic acid metabolic process	P
LOC_Os10g41410.1	nucleoside diphosphate kinase, putative, expressed	GO:0009058	biosynthetic process	P
LOC_Os10g41410.1	nucleoside diphosphate kinase, putative, expressed	GO:0005777	peroxisome	C
LOC_Os10g41410.1	nucleoside diphosphate kinase, putative, expressed	GO:0016301	kinase activity	F
LOC_Os10g41410.1	nucleoside diphosphate kinase, putative, expressed	GO:0005773	vacuole	C
LOC_Os10g41410.1	nucleoside diphosphate kinase, putative, expressed	GO:0016020	membrane	C
LOC_Os10g41410.1	nucleoside diphosphate kinase, putative, expressed	GO:0008150	biological_process	P
LOC_Os10g41410.1	nucleoside diphosphate kinase, putative, expressed	GO:0005829	cytosol	C
LOC_Os10g41410.1	nucleoside diphosphate kinase, putative, expressed	GO:0006950	response to stress	P
LOC_Os10g41410.1	nucleoside diphosphate kinase, putative, expressed	GO:0009628	response to abiotic stimulus	P
LOC_Os10g41410.1	nucleoside diphosphate kinase, putative, expressed	GO:0005886	plasma membrane	C
LOC_Os10g41410.1	nucleoside diphosphate kinase, putative, expressed	GO:0009536	plastid	C
LOC_Os07g47620.1	universal stress protein domain containing protein, putative, expressed	GO:0003674	molecular_function	F
LOC_Os07g47620.1	universal stress protein domain containing protein, putative, expressed	GO:0006950	response to stress	P
LOC_Os07g47620.1	universal stress protein domain containing protein, putative, expressed	GO:0005773	vacuole	C
LOC_Os10g27190.1	40S ribosomal protein S17, putative, expressed	GO:0005840	ribosome	C
LOC_Os10g27190.1	40S ribosomal protein S17, putative, expressed	GO:0016043	cellular component organization	P
LOC_Os10g27190.1	40S ribosomal protein S17, putative, expressed	GO:0009987	cellular process	P
LOC_Os10g27190.1	40S ribosomal protein S17, putative, expressed	GO:0006412	translation	P
LOC_Os10g27190.1	40S ribosomal protein S17, putative, expressed	GO:0005829	cytosol	C
LOC_Os10g27190.1	40S ribosomal protein S17, putative, expressed	GO:0005198	structural molecule activity	F
LOC_Os01g59090.1	thylakoid lumenal 20 kDa protein, putative, expressed	GO:0009579	thylakoid	C
LOC_Os01g59090.1	thylakoid lumenal 20 kDa protein, putative, expressed	GO:0005515	protein binding	F
LOC_Os01g59090.1	thylakoid lumenal 20 kDa protein, putative, expressed	GO:0005488	binding	F
LOC_Os01g59090.1	thylakoid lumenal 20 kDa protein, putative, expressed	GO:0009536	plastid	C
LOC_Os01g59090.1	thylakoid lumenal 20 kDa protein, putative, expressed	GO:0015979	photosynthesis	P
LOC_Os06g01620.1	scarecrow, putative, expressed	GO:0008150	biological_process	P
LOC_Os06g01620.1	scarecrow, putative, expressed	GO:0030154	cell differentiation	P
LOC_Os06g01620.1	scarecrow, putative, expressed	GO:0009058	biosynthetic process	P
LOC_Os06g01620.1	scarecrow, putative, expressed	GO:0006139	nucleobase, nucleoside, nucleotide and nucleic acid metabolic process	P
LOC_Os06g01620.1	scarecrow, putative, expressed	GO:0016043	cellular component organization	P
LOC_Os06g01620.1	scarecrow, putative, expressed	GO:0009653	anatomical structure morphogenesis	P
LOC_Os06g01620.1	scarecrow, putative, expressed	GO:0016049	cell growth	P
LOC_Os06g01620.1	scarecrow, putative, expressed	GO:0007275	multicellular organismal development	P
LOC_Os06g01620.1	scarecrow, putative, expressed	GO:0005515	protein binding	F
LOC_Os06g01620.1	scarecrow, putative, expressed	GO:0009987	cellular process	P
LOC_Os06g01620.1	scarecrow, putative, expressed	GO:0003700	sequence-specific DNA binding transcription factor activity	F
LOC_Os06g01620.1	scarecrow, putative, expressed	GO:0009536	plastid	C
LOC_Os02g28810.1	ribosomal protein, putative, expressed	GO:0005840	ribosome	C
LOC_Os02g28810.1	ribosomal protein, putative, expressed	GO:0016020	membrane	C
LOC_Os02g28810.1	ribosomal protein, putative, expressed	GO:0006139	nucleobase, nucleoside, nucleotide and nucleic acid metabolic process	P
LOC_Os02g28810.1	ribosomal protein, putative, expressed	GO:0006412	translation	P
LOC_Os02g28810.1	ribosomal protein, putative, expressed	GO:0009987	cellular process	P
LOC_Os02g28810.1	ribosomal protein, putative, expressed	GO:0005198	structural molecule activity	F
LOC_Os02g28810.1	ribosomal protein, putative, expressed	GO:0005829	cytosol	C
LOC_Os01g36600.1	PPR repeat domain containing protein, putative, expressed	GO:0003674	molecular_function	F
LOC_Os01g36600.1	PPR repeat domain containing protein, putative, expressed	GO:0008150	biological_process	P
LOC_Os04g45480.1	heat shock protein STI, putative, expressed	GO:0008150	biological_process	P
LOC_Os04g45480.1	heat shock protein STI, putative, expressed	GO:0005634	nucleus	C
LOC_Os04g45480.1	heat shock protein STI, putative, expressed	GO:0005829	cytosol	C
LOC_Os04g45480.1	heat shock protein STI, putative, expressed	GO:0006950	response to stress	P
LOC_Os04g45480.1	heat shock protein STI, putative, expressed	GO:0005488	binding	F
LOC_Os04g45480.1	heat shock protein STI, putative, expressed	GO:0005886	plasma membrane	C
LOC_Os07g46510.1	expressed protein	GO:0003674	molecular_function	F
LOC_Os07g46510.1	expressed protein	GO:0008150	biological_process	P
LOC_Os10g32550.1	T-complex protein, putative, expressed	GO:0005739	mitochondrion	C
LOC_Os10g32550.1	T-complex protein, putative, expressed	GO:0000166	nucleotide binding	F
LOC_Os10g32550.1	T-complex protein, putative, expressed	GO:0006950	response to stress	P
LOC_Os10g32550.1	T-complex protein, putative, expressed	GO:0009628	response to abiotic stimulus	P
LOC_Os10g32550.1	T-complex protein, putative, expressed	GO:0016043	cellular component organization	P
LOC_Os10g32550.1	T-complex protein, putative, expressed	GO:0009987	cellular process	P
LOC_Os10g32550.1	T-complex protein, putative, expressed	GO:0016020	membrane	C
LOC_Os10g32550.1	T-complex protein, putative, expressed	GO:0005773	vacuole	C
LOC_Os10g32550.1	T-complex protein, putative, expressed	GO:0008150	biological_process	P
LOC_Os10g32550.1	T-complex protein, putative, expressed	GO:0005829	cytosol	C
LOC_Os10g32550.1	T-complex protein, putative, expressed	GO:0005488	binding	F
LOC_Os10g32550.1	T-complex protein, putative, expressed	GO:0005840	ribosome	C
LOC_Os05g34770.1	cytochrome c, putative, expressed	GO:0003674	molecular_function	F
LOC_Os05g34770.1	cytochrome c, putative, expressed	GO:0005488	binding	F
LOC_Os01g49310.1	expressed protein	GO:0003674	molecular_function	F
LOC_Os01g49310.1	expressed protein	GO:0005575	cellular_component	C
LOC_Os01g49310.1	expressed protein	GO:0009628	response to abiotic stimulus	P
LOC_Os11g32890.1	expressed protein	GO:0003674	molecular_function	F
LOC_Os11g32890.1	expressed protein	GO:0005739	mitochondrion	C
LOC_Os11g32890.1	expressed protein	GO:0008150	biological_process	P
LOC_Os08g37370.1	mitochondrial carrier protein, putative, expressed	GO:0006810	transport	P
LOC_Os08g37370.1	mitochondrial carrier protein, putative, expressed	GO:0005215	transporter activity	F
LOC_Os08g37370.1	mitochondrial carrier protein, putative, expressed	GO:0009987	cellular process	P
LOC_Os08g37370.1	mitochondrial carrier protein, putative, expressed	GO:0016020	membrane	C
LOC_Os08g37370.1	mitochondrial carrier protein, putative, expressed	GO:0005739	mitochondrion	C
LOC_Os08g37370.1	mitochondrial carrier protein, putative, expressed	GO:0005488	binding	F
LOC_Os12g32590.1	NB-ARC domain containing protein, expressed	GO:0006950	response to stress	P
LOC_Os12g32590.1	NB-ARC domain containing protein, expressed	GO:0008219	cell death	P
LOC_Os12g32590.1	NB-ARC domain containing protein, expressed	GO:0005515	protein binding	F
LOC_Os12g32590.1	NB-ARC domain containing protein, expressed	GO:0000166	nucleotide binding	F
LOC_Os12g32590.1	NB-ARC domain containing protein, expressed	GO:0005886	plasma membrane	C
LOC_Os04g38540.1	aldose 1-epimerase, putative, expressed	GO:0003824	catalytic activity	F
LOC_Os04g38540.1	aldose 1-epimerase, putative, expressed	GO:0005975	carbohydrate metabolic process	P
LOC_Os04g38540.1	aldose 1-epimerase, putative, expressed	GO:0009987	cellular process	P
LOC_Os04g08740.1	ethylene receptor, putative, expressed	GO:0005488	binding	F
LOC_Os04g08740.1	ethylene receptor, putative, expressed	GO:0007165	signal transduction	P
LOC_Os04g08740.1	ethylene receptor, putative, expressed	GO:0009719	response to endogenous stimulus	P
LOC_Os04g08740.1	ethylene receptor, putative, expressed	GO:0005783	endoplasmic reticulum	C
LOC_Os04g08740.1	ethylene receptor, putative, expressed	GO:0004872	receptor activity	F
LOC_Os04g08740.1	ethylene receptor, putative, expressed	GO:0006464	protein modification process	P
LOC_Os04g08740.1	ethylene receptor, putative, expressed	GO:0016301	kinase activity	F
LOC_Os04g08740.1	ethylene receptor, putative, expressed	GO:0005515	protein binding	F
LOC_Os07g39740.1	GDSL-like lipase/acylhydrolase, putative, expressed	GO:0005623	cell	C
LOC_Os07g39740.1	GDSL-like lipase/acylhydrolase, putative, expressed	GO:0008152	metabolic process	P
LOC_Os07g39740.1	GDSL-like lipase/acylhydrolase, putative, expressed	GO:0016787	hydrolase activity	F
LOC_Os07g39740.1	GDSL-like lipase/acylhydrolase, putative, expressed	GO:0006629	lipid metabolic process	P
LOC_Os02g37870.1	Brix domain containing protein, putative, expressed	GO:0005829	cytosol	C
LOC_Os04g54830.1	expressed protein	GO:0003674	molecular_function	F
LOC_Os04g54830.1	expressed protein	GO:0008150	biological_process	P
LOC_Os03g06680.1	plant-specific domain TIGR01615 family protein, expressed	GO:0003674	molecular_function	F
LOC_Os03g06680.1	plant-specific domain TIGR01615 family protein, expressed	GO:0005575	cellular_component	C
LOC_Os03g06680.1	plant-specific domain TIGR01615 family protein, expressed	GO:0008150	biological_process	P
LOC_Os07g27810.1	fiber protein Fb34, putative, expressed	GO:0003674	molecular_function	F
LOC_Os07g27810.1	fiber protein Fb34, putative, expressed	GO:0005575	cellular_component	C
LOC_Os07g27810.1	fiber protein Fb34, putative, expressed	GO:0008150	biological_process	P
LOC_Os07g27810.1	fiber protein Fb34, putative, expressed	GO:0005886	plasma membrane	C
LOC_Os03g51050.1	peptide transporter PTR2, putative, expressed	GO:0005215	transporter activity	F
LOC_Os03g51050.1	peptide transporter PTR2, putative, expressed	GO:0006810	transport	P
LOC_Os03g51050.1	peptide transporter PTR2, putative, expressed	GO:0005773	vacuole	C
LOC_Os03g51050.1	peptide transporter PTR2, putative, expressed	GO:0016020	membrane	C
LOC_Os02g04840.1	GHMP kinases ATP-binding protein, putative, expressed	GO:0005975	carbohydrate metabolic process	P
LOC_Os02g04840.1	GHMP kinases ATP-binding protein, putative, expressed	GO:0009987	cellular process	P
LOC_Os02g04840.1	GHMP kinases ATP-binding protein, putative, expressed	GO:0016301	kinase activity	F
LOC_Os02g04840.1	GHMP kinases ATP-binding protein, putative, expressed	GO:0000166	nucleotide binding	F
LOC_Os02g04840.1	GHMP kinases ATP-binding protein, putative, expressed	GO:0005575	cellular_component	C
LOC_Os02g04840.1	GHMP kinases ATP-binding protein, putative, expressed	GO:0005829	cytosol	C
LOC_Os11g08670.1	NAD kinase, putative, expressed	GO:0008152	metabolic process	P
LOC_Os11g08670.1	NAD kinase, putative, expressed	GO:0009987	cellular process	P
LOC_Os11g08670.1	NAD kinase, putative, expressed	GO:0016301	kinase activity	F
LOC_Os11g08670.1	NAD kinase, putative, expressed	GO:0006139	nucleobase, nucleoside, nucleotide and nucleic acid metabolic process	P
LOC_Os11g08670.1	NAD kinase, putative, expressed	GO:0009058	biosynthetic process	P
LOC_Os11g08670.1	NAD kinase, putative, expressed	GO:0005515	protein binding	F
LOC_Os11g08670.1	NAD kinase, putative, expressed	GO:0009536	plastid	C
LOC_Os07g01560.1	transporter family protein, putative, expressed	GO:0006810	transport	P
LOC_Os07g01560.1	transporter family protein, putative, expressed	GO:0016020	membrane	C
LOC_Os07g01560.1	transporter family protein, putative, expressed	GO:0009987	cellular process	P
LOC_Os07g01560.1	transporter family protein, putative, expressed	GO:0005634	nucleus	C
LOC_Os07g01560.1	transporter family protein, putative, expressed	GO:0005575	cellular_component	C
LOC_Os07g01560.1	transporter family protein, putative, expressed	GO:0005215	transporter activity	F
LOC_Os07g01560.1	transporter family protein, putative, expressed	GO:0005773	vacuole	C
LOC_Os07g01560.1	transporter family protein, putative, expressed	GO:0005886	plasma membrane	C
LOC_Os03g59310.1	ribosomal protein, putative, expressed	GO:0005840	ribosome	C
LOC_Os03g59310.1	ribosomal protein, putative, expressed	GO:0016020	membrane	C
LOC_Os03g59310.1	ribosomal protein, putative, expressed	GO:0005575	cellular_component	C
LOC_Os03g59310.1	ribosomal protein, putative, expressed	GO:0006412	translation	P
LOC_Os03g59310.1	ribosomal protein, putative, expressed	GO:0005622	intracellular	C
LOC_Os03g59310.1	ribosomal protein, putative, expressed	GO:0005829	cytosol	C
LOC_Os03g59310.1	ribosomal protein, putative, expressed	GO:0005198	structural molecule activity	F
LOC_Os12g42420.1	DNA binding protein, putative, expressed	GO:0005623	cell	C
LOC_Os12g42420.1	DNA binding protein, putative, expressed	GO:0003674	molecular_function	F
LOC_Os12g42420.1	DNA binding protein, putative, expressed	GO:0008150	biological_process	P
LOC_Os01g56070.3	RING finger protein, putative, expressed	GO:0005488	binding	F
LOC_Os10g02480.1	oxidoreductase, aldo/keto reductase family protein, putative, expressed	GO:0005829	cytosol	C
LOC_Os10g02480.1	oxidoreductase, aldo/keto reductase family protein, putative, expressed	GO:0006950	response to stress	P
LOC_Os10g02480.1	oxidoreductase, aldo/keto reductase family protein, putative, expressed	GO:0009628	response to abiotic stimulus	P
LOC_Os10g02480.1	oxidoreductase, aldo/keto reductase family protein, putative, expressed	GO:0008152	metabolic process	P
LOC_Os10g02480.1	oxidoreductase, aldo/keto reductase family protein, putative, expressed	GO:0003824	catalytic activity	F
LOC_Os06g08660.1	pentatricopeptide, putative, expressed	GO:0003674	molecular_function	F
LOC_Os06g08660.1	pentatricopeptide, putative, expressed	GO:0005575	cellular_component	C
LOC_Os06g08660.1	pentatricopeptide, putative, expressed	GO:0008150	biological_process	P
LOC_Os03g28080.1	ring-H2 zinc finger protein, putative, expressed	GO:0005488	binding	F
LOC_Os05g22730.1	expressed protein	GO:0009628	response to abiotic stimulus	P
LOC_Os05g22730.1	expressed protein	GO:0003674	molecular_function	F
LOC_Os05g22730.1	expressed protein	GO:0016020	membrane	C
LOC_Os05g22730.1	expressed protein	GO:0009536	plastid	C
LOC_Os05g22730.1	expressed protein	GO:0009579	thylakoid	C
LOC_Os01g22490.1	40S ribosomal protein S27a, putative, expressed	GO:0019538	protein metabolic process	P
LOC_Os01g22490.1	40S ribosomal protein S27a, putative, expressed	GO:0009056	catabolic process	P
LOC_Os01g22490.1	40S ribosomal protein S27a, putative, expressed	GO:0009987	cellular process	P
LOC_Os01g22490.1	40S ribosomal protein S27a, putative, expressed	GO:0005622	intracellular	C
LOC_Os01g22490.1	40S ribosomal protein S27a, putative, expressed	GO:0005840	ribosome	C
LOC_Os01g22490.1	40S ribosomal protein S27a, putative, expressed	GO:0005829	cytosol	C
LOC_Os01g22490.1	40S ribosomal protein S27a, putative, expressed	GO:0005198	structural molecule activity	F
LOC_Os01g22490.1	40S ribosomal protein S27a, putative, expressed	GO:0006464	protein modification process	P
LOC_Os07g37420.1	versicolorin reductase, putative, expressed	GO:0008152	metabolic process	P
LOC_Os07g37420.1	versicolorin reductase, putative, expressed	GO:0003824	catalytic activity	F
LOC_Os07g37420.1	versicolorin reductase, putative, expressed	GO:0005488	binding	F
LOC_Os07g08210.1	cytidylyltransferase domain containing protein, expressed	GO:0006950	response to stress	P
LOC_Os07g08210.1	cytidylyltransferase domain containing protein, expressed	GO:0009628	response to abiotic stimulus	P
LOC_Os07g08210.1	cytidylyltransferase domain containing protein, expressed	GO:0016740	transferase activity	F
LOC_Os07g08210.1	cytidylyltransferase domain containing protein, expressed	GO:0006139	nucleobase, nucleoside, nucleotide and nucleic acid metabolic process	P
LOC_Os07g08210.1	cytidylyltransferase domain containing protein, expressed	GO:0009058	biosynthetic process	P
LOC_Os07g08210.1	cytidylyltransferase domain containing protein, expressed	GO:0008150	biological_process	P
LOC_Os07g08210.1	cytidylyltransferase domain containing protein, expressed	GO:0005829	cytosol	C
LOC_Os07g08210.1	cytidylyltransferase domain containing protein, expressed	GO:0040007	growth	P
LOC_Os07g08210.1	cytidylyltransferase domain containing protein, expressed	GO:0006629	lipid metabolic process	P
LOC_Os01g60830.1	expressed protein	GO:0003674	molecular_function	F
LOC_Os01g60830.1	expressed protein	GO:0008150	biological_process	P
LOC_Os02g48790.1	AML1, putative, expressed	GO:0005575	cellular_component	C
LOC_Os02g48790.1	AML1, putative, expressed	GO:0003723	RNA binding	F
LOC_Os02g48790.1	AML1, putative, expressed	GO:0000166	nucleotide binding	F
LOC_Os02g48790.1	AML1, putative, expressed	GO:0007049	cell cycle	P
LOC_Os02g48790.1	AML1, putative, expressed	GO:0040007	growth	P
LOC_Os02g48790.1	AML1, putative, expressed	GO:0003676	nucleic acid binding	F
LOC_Os09g23084.1	endoglucanase, putative, expressed	GO:0005623	cell	C
LOC_Os09g23084.1	endoglucanase, putative, expressed	GO:0016787	hydrolase activity	F
LOC_Os09g23084.1	endoglucanase, putative, expressed	GO:0008152	metabolic process	P
LOC_Os09g23084.1	endoglucanase, putative, expressed	GO:0005975	carbohydrate metabolic process	P
LOC_Os09g23084.1	endoglucanase, putative, expressed	GO:0003824	catalytic activity	F
LOC_Os05g03860.1	CPuORF3 - conserved peptide uORF-containing transcript, expressed	GO:0003677	DNA binding	F
LOC_Os05g03860.1	CPuORF3 - conserved peptide uORF-containing transcript, expressed	GO:0005515	protein binding	F
LOC_Os05g03860.1	CPuORF3 - conserved peptide uORF-containing transcript, expressed	GO:0009058	biosynthetic process	P
LOC_Os05g03860.1	CPuORF3 - conserved peptide uORF-containing transcript, expressed	GO:0006139	nucleobase, nucleoside, nucleotide and nucleic acid metabolic process	P
LOC_Os05g03860.1	CPuORF3 - conserved peptide uORF-containing transcript, expressed	GO:0003700	sequence-specific DNA binding transcription factor activity	F
LOC_Os11g08300.1	aldehyde dehydrogenase, putative, expressed	GO:0003824	catalytic activity	F
LOC_Os11g08300.1	aldehyde dehydrogenase, putative, expressed	GO:0006950	response to stress	P
LOC_Os11g08300.1	aldehyde dehydrogenase, putative, expressed	GO:0009628	response to abiotic stimulus	P
LOC_Os11g08300.1	aldehyde dehydrogenase, putative, expressed	GO:0009536	plastid	C
LOC_Os11g08300.1	aldehyde dehydrogenase, putative, expressed	GO:0008152	metabolic process	P
LOC_Os11g08300.1	aldehyde dehydrogenase, putative, expressed	GO:0009719	response to endogenous stimulus	P
LOC_Os03g04750.1	60S ribosomal protein L21-2, putative, expressed	GO:0005840	ribosome	C
LOC_Os03g04750.1	60S ribosomal protein L21-2, putative, expressed	GO:0006412	translation	P
LOC_Os03g04750.1	60S ribosomal protein L21-2, putative, expressed	GO:0005622	intracellular	C
LOC_Os03g04750.1	60S ribosomal protein L21-2, putative, expressed	GO:0005198	structural molecule activity	F
LOC_Os05g06720.2	GDSL-like lipase/acylhydrolase, putative, expressed	GO:0008152	metabolic process	P
LOC_Os05g06720.2	GDSL-like lipase/acylhydrolase, putative, expressed	GO:0016787	hydrolase activity	F
LOC_Os05g06720.2	GDSL-like lipase/acylhydrolase, putative, expressed	GO:0009058	biosynthetic process	P
LOC_Os05g06720.2	GDSL-like lipase/acylhydrolase, putative, expressed	GO:0005975	carbohydrate metabolic process	P
LOC_Os05g06720.2	GDSL-like lipase/acylhydrolase, putative, expressed	GO:0006091	generation of precursor metabolites and energy	P
LOC_Os05g06720.2	GDSL-like lipase/acylhydrolase, putative, expressed	GO:0006629	lipid metabolic process	P
LOC_Os05g06720.2	GDSL-like lipase/acylhydrolase, putative, expressed	GO:0009536	plastid	C
LOC_Os09g09510.1	legume lectins beta domain containing protein, expressed	GO:0008150	biological_process	P
LOC_Os09g09510.1	legume lectins beta domain containing protein, expressed	GO:0008152	metabolic process	P
LOC_Os09g09510.1	legume lectins beta domain containing protein, expressed	GO:0009987	cellular process	P
LOC_Os09g09510.1	legume lectins beta domain containing protein, expressed	GO:0016301	kinase activity	F
LOC_Os09g09510.1	legume lectins beta domain containing protein, expressed	GO:0005886	plasma membrane	C
LOC_Os01g18210.1	peptidyl-prolyl cis-trans isomerase, putative, expressed	GO:0005576	extracellular region	C
LOC_Os01g18210.1	peptidyl-prolyl cis-trans isomerase, putative, expressed	GO:0003824	catalytic activity	F
LOC_Os01g18210.1	peptidyl-prolyl cis-trans isomerase, putative, expressed	GO:0016020	membrane	C
LOC_Os01g18210.1	peptidyl-prolyl cis-trans isomerase, putative, expressed	GO:0009536	plastid	C
LOC_Os01g18210.1	peptidyl-prolyl cis-trans isomerase, putative, expressed	GO:0009579	thylakoid	C
LOC_Os01g18210.1	peptidyl-prolyl cis-trans isomerase, putative, expressed	GO:0006950	response to stress	P
LOC_Os01g18210.1	peptidyl-prolyl cis-trans isomerase, putative, expressed	GO:0009607	response to biotic stimulus	P
LOC_Os01g18210.1	peptidyl-prolyl cis-trans isomerase, putative, expressed	GO:0005515	protein binding	F
LOC_Os01g18210.1	peptidyl-prolyl cis-trans isomerase, putative, expressed	GO:0006464	protein modification process	P
LOC_Os01g18210.1	peptidyl-prolyl cis-trans isomerase, putative, expressed	GO:0009628	response to abiotic stimulus	P
LOC_Os01g18210.1	peptidyl-prolyl cis-trans isomerase, putative, expressed	GO:0019538	protein metabolic process	P
LOC_Os01g18210.1	peptidyl-prolyl cis-trans isomerase, putative, expressed	GO:0009987	cellular process	P
LOC_Os01g18210.1	peptidyl-prolyl cis-trans isomerase, putative, expressed	GO:0007165	signal transduction	P
LOC_Os01g18210.1	peptidyl-prolyl cis-trans isomerase, putative, expressed	GO:0008150	biological_process	P
LOC_Os01g18210.1	peptidyl-prolyl cis-trans isomerase, putative, expressed	GO:0009719	response to endogenous stimulus	P
LOC_Os01g18210.1	peptidyl-prolyl cis-trans isomerase, putative, expressed	GO:0009058	biosynthetic process	P
LOC_Os01g18210.1	peptidyl-prolyl cis-trans isomerase, putative, expressed	GO:0005840	ribosome	C
LOC_Os01g18210.1	peptidyl-prolyl cis-trans isomerase, putative, expressed	GO:0005829	cytosol	C
LOC_Os04g42800.1	photosystem-II repair protein, putative, expressed	GO:0003674	molecular_function	F
LOC_Os04g42800.1	photosystem-II repair protein, putative, expressed	GO:0008150	biological_process	P
LOC_Os04g42800.1	photosystem-II repair protein, putative, expressed	GO:0009536	plastid	C
LOC_Os01g17000.1	expressed protein	GO:0003677	DNA binding	F
LOC_Os01g17000.1	expressed protein	GO:0005515	protein binding	F
LOC_Os01g17000.1	expressed protein	GO:0009058	biosynthetic process	P
LOC_Os01g17000.1	expressed protein	GO:0006139	nucleobase, nucleoside, nucleotide and nucleic acid metabolic process	P
LOC_Os01g17000.1	expressed protein	GO:0003700	sequence-specific DNA binding transcription factor activity	F
LOC_Os03g16020.1	hsp20/alpha crystallin family protein, putative, expressed	GO:0009628	response to abiotic stimulus	P
LOC_Os03g16020.1	hsp20/alpha crystallin family protein, putative, expressed	GO:0006950	response to stress	P
LOC_Os03g12620.1	glycosyl hydrolases family 17, putative, expressed	GO:0005623	cell	C
LOC_Os03g12620.1	glycosyl hydrolases family 17, putative, expressed	GO:0005488	binding	F
LOC_Os03g12620.1	glycosyl hydrolases family 17, putative, expressed	GO:0016787	hydrolase activity	F
LOC_Os03g12620.1	glycosyl hydrolases family 17, putative, expressed	GO:0008152	metabolic process	P
LOC_Os03g12620.1	glycosyl hydrolases family 17, putative, expressed	GO:0005975	carbohydrate metabolic process	P
LOC_Os03g12620.1	glycosyl hydrolases family 17, putative, expressed	GO:0003824	catalytic activity	F
LOC_Os01g41010.2	DUF581 domain containing protein, expressed	GO:0003674	molecular_function	F
LOC_Os01g41010.2	DUF581 domain containing protein, expressed	GO:0005575	cellular_component	C
LOC_Os01g41010.2	DUF581 domain containing protein, expressed	GO:0008150	biological_process	P
LOC_Os02g48980.1	GPI-anchored protein, putative, expressed	GO:0003674	molecular_function	F
LOC_Os02g48980.1	GPI-anchored protein, putative, expressed	GO:0005623	cell	C
LOC_Os02g48980.1	GPI-anchored protein, putative, expressed	GO:0016020	membrane	C
LOC_Os02g48980.1	GPI-anchored protein, putative, expressed	GO:0008150	biological_process	P
LOC_Os03g46550.1	RGH1A, putative, expressed	GO:0005575	cellular_component	C
LOC_Os03g46550.1	RGH1A, putative, expressed	GO:0000166	nucleotide binding	F
LOC_Os03g46550.1	RGH1A, putative, expressed	GO:0006950	response to stress	P
LOC_Os08g02700.1	fructose-bisphospate aldolase isozyme, putative, expressed	GO:0016020	membrane	C
LOC_Os08g02700.1	fructose-bisphospate aldolase isozyme, putative, expressed	GO:0005575	cellular_component	C
LOC_Os08g02700.1	fructose-bisphospate aldolase isozyme, putative, expressed	GO:0005975	carbohydrate metabolic process	P
LOC_Os08g02700.1	fructose-bisphospate aldolase isozyme, putative, expressed	GO:0006139	nucleobase, nucleoside, nucleotide and nucleic acid metabolic process	P
LOC_Os08g02700.1	fructose-bisphospate aldolase isozyme, putative, expressed	GO:0009056	catabolic process	P
LOC_Os08g02700.1	fructose-bisphospate aldolase isozyme, putative, expressed	GO:0008150	biological_process	P
LOC_Os08g02700.1	fructose-bisphospate aldolase isozyme, putative, expressed	GO:0005829	cytosol	C
LOC_Os08g02700.1	fructose-bisphospate aldolase isozyme, putative, expressed	GO:0005488	binding	F
LOC_Os08g02700.1	fructose-bisphospate aldolase isozyme, putative, expressed	GO:0006950	response to stress	P
LOC_Os08g02700.1	fructose-bisphospate aldolase isozyme, putative, expressed	GO:0009628	response to abiotic stimulus	P
LOC_Os08g02700.1	fructose-bisphospate aldolase isozyme, putative, expressed	GO:0005739	mitochondrion	C
LOC_Os08g02700.1	fructose-bisphospate aldolase isozyme, putative, expressed	GO:0005886	plasma membrane	C
LOC_Os11g38260.1	PAP fibrillin family domain containing protein, expressed	GO:0016020	membrane	C
LOC_Os11g38260.1	PAP fibrillin family domain containing protein, expressed	GO:0009536	plastid	C
LOC_Os11g38260.1	PAP fibrillin family domain containing protein, expressed	GO:0009579	thylakoid	C
LOC_Os11g38260.1	PAP fibrillin family domain containing protein, expressed	GO:0005634	nucleus	C
LOC_Os11g38260.1	PAP fibrillin family domain containing protein, expressed	GO:0006950	response to stress	P
LOC_Os11g38260.1	PAP fibrillin family domain containing protein, expressed	GO:0009607	response to biotic stimulus	P
LOC_Os11g38260.1	PAP fibrillin family domain containing protein, expressed	GO:0008150	biological_process	P
LOC_Os11g38260.1	PAP fibrillin family domain containing protein, expressed	GO:0016043	cellular component organization	P
LOC_Os11g38260.1	PAP fibrillin family domain containing protein, expressed	GO:0009987	cellular process	P
LOC_Os11g38260.1	PAP fibrillin family domain containing protein, expressed	GO:0005198	structural molecule activity	F
LOC_Os11g38260.1	PAP fibrillin family domain containing protein, expressed	GO:0005886	plasma membrane	C
LOC_Os02g47140.1	L11 domain containing ribosomal protein, putative, expressed	GO:0005840	ribosome	C
LOC_Os02g47140.1	L11 domain containing ribosomal protein, putative, expressed	GO:0005634	nucleus	C
LOC_Os02g47140.1	L11 domain containing ribosomal protein, putative, expressed	GO:0005575	cellular_component	C
LOC_Os02g47140.1	L11 domain containing ribosomal protein, putative, expressed	GO:0006950	response to stress	P
LOC_Os02g47140.1	L11 domain containing ribosomal protein, putative, expressed	GO:0009628	response to abiotic stimulus	P
LOC_Os02g47140.1	L11 domain containing ribosomal protein, putative, expressed	GO:0005829	cytosol	C
LOC_Os02g47140.1	L11 domain containing ribosomal protein, putative, expressed	GO:0005773	vacuole	C
LOC_Os02g47140.1	L11 domain containing ribosomal protein, putative, expressed	GO:0009987	cellular process	P
LOC_Os02g47140.1	L11 domain containing ribosomal protein, putative, expressed	GO:0005730	nucleolus	C
LOC_Os02g47140.1	L11 domain containing ribosomal protein, putative, expressed	GO:0005488	binding	F
LOC_Os02g47140.1	L11 domain containing ribosomal protein, putative, expressed	GO:0005198	structural molecule activity	F
LOC_Os02g47140.1	L11 domain containing ribosomal protein, putative, expressed	GO:0009536	plastid	C
LOC_Os06g12230.1	TCP-domain protein, putative, expressed	GO:0005575	cellular_component	C
LOC_Os06g12230.1	TCP-domain protein, putative, expressed	GO:0009058	biosynthetic process	P
LOC_Os06g12230.1	TCP-domain protein, putative, expressed	GO:0006139	nucleobase, nucleoside, nucleotide and nucleic acid metabolic process	P
LOC_Os06g12230.1	TCP-domain protein, putative, expressed	GO:0006950	response to stress	P
LOC_Os06g12230.1	TCP-domain protein, putative, expressed	GO:0009719	response to endogenous stimulus	P
LOC_Os06g12230.1	TCP-domain protein, putative, expressed	GO:0009791	post-embryonic development	P
LOC_Os06g12230.1	TCP-domain protein, putative, expressed	GO:0003700	sequence-specific DNA binding transcription factor activity	F
LOC_Os03g64150.1	MATE efflux family protein, putative, expressed	GO:0006810	transport	P
LOC_Os03g64150.1	MATE efflux family protein, putative, expressed	GO:0016020	membrane	C
LOC_Os03g64150.1	MATE efflux family protein, putative, expressed	GO:0009987	cellular process	P
LOC_Os03g64150.1	MATE efflux family protein, putative, expressed	GO:0005215	transporter activity	F
LOC_Os06g29700.1	OsFBD11 - F-box and FBD domain containing protein, expressed	GO:0005575	cellular_component	C
LOC_Os02g44090.1	zinc finger protein, putative, expressed	GO:0005575	cellular_component	C
LOC_Os02g15110.1	zinc finger, C3HC4 type domain containing protein, expressed	GO:0005488	binding	F
LOC_Os01g10820.1	ribosomal protein L5, putative, expressed	GO:0005575	cellular_component	C
LOC_Os01g10820.1	ribosomal protein L5, putative, expressed	GO:0005840	ribosome	C
LOC_Os01g10820.1	ribosomal protein L5, putative, expressed	GO:0005829	cytosol	C
LOC_Os01g10820.1	ribosomal protein L5, putative, expressed	GO:0005773	vacuole	C
LOC_Os01g10820.1	ribosomal protein L5, putative, expressed	GO:0005730	nucleolus	C
LOC_Os01g10820.1	ribosomal protein L5, putative, expressed	GO:0006412	translation	P
LOC_Os01g10820.1	ribosomal protein L5, putative, expressed	GO:0005198	structural molecule activity	F
LOC_Os01g10820.1	ribosomal protein L5, putative, expressed	GO:0009536	plastid	C
LOC_Os08g10320.1	SHR5-receptor-like kinase, putative, expressed	GO:0016020	membrane	C
LOC_Os08g10320.1	SHR5-receptor-like kinase, putative, expressed	GO:0016301	kinase activity	F
LOC_Os08g10320.1	SHR5-receptor-like kinase, putative, expressed	GO:0000166	nucleotide binding	F
LOC_Os08g10320.1	SHR5-receptor-like kinase, putative, expressed	GO:0006464	protein modification process	P
LOC_Os08g10320.1	SHR5-receptor-like kinase, putative, expressed	GO:0005886	plasma membrane	C
LOC_Os05g01570.1	auxin-induced protein 5NG4, putative, expressed	GO:0003674	molecular_function	F
LOC_Os05g01570.1	auxin-induced protein 5NG4, putative, expressed	GO:0016020	membrane	C
LOC_Os06g06180.1	transferase family protein, putative, expressed	GO:0005575	cellular_component	C
LOC_Os06g06180.1	transferase family protein, putative, expressed	GO:0008152	metabolic process	P
LOC_Os06g06180.1	transferase family protein, putative, expressed	GO:0016740	transferase activity	F
LOC_Os06g06180.1	transferase family protein, putative, expressed	GO:0008150	biological_process	P
LOC_Os03g22730.1	nucleolar protein NOP5-1, putative, expressed	GO:0016020	membrane	C
LOC_Os03g22730.1	nucleolar protein NOP5-1, putative, expressed	GO:0003677	DNA binding	F
LOC_Os03g22730.1	nucleolar protein NOP5-1, putative, expressed	GO:0005730	nucleolus	C
LOC_Os03g22730.1	nucleolar protein NOP5-1, putative, expressed	GO:0008150	biological_process	P
LOC_Os02g46970.1	AMP-binding domain containing protein, expressed	GO:0005575	cellular_component	C
LOC_Os02g46970.1	AMP-binding domain containing protein, expressed	GO:0003824	catalytic activity	F
LOC_Os02g46970.1	AMP-binding domain containing protein, expressed	GO:0008152	metabolic process	P
LOC_Os02g46970.1	AMP-binding domain containing protein, expressed	GO:0009628	response to abiotic stimulus	P
LOC_Os02g46970.1	AMP-binding domain containing protein, expressed	GO:0009987	cellular process	P
LOC_Os02g46970.1	AMP-binding domain containing protein, expressed	GO:0019748	secondary metabolic process	P
LOC_Os02g46970.1	AMP-binding domain containing protein, expressed	GO:0009653	anatomical structure morphogenesis	P
LOC_Os02g46970.1	AMP-binding domain containing protein, expressed	GO:0016043	cellular component organization	P
LOC_Os02g46970.1	AMP-binding domain containing protein, expressed	GO:0007275	multicellular organismal development	P
LOC_Os11g43620.1	LSM domain containing protein, expressed	GO:0003674	molecular_function	F
LOC_Os11g43620.1	LSM domain containing protein, expressed	GO:0005634	nucleus	C
LOC_Os11g43620.1	LSM domain containing protein, expressed	GO:0005730	nucleolus	C
LOC_Os11g43620.1	LSM domain containing protein, expressed	GO:0005622	intracellular	C
LOC_Os11g43620.1	LSM domain containing protein, expressed	GO:0005829	cytosol	C
LOC_Os03g22270.1	auxin-repressed protein, putative, expressed	GO:0003674	molecular_function	F
LOC_Os03g22270.1	auxin-repressed protein, putative, expressed	GO:0005575	cellular_component	C
LOC_Os09g28620.1	gibberellin receptor GID1L2, putative, expressed	GO:0005575	cellular_component	C
LOC_Os09g28620.1	gibberellin receptor GID1L2, putative, expressed	GO:0008152	metabolic process	P
LOC_Os09g28620.1	gibberellin receptor GID1L2, putative, expressed	GO:0016787	hydrolase activity	F
LOC_Os03g56241.1	40S ribosomal protein S29, putative, expressed	GO:0005840	ribosome	C
LOC_Os03g56241.1	40S ribosomal protein S29, putative, expressed	GO:0006412	translation	P
LOC_Os03g56241.1	40S ribosomal protein S29, putative, expressed	GO:0005829	cytosol	C
LOC_Os03g56241.1	40S ribosomal protein S29, putative, expressed	GO:0005198	structural molecule activity	F
LOC_Os11g07460.1	TCP family transcription factor, putative, expressed	GO:0009058	biosynthetic process	P
LOC_Os11g07460.1	TCP family transcription factor, putative, expressed	GO:0006139	nucleobase, nucleoside, nucleotide and nucleic acid metabolic process	P
LOC_Os11g07460.1	TCP family transcription factor, putative, expressed	GO:0003700	sequence-specific DNA binding transcription factor activity	F
LOC_Os11g07460.1	TCP family transcription factor, putative, expressed	GO:0009536	plastid	C
LOC_Os07g40940.1	X8 domain containing protein, expressed	GO:0030246	carbohydrate binding	F
LOC_Os07g40940.1	X8 domain containing protein, expressed	GO:0005575	cellular_component	C
LOC_Os07g40940.1	X8 domain containing protein, expressed	GO:0016020	membrane	C
LOC_Os07g40940.1	X8 domain containing protein, expressed	GO:0008150	biological_process	P
LOC_Os04g35560.1	glutathione S-transferase, putative, expressed	GO:0009056	catabolic process	P
LOC_Os04g35560.1	glutathione S-transferase, putative, expressed	GO:0009987	cellular process	P
LOC_Os04g35560.1	glutathione S-transferase, putative, expressed	GO:0005886	plasma membrane	C
LOC_Os06g08470.1	expressed protein	GO:0003674	molecular_function	F
LOC_Os06g08470.1	expressed protein	GO:0008150	biological_process	P
LOC_Os04g49739.1	purine permease, putative, expressed	GO:0016020	membrane	C
LOC_Os04g49739.1	purine permease, putative, expressed	GO:0006810	transport	P
LOC_Os04g49739.1	purine permease, putative, expressed	GO:0009987	cellular process	P
LOC_Os04g49739.1	purine permease, putative, expressed	GO:0005215	transporter activity	F
LOC_Os09g37620.1	flavin-containing monooxygenase family protein, putative, expressed	GO:0006950	response to stress	P
LOC_Os09g37620.1	flavin-containing monooxygenase family protein, putative, expressed	GO:0009987	cellular process	P
LOC_Os09g37620.1	flavin-containing monooxygenase family protein, putative, expressed	GO:0005488	binding	F
LOC_Os09g37620.1	flavin-containing monooxygenase family protein, putative, expressed	GO:0009607	response to biotic stimulus	P
LOC_Os09g37620.1	flavin-containing monooxygenase family protein, putative, expressed	GO:0008152	metabolic process	P
LOC_Os09g37620.1	flavin-containing monooxygenase family protein, putative, expressed	GO:0005623	cell	C
LOC_Os09g37620.1	flavin-containing monooxygenase family protein, putative, expressed	GO:0003824	catalytic activity	F
LOC_Os09g37620.1	flavin-containing monooxygenase family protein, putative, expressed	GO:0007165	signal transduction	P
LOC_Os09g37620.1	flavin-containing monooxygenase family protein, putative, expressed	GO:0016020	membrane	C
LOC_Os09g37620.1	flavin-containing monooxygenase family protein, putative, expressed	GO:0005783	endoplasmic reticulum	C
LOC_Os09g37620.1	flavin-containing monooxygenase family protein, putative, expressed	GO:0000166	nucleotide binding	F
LOC_Os09g37620.1	flavin-containing monooxygenase family protein, putative, expressed	GO:0008219	cell death	P
LOC_Os02g46100.1	RING-H2 finger protein, putative, expressed	GO:0008150	biological_process	P
LOC_Os02g46100.1	RING-H2 finger protein, putative, expressed	GO:0005488	binding	F
LOC_Os09g21460.1	expressed protein	GO:0003674	molecular_function	F
LOC_Os09g21460.1	expressed protein	GO:0008150	biological_process	P
LOC_Os09g21460.1	expressed protein	GO:0009536	plastid	C
LOC_Os06g50180.1	DUF803 domain containing, putative, expressed	GO:0008150	biological_process	P
LOC_Os03g22120.1	sucrose synthase, putative, expressed	GO:0009058	biosynthetic process	P
LOC_Os03g22120.1	sucrose synthase, putative, expressed	GO:0005975	carbohydrate metabolic process	P
LOC_Os03g22120.1	sucrose synthase, putative, expressed	GO:0009987	cellular process	P
LOC_Os03g22120.1	sucrose synthase, putative, expressed	GO:0016740	transferase activity	F
LOC_Os03g22120.1	sucrose synthase, putative, expressed	GO:0008152	metabolic process	P
LOC_Os03g22120.1	sucrose synthase, putative, expressed	GO:0000003	reproduction	P
LOC_Os03g22120.1	sucrose synthase, putative, expressed	GO:0009791	post-embryonic development	P
LOC_Os07g08390.2	plant-specific domain TIGR01615 family protein, expressed	GO:0005623	cell	C
LOC_Os07g08390.2	plant-specific domain TIGR01615 family protein, expressed	GO:0003674	molecular_function	F
LOC_Os07g08390.2	plant-specific domain TIGR01615 family protein, expressed	GO:0008150	biological_process	P
LOC_Os07g08390.2	plant-specific domain TIGR01615 family protein, expressed	GO:0009536	plastid	C
LOC_Os03g61200.1	expressed protein	GO:0003674	molecular_function	F
LOC_Os03g61200.1	expressed protein	GO:0005575	cellular_component	C
LOC_Os03g61200.1	expressed protein	GO:0009991	response to extracellular stimulus	P
LOC_Os03g61200.1	expressed protein	GO:0007154	cell communication	P
LOC_Os03g61200.1	expressed protein	GO:0006950	response to stress	P
LOC_Os04g39290.1	heavy metal transport/detoxification protein, putative, expressed	GO:0005488	binding	F
LOC_Os04g39290.1	heavy metal transport/detoxification protein, putative, expressed	GO:0005739	mitochondrion	C
LOC_Os01g61814.1	40S ribosomal protein S23, putative, expressed	GO:0005840	ribosome	C
LOC_Os01g61814.1	40S ribosomal protein S23, putative, expressed	GO:0006412	translation	P
LOC_Os01g61814.1	40S ribosomal protein S23, putative, expressed	GO:0005829	cytosol	C
LOC_Os01g61814.1	40S ribosomal protein S23, putative, expressed	GO:0005198	structural molecule activity	F
LOC_Os06g40650.1	copine-1, putative, expressed	GO:0008152	metabolic process	P
LOC_Os06g40650.1	copine-1, putative, expressed	GO:0009987	cellular process	P
LOC_Os06g40650.1	copine-1, putative, expressed	GO:0009058	biosynthetic process	P
LOC_Os06g40650.1	copine-1, putative, expressed	GO:0006464	protein modification process	P
LOC_Os06g40650.1	copine-1, putative, expressed	GO:0005488	binding	F
LOC_Os06g40650.1	copine-1, putative, expressed	GO:0005886	plasma membrane	C
LOC_Os08g44480.1	40S ribosomal protein S25, putative, expressed	GO:0016020	membrane	C
LOC_Os08g44480.1	40S ribosomal protein S25, putative, expressed	GO:0005773	vacuole	C
LOC_Os08g44480.1	40S ribosomal protein S25, putative, expressed	GO:0005840	ribosome	C
LOC_Os08g44480.1	40S ribosomal protein S25, putative, expressed	GO:0005575	cellular_component	C
LOC_Os08g44480.1	40S ribosomal protein S25, putative, expressed	GO:0006412	translation	P
LOC_Os08g44480.1	40S ribosomal protein S25, putative, expressed	GO:0005829	cytosol	C
LOC_Os08g44480.1	40S ribosomal protein S25, putative, expressed	GO:0005198	structural molecule activity	F
LOC_Os01g68490.1	tetratricopeptide-like helical, putative, expressed	GO:0003674	molecular_function	F
LOC_Os01g68490.1	tetratricopeptide-like helical, putative, expressed	GO:0005575	cellular_component	C
LOC_Os01g68490.1	tetratricopeptide-like helical, putative, expressed	GO:0008150	biological_process	P
LOC_Os02g13630.1	expressed protein	GO:0003674	molecular_function	F
LOC_Os02g13630.1	expressed protein	GO:0008150	biological_process	P
LOC_Os02g13630.1	expressed protein	GO:0009536	plastid	C
LOC_Os01g55270.1	SGS domain containing protein, expressed	GO:0003674	molecular_function	F
LOC_Os01g55270.1	SGS domain containing protein, expressed	GO:0008150	biological_process	P
LOC_Os01g55270.1	SGS domain containing protein, expressed	GO:0005886	plasma membrane	C
LOC_Os05g25640.1	cytochrome P450, putative, expressed	GO:0008150	biological_process	P
LOC_Os05g25640.1	cytochrome P450, putative, expressed	GO:0006950	response to stress	P
LOC_Os05g25640.1	cytochrome P450, putative, expressed	GO:0016020	membrane	C
LOC_Os05g25640.1	cytochrome P450, putative, expressed	GO:0005783	endoplasmic reticulum	C
LOC_Os05g25640.1	cytochrome P450, putative, expressed	GO:0007275	multicellular organismal development	P
LOC_Os05g25640.1	cytochrome P450, putative, expressed	GO:0005575	cellular_component	C
LOC_Os05g25640.1	cytochrome P450, putative, expressed	GO:0009628	response to abiotic stimulus	P
LOC_Os05g25640.1	cytochrome P450, putative, expressed	GO:0008152	metabolic process	P
[truncated: 1,706 more rows]
