# Supplementary material for: Two-State Co-Expression Network Analysis to Identify Genes Related to Salt Tolerance in Thai Rice
Source: Genes (Basel). 2018 Nov 29;9(12):594. doi: 10.3390/genes9120594 (PMC6316690; doi:10.3390/genes9120594)
Supplement: Supplementary file 1 [file genes-09-00594-s001.zip › Supplement/TableS5_All_Candidate.xlsx]

## Sheet: CandidateInfoGO
Locus_ID	Selected Candidates (0: not selected; 1: selected)	Stage	up/down in booting stage	up/down in seedling stage	Degree (normal network)	Degree (salinity network)	Clustering coefficient (normal network)	Clustering coefficient (salinity network)	Function	GOID	GOName	Type
LOC_Os08g06110	0	booting	down	0	36	706	0.348876	0.692856	NA
LOC_Os08g08850	0	booting	up	0	2	746	0.0552042	0.698592	carotenoid synthesis regulator CarF, putative, expressed	GO:0009987, GO:0006629, GO:0009058, GO:0009628, GO:0003824, GO:0008152, GO:0009536	cellular process, lipid metabolic process, biosynthetic process, response to abiotic stimulus, catalytic activity, metabolic process, plastid	P, P, P, P, F, P, C
LOC_Os01g62810	0	booting	down	0	4	755	0.186634	0.699411	regulator of chromosome condensation, putative, expressed	GO:0005575, GO:0008150, GO:0005488	cellular_component, biological_process, binding	C, P, F
LOC_Os02g39510	0	booting	up	0	13	718	0.183316	0.694367	NA
LOC_Os03g61090	0	booting	down	0	13	726	0.208393	0.69325	expressed protein	GO:0016020, GO:0009536, GO:0009579	membrane, plastid, thylakoid	C, C, C
LOC_Os09g26670	0	booting	up	0	25	729	0.368557	0.696715	expressed protein	GO:0005623, GO:0003674, GO:0008150	cell, molecular_function, biological_process	C, F, P
LOC_Os03g25850	0	booting	up	0	16	754	0.199143	0.69965	expressed protein	GO:0003674, GO:0005575, GO:0008150	molecular_function, cellular_component, biological_process	F, C, P
LOC_Os05g13360	0	booting	down	0	10	759	0.0634541	0.698799	NA
LOC_Os10g01134	0	booting	up	0	39	726	0.383575	0.695573	OsSCP46 - Putative Serine Carboxypeptidase homologue, expressed	GO:0005623, GO:0019538, GO:0016787	cell, protein metabolic process, hydrolase activity	C, P, F
LOC_Os01g08460	0	booting	down	0	28	735	0.317722	0.697707	TMS membrane protein/tumour differentially expressed protein, putative, expressed	GO:0016020, GO:0000003, GO:0009791, GO:0009790	membrane, reproduction, post-embryonic development, embryo development	C, P, P, P
LOC_Os10g38710	0	booting	down	0	12	703	0.0584032	0.690453	glutathione S-transferase, putative, expressed	GO:0016740, GO:0008152, GO:0009987, GO:0009056, GO:0019748, GO:0009628, GO:0009719, GO:0009791, GO:0005737, GO:0009536	transferase activity, metabolic process, cellular process, catabolic process, secondary metabolic process, response to abiotic stimulus, response to endogenous stimulus, post-embryonic development, cytoplasm, plastid	F, P, P, P, P, P, P, P, C, C
LOC_Os03g16670	0	booting	down	0	17	745	0.164267	0.696877	haloacid dehalogenase-like hydrolase family protein, putative, expressed	GO:0008152, GO:0016787, GO:0003824	metabolic process, hydrolase activity, catalytic activity	P, F, F
LOC_Os05g45810	1	booting	down	0	13	740	0.231984	0.698241	calcineurin B, putative, expressed	GO:0009058, GO:0006464, GO:0005737, GO:0005515, GO:0019725, GO:0005488, GO:0008152, GO:0009987, GO:0005622, GO:0016787, GO:0006950, GO:0009628, GO:0008150	biosynthetic process, protein modification process, cytoplasm, protein binding, cellular homeostasis, binding, metabolic process, cellular process, intracellular, hydrolase activity, response to stress, response to abiotic stimulus, biological_process	P, P, C, F, P, F, P, P, C, F, P, P, P
LOC_Os04g33610	0	booting	down	0	4	750	0.113384	0.696585	expressed protein	GO:0003674, GO:0005575, GO:0009628	molecular_function, cellular_component, response to abiotic stimulus	F, C, P
LOC_Os02g06330	1	booting	down	0	7	706	0.060272	0.692173	AP2 domain containing protein, expressed	GO:0009058, GO:0006139, GO:0003677, GO:0005634, GO:0009719, GO:0007165, GO:0006950, GO:0009628, GO:0005515, GO:0003700	biosynthetic process, nucleobase, nucleoside, nucleotide and nucleic acid metabolic process, DNA binding, nucleus, response to endogenous stimulus, signal transduction, response to stress, response to abiotic stimulus, protein binding, sequence-specific DNA binding transcription factor activity	P, P, F, C, P, P, P, P, F, F
LOC_Os06g04210	0	booting	up	0	23	755	0.301927	0.69891	NA
LOC_Os12g41590	0	booting	up	0	10	728	0.224502	0.693798	oxidoreductase, short chain dehydrogenase/reductase family domain containing protein, expressed	GO:0008152, GO:0003824, GO:0005488	metabolic process, catalytic activity, binding	P, F, F
LOC_Os01g60830	0	booting	up	0	12	757	0.249997	0.700313	expressed protein	GO:0003674, GO:0008150	molecular_function, biological_process	F, P
LOC_Os10g01080	0	booting	down	0	40	767	0.296408	0.700615	SOR/SNZ family protein, putative, expressed	GO:0009058, GO:0009987, GO:0005515, GO:0006950, GO:0008152, GO:0005623, GO:0005829, GO:0009628, GO:0005886	biosynthetic process, cellular process, protein binding, response to stress, metabolic process, cell, cytosol, response to abiotic stimulus, plasma membrane	P, P, F, P, P, C, C, P, C
LOC_Os03g01930	0	booting	up	0	22	763	0.203524	0.699999	NA
LOC_Os09g29130	1	booting	down	0	37	719	0.366077	0.694746	ZF-HD protein dimerisation region containing protein, expressed	GO:0003677, GO:0009058, GO:0006139, GO:0003700, GO:0000003, GO:0009791, GO:0009790	DNA binding, biosynthetic process, nucleobase, nucleoside, nucleotide and nucleic acid metabolic process, sequence-specific DNA binding transcription factor activity, reproduction, post-embryonic development, embryo development	F, P, P, F, P, P, P
LOC_Os07g06800	0	booting	down	0	15	763	0.126233	0.701154	3-oxo-5-alpha-steroid 4-dehydrogenase, putative, expressed	GO:0003824, GO:0009536, GO:0008152, GO:0006629	catalytic activity, plastid, metabolic process, lipid metabolic process	F, C, P, P
LOC_Os01g59020	0	booting	down	0	10	731	0.148212	0.69684	cytochrome P450, putative, expressed	GO:0005623, GO:0003674, GO:0005488, GO:0003824, GO:0008152, GO:0019825	cell, molecular_function, binding, catalytic activity, metabolic process, oxygen binding	C, F, F, F, P, F
LOC_Os01g40860	0	booting	up	0	30	727	0.198921	0.694378	aldehyde dehydrogenase, putative, expressed	GO:0003824, GO:0009058, GO:0009987, GO:0019748, GO:0008152	catalytic activity, biosynthetic process, cellular process, secondary metabolic process, metabolic process	F, P, P, P, P
LOC_Os04g42800	0	booting	up	0	5	760	0.0562746	0.69969	photosystem-II repair protein, putative, expressed	GO:0003674, GO:0008150, GO:0009536	molecular_function, biological_process, plastid	F, P, C
LOC_Os03g07440	0	booting	down	0	38	719	0.319464	0.69317	putativ eribonuclease P, putative, expressed	GO:0016020, GO:0009536, GO:0009579, GO:0008152, GO:0003824	membrane, plastid, thylakoid, metabolic process, catalytic activity	C, C, C, P, F
LOC_Os02g47620	0	booting	up	0	3	723	0.117487	0.694626	hydrolase, alpha/beta fold family domain containing protein, expressed	GO:0008152, GO:0016787, GO:0003824, GO:0009536	metabolic process, hydrolase activity, catalytic activity, plastid	P, F, F, C
LOC_Os12g43130	0	booting	up	0	11	759	0.0801369	0.700276	phytoene synthase, chloroplast precursor, putative, expressed	GO:0003824, GO:0009058, GO:0009987, GO:0006629, GO:0008152, GO:0016740, GO:0009536	catalytic activity, biosynthetic process, cellular process, lipid metabolic process, metabolic process, transferase activity, plastid	F, P, P, P, P, F, C
LOC_Os07g01020	0	booting	up	0	45	712	0.381991	0.693054	SOR/SNZ family protein, putative, expressed	GO:0009058, GO:0009987, GO:0005515, GO:0006950, GO:0008152, GO:0005623, GO:0005829, GO:0009628, GO:0005886	biosynthetic process, cellular process, protein binding, response to stress, metabolic process, cell, cytosol, response to abiotic stimulus, plasma membrane	P, P, F, P, P, C, C, P, C
LOC_Os02g15860	0	booting	up	0	12	714	0.268307	0.690742	expressed protein	GO:0003674, GO:0005575, GO:0008150	molecular_function, cellular_component, biological_process	F, C, P
LOC_Os02g32990	0	booting	down	0	18	762	0.20643	0.700191	expressed protein	GO:0003674, GO:0005575, GO:0009628	molecular_function, cellular_component, response to abiotic stimulus	F, C, P
LOC_Os10g39520	0	booting	up	0	1	720	0.0501741	0.692649	MLO domain containing protein, putative, expressed	GO:0006950, GO:0016020, GO:0008219, GO:0005515, GO:0005886	response to stress, membrane, cell death, protein binding, plasma membrane	P, C, P, F, C
LOC_Os07g47140	1	booting	down	0	38	752	0.25843	0.697717	CCT/B-box zinc finger protein, putative, expressed	GO:0009058, GO:0006139, GO:0005488, GO:0005622, GO:0003700	biosynthetic process, nucleobase, nucleoside, nucleotide and nucleic acid metabolic process, binding, intracellular, sequence-specific DNA binding transcription factor activity	P, P, F, C, F
LOC_Os11g05490	0	booting	down	0	29	734	0.237098	0.695449	expressed protein	GO:0003674, GO:0005575, GO:0008150	molecular_function, cellular_component, biological_process	F, C, P
LOC_Os01g43370	0	booting	up	0	12	728	0.0881838	0.696289	NA
LOC_Os03g41350	0	booting	up	0	24	707	0.262034	0.691936	NA
LOC_Os11g06030	0	booting	up	0	1	750	0.335185	0.691136	NA
LOC_Os09g36060	0	booting	up	0	29	749	0.335114	0.698512	endoglucanase, putative, expressed	GO:0005623, GO:0016787, GO:0008152, GO:0005975, GO:0003824	cell, hydrolase activity, metabolic process, carbohydrate metabolic process, catalytic activity	C, F, P, P, F
LOC_Os07g23150	0	booting	up	0	41	739	0.326209	0.697526	transferase family protein, putative, expressed	GO:0005575, GO:0008152, GO:0016740, GO:0009058, GO:0009987, GO:0019748	cellular_component, metabolic process, transferase activity, biosynthetic process, cellular process, secondary metabolic process	C, P, F, P, P, P
LOC_Os04g49739	0	booting	up	0	7	720	0.180261	0.691693	purine permease, putative, expressed	GO:0016020, GO:0006810, GO:0009987, GO:0005215	membrane, transport, cellular process, transporter activity	C, P, P, F
LOC_Os08g26870	0	booting	up	0	37	717	0.148049	0.689231	wound responsive protein, putative, expressed	GO:0006950, GO:0003677, GO:0006259, GO:0004518	response to stress, DNA binding, DNA metabolic process, nuclease activity	P, F, P, F
LOC_Os05g37690	1	booting	down	0	49	741	0.205932	0.693266	OsFBL23 - F-box domain and LRR containing protein, expressed	GO:0009987, GO:0006950, GO:0009607, GO:0019538, GO:0009056, GO:0009908, GO:0006464, GO:0005622, GO:0009628, GO:0005515, GO:0009719, GO:0003824, GO:0007165	cellular process, response to stress, response to biotic stimulus, protein metabolic process, catabolic process, flower development, protein modification process, intracellular, response to abiotic stimulus, protein binding, response to endogenous stimulus, catalytic activity, signal transduction	P, P, P, P, P, P, P, C, P, F, P, F, P
LOC_Os02g38040	1	booting	up	0	0	764	0.0917628	0.699932	leucine-rich repeat family protein, putative, expressed	GO:0007275	multicellular organismal development	P
LOC_Os04g32460	1	booting	down	0	30	762	0.273982	0.699437	OsFBL16 - F-box domain and LRR containing protein, expressed	GO:0005488, GO:0009908, GO:0006464, GO:0009607, GO:0007275, GO:0003824, GO:0016020, GO:0005773, GO:0005515	binding, flower development, protein modification process, response to biotic stimulus, multicellular organismal development, catalytic activity, membrane, vacuole, protein binding	F, P, P, P, P, F, C, C, F
LOC_Os12g34500	0	booting	down	0	30	743	0.140047	0.695517	expressed protein	GO:0003674, GO:0005575, GO:0008150	molecular_function, cellular_component, biological_process	F, C, P
LOC_Os04g32590	1	booting	up	0	10	706	0.0809684	0.692153	transcription factor, putative, expressed	GO:0009058, GO:0006139, GO:0003700	biosynthetic process, nucleobase, nucleoside, nucleotide and nucleic acid metabolic process, sequence-specific DNA binding transcription factor activity	P, P, F
LOC_Os08g02690	0	booting	down	0	48	711	0.155052	0.686898	MA3 domain containing protein, expressed	GO:0003674, GO:0005515, GO:0008150	molecular_function, protein binding, biological_process	F, F, P
LOC_Os02g32469	0	booting	down	0	42	730	0.128904	0.696166	NA
LOC_Os06g43930	0	booting	down	0	35	719	0.112017	0.694727	OsProCP2 - Putative Lysosomal Pro-x Carboxypeptidase homologue, expressed	GO:0005623, GO:0019538, GO:0008152, GO:0016787, GO:0005764	cell, protein metabolic process, metabolic process, hydrolase activity, lysosome	C, P, P, F, C
LOC_Os02g42220	0	booting	down	0	13	738	0.0575431	0.696503	NA
LOC_Os05g35460	0	booting	up	0	13	707	0.0698414	0.691634	patellin protein, putative, expressed	GO:0006810, GO:0005215, GO:0009536	transport, transporter activity, plastid	P, F, C
LOC_Os03g46550	0	booting	up	0	41	738	0.114643	0.694121	RGH1A, putative, expressed	GO:0005575, GO:0000166, GO:0006950	cellular_component, nucleotide binding, response to stress	C, F, P
LOC_Os01g12260	0	booting	down	0	2	710	0.100969	0.693596	vacuolar ATP synthase subunit E, putative, expressed	GO:0006810, GO:0009987, GO:0006950, GO:0009607, GO:0016020, GO:0005773, GO:0009628, GO:0016787, GO:0005215, GO:0005739, GO:0016043, GO:0009058, GO:0006139, GO:0009056, GO:0000003, GO:0009791, GO:0009790, GO:0005840, GO:0005829	transport, cellular process, response to stress, response to biotic stimulus, membrane, vacuole, response to abiotic stimulus, hydrolase activity, transporter activity, mitochondrion, cellular component organization, biosynthetic process, nucleobase, nucleoside, nucleotide and nucleic acid metabolic process, catabolic process, reproduction, post-embryonic development, embryo development, ribosome…	P, P, P, P, C, C, P, F, F, C, P, P, P, P, P, P, P, C, C
LOC_Os03g63950	0	booting	up	0	44	739	0.135372	0.695204	plastid-specific 30S ribosomal protein 1, chloroplast precursor, putative, expressed	GO:0005840, GO:0008152, GO:0006412, GO:0005198, GO:0005488, GO:0009536	ribosome, metabolic process, translation, structural molecule activity, binding, plastid	C, P, P, F, F, C
LOC_Os09g27660	0	booting	down	0	10	748	0.0926829	0.698659	NA
LOC_Os10g31850	1	booting	up	0	38	743	0.170016	0.696077	RING finger and CHY zinc finger domain-containing protein 1, putative, expressed	GO:0005488	binding	F
LOC_Os09g23399	0	booting	down	0	48	706	0.121488	0.689544	NA
LOC_Os04g49748	0	booting	up	0	12	705	0.109675	0.690019	purine permease, putative, expressed	GO:0016020, GO:0006810, GO:0009987, GO:0005215	membrane, transport, cellular process, transporter activity	C, P, P, F
LOC_Os05g02500	1	booting	down	0	47	753	0.136915	0.699858	dual specificity protein phosphatase, putative, expressed	GO:0009628, GO:0016787, GO:0005829, GO:0006950, GO:0006464, GO:0008152, GO:0009987	response to abiotic stimulus, hydrolase activity, cytosol, response to stress, protein modification process, metabolic process, cellular process	P, F, C, P, P, P, P
LOC_Os04g44300	0	booting	up	0	10	732	0.180736	0.694251	NA
LOC_Os06g49500	0	booting	down	0	11	752	0.14912	0.699393	integral membrane protein, putative, expressed	GO:0016020	membrane	C
LOC_Os01g31870	0	booting	down	0	20	718	0.0970584	0.690371	natural resistance-associated macrophage protein, putative, expressed	GO:0006810, GO:0009987, GO:0005215, GO:0005886, GO:0008150, GO:0019725	transport, cellular process, transporter activity, plasma membrane, biological_process, cellular homeostasis	P, P, F, C, P, P
LOC_Os12g06340	1	booting	up	0	6	753	0.0966597	0.700311	BEL1-like homeodomain transcription factor, putative, expressed	GO:0003677, GO:0005634, GO:0009058, GO:0006139, GO:0005515, GO:0009607, GO:0009628, GO:0005737, GO:0009719, GO:0016043, GO:0030154, GO:0007275, GO:0003700	DNA binding, nucleus, biosynthetic process, nucleobase, nucleoside, nucleotide and nucleic acid metabolic process, protein binding, response to biotic stimulus, response to abiotic stimulus, cytoplasm, response to endogenous stimulus, cellular component organization, cell differentiation, multicellular organismal development, sequence-specific DNA binding transcription factor activity	F, C, P, P, F, P, P, C, P, P, P, P, F
LOC_Os01g39770	1	booting	up	0	8	747	0.249044	0.695982	calcineurin B, putative, expressed	GO:0016020, GO:0005773, GO:0005515, GO:0005488, GO:0008150, GO:0006950, GO:0009628, GO:0005886, GO:0005737	membrane, vacuole, protein binding, binding, biological_process, response to stress, response to abiotic stimulus, plasma membrane, cytoplasm	C, C, F, F, P, P, P, C, C
LOC_Os02g10630	0	booting	up	0	11	748	0.119801	0.696476	GRAM and C2 domains containing protein, putative, expressed	GO:0008150	biological_process	P
LOC_Os06g50220	0	booting	down	0	39	756	0.121147	0.698438	expressed protein	GO:0005575, GO:0008150	cellular_component, biological_process	C, P
LOC_Os11g44810	1	booting	down	0	34	728	0.141283	0.69171	auxin-repressed protein, putative, expressed	GO:0005575	cellular_component	C
LOC_Os09g23350	0	booting	up	0	35	716	0.250804	0.692062	trehalose synthase, putative, expressed	GO:0016787, GO:0016740, GO:0009058, GO:0005975, GO:0009987, GO:0008152	hydrolase activity, transferase activity, biosynthetic process, carbohydrate metabolic process, cellular process, metabolic process	F, F, P, P, P, P
LOC_Os09g04160	0	booting	down	0	37	751	0.136029	0.695722	expressed protein	GO:0003674	molecular_function	F
LOC_Os08g35190	1	booting	up	0	23	731	0.152658	0.694416	auxin-repressed protein, putative, expressed	GO:0003674, GO:0008150	molecular_function, biological_process	F, P
LOC_Os05g08750	0	booting	up	0	20	717	0.147923	0.691391	UDP-glucoronosyl and UDP-glucosyl transferase domain containing protein, expressed	GO:0016740, GO:0008152, GO:0009987, GO:0016043, GO:0007049, GO:0008150, GO:0005737, GO:0005515	transferase activity, metabolic process, cellular process, cellular component organization, cell cycle, biological_process, cytoplasm, protein binding	F, P, P, P, P, P, C, F
LOC_Os05g48200	0	booting	up	0	11	757	0.120733	0.696486	glutamate synthase, chloroplast precursor, putative, expressed	GO:0009058, GO:0009987, GO:0008152, GO:0003824, GO:0008150, GO:0040007, GO:0009536	biosynthetic process, cellular process, metabolic process, catalytic activity, biological_process, growth, plastid	P, P, P, F, P, P, C
LOC_Os09g20990	0	booting	down	0	18	742	0.323955	0.698145	trehalose-6-phosphate synthase, putative, expressed	GO:0016787, GO:0016740, GO:0009058, GO:0005975, GO:0009987, GO:0008152	hydrolase activity, transferase activity, biosynthetic process, carbohydrate metabolic process, cellular process, metabolic process	F, F, P, P, P, P
LOC_Os10g32520	0	booting	down	0	36	750	0.27602	0.695835	NA
LOC_Os01g68140	0	booting	up	0	23	724	0.327809	0.6954	expressed protein	GO:0003674, GO:0005575, GO:0008150	molecular_function, cellular_component, biological_process	F, C, P
LOC_Os06g22390	0	booting	down	0	6	719	0.286382	0.688115	NA
LOC_Os08g07970	1	booting	down	0	23	737	0.21101	0.698024	transcription factor, putative, expressed	GO:0003677, GO:0005634, GO:0009058, GO:0006139, GO:0006950, GO:0009628, GO:0009607, GO:0005515, GO:0003700	DNA binding, nucleus, biosynthetic process, nucleobase, nucleoside, nucleotide and nucleic acid metabolic process, response to stress, response to abiotic stimulus, response to biotic stimulus, protein binding, sequence-specific DNA binding transcription factor activity	F, C, P, P, P, P, P, F, F
LOC_Os01g60450	0	both	up	up	24	737	0.199999	0.696893	cytochrome P450, putative, expressed	GO:0008150, GO:0006950, GO:0016020, GO:0005783, GO:0007275, GO:0005575, GO:0009628, GO:0008152, GO:0005773, GO:0005618, GO:0009058, GO:0009987, GO:0019748, GO:0040007, GO:0005886, GO:0003824	biological_process, response to stress, membrane, endoplasmic reticulum, multicellular organismal development, cellular_component, response to abiotic stimulus, metabolic process, vacuole, cell wall, biosynthetic process, cellular process, secondary metabolic process, growth, plasma membrane, catalytic activity	P, P, C, C, P, C, P, P, C, C, P, P, P, P, C, F
LOC_Os03g56370	0	both	up	up	23	742	0.205707	0.693871	methyltransferase, putative, expressed	GO:0005575, GO:0016740, GO:0008152, GO:0009987, GO:0008150	cellular_component, transferase activity, metabolic process, cellular process, biological_process	C, F, P, P, P
LOC_Os03g07960	0	both	down	up	6	738	0.131084	0.695926	expressed protein	GO:0003674, GO:0016020, GO:0009536, GO:0009579, GO:0008150	molecular_function, membrane, plastid, thylakoid, biological_process	F, C, C, C, P
LOC_Os12g08760	0	both	up	down	45	747	0.361713	0.698949	carboxyvinyl-carboxyphosphonate phosphorylmutase, putative, expressed	GO:0008152, GO:0003824, GO:0009536	metabolic process, catalytic activity, plastid	P, F, C
LOC_Os11g02440	0	both	down	up	43	737	0.33428	0.696709	chalcone--flavonone isomerase, putative, expressed	GO:0003824, GO:0005575, GO:0008152, GO:0009628	catalytic activity, cellular_component, metabolic process, response to abiotic stimulus	F, C, P, P
LOC_Os11g41150	0	both	down	up	8	709	0.081359	0.692062	nitrilase-associated protein, putative, expressed	GO:0003674, GO:0008150	molecular_function, biological_process	F, P
LOC_Os12g19470	0	both	down	down	18	732	0.0906186	0.69395	NA
LOC_Os03g27040	0	both	up	up	35	753	0.260224	0.699316	heavy metal-associated domain containing protein, expressed	GO:0006810, GO:0009987, GO:0016787, GO:0005215, GO:0006091, GO:0015979, GO:0009056, GO:0006139, GO:0009536	transport, cellular process, hydrolase activity, transporter activity, generation of precursor metabolites and energy, photosynthesis, catabolic process, nucleobase, nucleoside, nucleotide and nucleic acid metabolic process, plastid	P, P, F, F, P, P, P, P, C
LOC_Os08g34220	0	both	down	down	41	725	0.297683	0.692129	omega-6 fatty acid desaturase, chloroplast precursor, putative, expressed	GO:0003824, GO:0006091, GO:0009628, GO:0015979, GO:0009536, GO:0009058, GO:0009987, GO:0006629, GO:0008152	catalytic activity, generation of precursor metabolites and energy, response to abiotic stimulus, photosynthesis, plastid, biosynthetic process, cellular process, lipid metabolic process, metabolic process	F, P, P, P, C, P, P, P, P
LOC_Os01g65080	0	both	down	up	34	765	0.119854	0.699361	NA
LOC_Os01g47190	0	seedling	0	up	45	722	0.204222	0.689117	phosphoglycerate mutase, putative, expressed	GO:0008152, GO:0003824, GO:0009536	metabolic process, catalytic activity, plastid	P, F, C
LOC_Os11g47960	0	seedling	0	up	2	711	0.0893152	0.690789	NA
LOC_Os02g50240	0	seedling	0	up	17	732	0.130061	0.695077	glutamine synthetase, catalytic domain containing protein, expressed	GO:0008152, GO:0003824, GO:0005575, GO:0005618, GO:0005515, GO:0005829, GO:0005488, GO:0005886, GO:0005840	metabolic process, catalytic activity, cellular_component, cell wall, protein binding, cytosol, binding, plasma membrane, ribosome	P, F, C, C, F, C, F, C, C
LOC_Os03g22634	0	seedling	0	up	22	764	0.201656	0.700202	terpene synthase, putative, expressed	GO:0005575, GO:0009607, GO:0009058, GO:0009987, GO:0006629, GO:0003824	cellular_component, response to biotic stimulus, biosynthetic process, cellular process, lipid metabolic process, catalytic activity	C, P, P, P, P, F
LOC_Os02g57720	0	seedling	0	up	7	709	0.109958	0.691491	aquaporin protein, putative, expressed	GO:0006810, GO:0005215, GO:0016020, GO:0009987, GO:0005575, GO:0006950, GO:0009628, GO:0005886	transport, transporter activity, membrane, cellular process, cellular_component, response to stress, response to abiotic stimulus, plasma membrane	P, F, C, P, C, P, P, C
LOC_Os02g36590	0	seedling	0	up	14	702	0.0882608	0.6916	NA
LOC_Os02g58100	0	seedling	0	up	40	759	0.357051	0.699307	expressed protein	GO:0003674, GO:0005575, GO:0008150	molecular_function, cellular_component, biological_process	F, C, P
LOC_Os09g34100	0	seedling	0	up	16	704	0.261512	0.689648	metallo-beta-lactamase family protein, putative, expressed	GO:0008152, GO:0016787, GO:0009056, GO:0009987, GO:0005488, GO:0009536	metabolic process, hydrolase activity, catabolic process, cellular process, binding, plastid	P, F, P, P, F, C
LOC_Os07g05420	0	seedling	0	up	13	718	0.335552	0.695252	anthocyanidin 3-O-glucosyltransferase, putative, expressed	GO:0016740, GO:0008152, GO:0009628	transferase activity, metabolic process, response to abiotic stimulus	F, P, P
LOC_Os01g65260	0	seedling	0	up	8	748	0.170007	0.698658	amidophosphoribosyltransferase, chloroplast precursor, putative, expressed	GO:0009536, GO:0006139, GO:0009058, GO:0016740, GO:0009653, GO:0007275	plastid, nucleobase, nucleoside, nucleotide and nucleic acid metabolic process, biosynthetic process, transferase activity, anatomical structure morphogenesis, multicellular organismal development	C, P, P, F, P, P
LOC_Os04g28420	0	seedling	0	up	6	708	0.139168	0.694421	peptidyl-prolyl isomerase, putative, expressed	GO:0006950, GO:0016020, GO:0003824, GO:0005634, GO:0009628, GO:0005737, GO:0008150, GO:0005515, GO:0005829, GO:0006464, GO:0005488	response to stress, membrane, catalytic activity, nucleus, response to abiotic stimulus, cytoplasm, biological_process, protein binding, cytosol, protein modification process, binding	P, C, F, C, P, C, P, F, C, P, F
LOC_Os01g66850	0	seedling	0	down	13	701	0.318873	0.691847	pectinacetylesterase domain containing protein, expressed	GO:0005623, GO:0008152, GO:0016787, GO:0008150	cell, metabolic process, hydrolase activity, biological_process	C, P, F, P
LOC_Os07g49310	0	seedling	0	down	45	713	0.363845	0.691715	omega-3 fatty acid desaturase, chloroplast precursor, putative, expressed	GO:0003824, GO:0009536, GO:0009058, GO:0009987, GO:0006629, GO:0008152, GO:0009628	catalytic activity, plastid, biosynthetic process, cellular process, lipid metabolic process, metabolic process, response to abiotic stimulus	F, C, P, P, P, P, P
LOC_Os10g38870	0	seedling	0	down	20	740	0.158779	0.695482	heavy metal-associated domain containing protein, expressed	GO:0005575, GO:0005488, GO:0006810	cellular_component, binding, transport	C, F, P
LOC_Os01g09880	0	seedling	0	down	47	758	0.138913	0.696731	harpin-induced protein 1 domain containing protein, expressed	GO:0003674, GO:0005575, GO:0008150, GO:0005886	molecular_function, cellular_component, biological_process, plasma membrane	F, C, P, C
LOC_Os03g18070	0	seedling	0	up	39	742	0.120062	0.69508	omega-3 fatty acid desaturase, chloroplast precursor, putative, expressed	GO:0003824, GO:0009536, GO:0009058, GO:0009987, GO:0006629, GO:0008152, GO:0009628	catalytic activity, plastid, biosynthetic process, cellular process, lipid metabolic process, metabolic process, response to abiotic stimulus	F, C, P, P, P, P, P
LOC_Os04g16680	0	seedling	0	up	11	743	0.143816	0.696103	fructose-1,6-bisphosphatase, putative, expressed	GO:0005576, GO:0009058, GO:0005975, GO:0009987, GO:0006950, GO:0009607, GO:0016787, GO:0009579, GO:0005515, GO:0015979, GO:0009536, GO:0008152	extracellular region, biosynthetic process, carbohydrate metabolic process, cellular process, response to stress, response to biotic stimulus, hydrolase activity, thylakoid, protein binding, photosynthesis, plastid, metabolic process	C, P, P, P, P, P, F, C, F, P, C, P
LOC_Os03g19240	0	seedling	0	down	18	751	0.182746	0.69891	AMP-binding enzyme, putative, expressed	GO:0005975, GO:0009987, GO:0003824, GO:0000166, GO:0005777, GO:0008152	carbohydrate metabolic process, cellular process, catalytic activity, nucleotide binding, peroxisome, metabolic process	P, P, F, F, C, P
LOC_Os03g08900	0	seedling	0	up	16	704	0.308167	0.692938	MATE efflux family protein, putative, expressed	GO:0006810, GO:0016020, GO:0009987, GO:0009835, GO:0005215	transport, membrane, cellular process, ripening, transporter activity	P, C, P, P, F
LOC_Os02g41860	0	seedling	0	up	25	758	0.228597	0.698645	aquaporin protein, putative, expressed	GO:0006810, GO:0016020, GO:0009987, GO:0005575, GO:0009653, GO:0030154, GO:0007275, GO:0016049, GO:0009719, GO:0005215	transport, membrane, cellular process, cellular_component, anatomical structure morphogenesis, cell differentiation, multicellular organismal development, cell growth, response to endogenous stimulus, transporter activity	P, C, P, C, P, P, P, P, P, F
LOC_Os03g14040	0	seedling	0	up	11	737	0.0669236	0.693107	expressed protein	GO:0006091, GO:0019538, GO:0015979, GO:0016020, GO:0009536, GO:0009579, GO:0003824	generation of precursor metabolites and energy, protein metabolic process, photosynthesis, membrane, plastid, thylakoid, catalytic activity	P, P, P, C, C, C, F
LOC_Os06g47310	0	seedling	0	up	12	762	0.106092	0.696267	plant-specific domain TIGR01627 family protein, expressed	GO:0003674, GO:0005794, GO:0009058, GO:0005975, GO:0009987	molecular_function, Golgi apparatus, biosynthetic process, carbohydrate metabolic process, cellular process	F, C, P, P, P
LOC_Os07g46420	0	seedling	0	up	11	733	0.225067	0.696209	expressed protein	GO:0003674, GO:0008150	molecular_function, biological_process	F, P
LOC_Os08g16810	0	seedling	0	up	10	717	0.287696	0.692818	NA
LOC_Os04g02050	0	seedling	0	up	47	716	0.213602	0.693495	bifunctional 3-phosphoadenosine 5-phosphosulfate synthetase, putative, expressed	GO:0008152, GO:0009987, GO:0009991, GO:0007154, GO:0006950, GO:0005829, GO:0016740, GO:0009536	metabolic process, cellular process, response to extracellular stimulus, cell communication, response to stress, cytosol, transferase activity, plastid	P, P, P, P, P, C, F, C
LOC_Os02g03740	0	seedling	0	down	24	762	0.285319	0.699771	pyridoxal biosynthesis protein PDX2, putative, expressed	GO:0009058, GO:0009987, GO:0008152, GO:0005829, GO:0005515, GO:0016787, GO:0000003, GO:0009791, GO:0009790	biosynthetic process, cellular process, metabolic process, cytosol, protein binding, hydrolase activity, reproduction, post-embryonic development, embryo development	P, P, P, C, F, F, P, P, P
LOC_Os05g04000	0	seedling	0	up	9	759	0.104409	0.700709	NA
LOC_Os01g21250	0	seedling	0	up	32	748	0.290751	0.699118	late embryogenesis abundant protein, putative, expressed	GO:0006950, GO:0003674, GO:0009628, GO:0009790, GO:0009991, GO:0007154	response to stress, molecular_function, response to abiotic stimulus, embryo development, response to extracellular stimulus, cell communication	P, F, P, P, P, P
LOC_Os01g68330	0	seedling	0	up	15	746	0.0900544	0.698231	antigen peptide transporter-like 1, chloroplast precursor, putative, expressed	GO:0006810, GO:0009987, GO:0016787, GO:0005215, GO:0009056, GO:0006139, GO:0009536	transport, cellular process, hydrolase activity, transporter activity, catabolic process, nucleobase, nucleoside, nucleotide and nucleic acid metabolic process, plastid	P, P, F, F, P, P, C
LOC_Os10g35840	0	seedling	0	up	30	725	0.317866	0.692307	shikimate/quinate 5-dehydrogenase, putative, expressed	GO:0005515, GO:0003824, GO:0009628, GO:0008152, GO:0009058, GO:0009987, GO:0009536	protein binding, catalytic activity, response to abiotic stimulus, metabolic process, biosynthetic process, cellular process, plastid	F, F, P, P, P, P, C
LOC_Os05g02250	0	seedling	0	up	11	712	0.198365	0.691084	NA
LOC_Os09g36800	0	seedling	0	up	22	712	0.216408	0.69287	3-dehydroquinate synthase, putative, expressed	GO:0009058, GO:0009987, GO:0003824, GO:0009536	biosynthetic process, cellular process, catalytic activity, plastid	P, P, F, C
LOC_Os04g38600	0	seedling	0	down	27	734	0.229499	0.693617	glyceraldehyde-3-phosphate dehydrogenase, putative, expressed	GO:0005975, GO:0009987, GO:0016020, GO:0005576, GO:0006091, GO:0009056, GO:0000166, GO:0008152, GO:0009536	carbohydrate metabolic process, cellular process, membrane, extracellular region, generation of precursor metabolites and energy, catabolic process, nucleotide binding, metabolic process, plastid	P, P, C, C, P, P, F, P, C
LOC_Os01g53060	0	seedling	0	up	24	716	0.108823	0.692237	peroxisomal membrane protein, putative, expressed	GO:0003674, GO:0009536, GO:0008150, GO:0016020, GO:0005777	molecular_function, plastid, biological_process, membrane, peroxisome	F, C, P, C, C
LOC_Os04g53170	0	seedling	0	down	27	740	0.353092	0.696101	bromodomain containing protein, expressed	GO:0003677, GO:0008150	DNA binding, biological_process	F, P
LOC_Os03g12660	0	seedling	0	up	4	727	0.0491427	0.694414	cytochrome P450, putative, expressed	GO:0008150, GO:0003674, GO:0016043, GO:0009653, GO:0016049, GO:0005488, GO:0009058, GO:0006629, GO:0008152, GO:0009628, GO:0019825, GO:0030154, GO:0009908, GO:0003824, GO:0007275, GO:0009987	biological_process, molecular_function, cellular component organization, anatomical structure morphogenesis, cell growth, binding, biosynthetic process, lipid metabolic process, metabolic process, response to abiotic stimulus, oxygen binding, cell differentiation, flower development, catalytic activity, multicellular organismal development, cellular process	P, F, P, P, P, F, P, P, P, P, F, P, P, F, P, P
LOC_Os06g12310	0	seedling	0	up	37	751	0.297819	0.697074	aquaporin protein, putative, expressed	GO:0006810, GO:0005215, GO:0016020, GO:0009987	transport, transporter activity, membrane, cellular process	P, F, C, P
LOC_Os04g50700	0	seedling	0	up	23	727	0.102622	0.69286	NA
LOC_Os03g03720	0	seedling	0	up	9	761	0.0527299	0.698797	glyceraldehyde-3-phosphate dehydrogenase, putative, expressed	GO:0016020, GO:0005576, GO:0009536, GO:0009579, GO:0009628, GO:0005975, GO:0006091, GO:0009056, GO:0008152, GO:0005515, GO:0006950, GO:0008150, GO:0003824, GO:0009058, GO:0015979	membrane, extracellular region, plastid, thylakoid, response to abiotic stimulus, carbohydrate metabolic process, generation of precursor metabolites and energy, catabolic process, metabolic process, protein binding, response to stress, biological_process, catalytic activity, biosynthetic process, photosynthesis	C, C, C, C, P, P, P, P, P, F, P, P, F, P, P
LOC_Os12g33080	0	seedling	0	down	41	701	0.229647	0.690188	2-oxoglutarate/malate translocator, chloroplast precursor, putative, expressed	GO:0006810, GO:0016020, GO:0009987, GO:0005215, GO:0009058, GO:0006464, GO:0009607, GO:0009536, GO:0005739	transport, membrane, cellular process, transporter activity, biosynthetic process, protein modification process, response to biotic stimulus, plastid, mitochondrion	P, C, P, F, P, P, P, C, C
LOC_Os03g62240	0	seedling	0	up	2	709	0.0409508	0.689448	expressed protein	GO:0003674, GO:0008150, GO:0009536	molecular_function, biological_process, plastid	F, P, C
LOC_Os05g41640	0	seedling	0	up	21	738	0.114087	0.69516	NA
LOC_Os11g47920	1	seedling	0	up	19	741	0.243389	0.696792	SCARECROW, putative, expressed	GO:0005634, GO:0009058, GO:0006139, GO:0005829, GO:0008150, GO:0003700	nucleus, biosynthetic process, nucleobase, nucleoside, nucleotide and nucleic acid metabolic process, cytosol, biological_process, sequence-specific DNA binding transcription factor activity	C, P, P, C, P, F
LOC_Os05g39760	0	seedling	0	up	39	735	0.301894	0.695824	VHS and GAT domain containing protein, expressed	GO:0006810, GO:0009987, GO:0005794, GO:0005215, GO:0005886	transport, cellular process, Golgi apparatus, transporter activity, plasma membrane	P, P, C, F, C
LOC_Os03g18600	0	seedling	0	up	12	751	0.101318	0.694267	cyclase/dehydrase family protein, putative, expressed	GO:0003674, GO:0009719, GO:0007165, GO:0005515, GO:0004872	molecular_function, response to endogenous stimulus, signal transduction, protein binding, receptor activity	F, P, P, F, F
LOC_Os06g14750	1	seedling	0	up	48	745	0.201696	0.694667	phosphatidylinositol-4-phosphate 5-Kinase family protein, putative, expressed	GO:0019538, GO:0009987, GO:0016301, GO:0005575, GO:0006629, GO:0000166	protein metabolic process, cellular process, kinase activity, cellular_component, lipid metabolic process, nucleotide binding	P, P, F, C, P, F
LOC_Os05g05210	0	seedling	0	down	33	738	0.12632	0.692417	WD domain, G-beta repeat domain containing protein, expressed	GO:0005622, GO:0000166, GO:0008150	intracellular, nucleotide binding, biological_process	C, F, P
LOC_Os07g47820	0	seedling	0	down	18	768	0.141934	0.700053	acyl-CoA dehydrogenase family member 10, putative, expressed	GO:0003824, GO:0008152, GO:0009653, GO:0030154, GO:0007275, GO:0016049	catalytic activity, metabolic process, anatomical structure morphogenesis, cell differentiation, multicellular organismal development, cell growth	F, P, P, P, P, P
